# Supplementary material for: Structural basis of inhibition of human NaV1.8 by the tarantula venom peptide Protoxin-I
Source: Nat Commun. 2025 Feb 7;16:1459. doi: 10.1038/s41467-024-55764-z (PMC11805909; doi:10.1038/s41467-024-55764-z)
Supplement: Supplementary file 9 — Source Data [file 41467_2024_55764_MOESM9_ESM.zip]

Archive with 24 entries (23 files):
- example source data 41467_2024_54147_MOESM9_ESM.xlsx
- __MACOSX/._example source data 41467_2024_54147_MOESM9_ESM.xlsx
- gels/
- __MACOSX/._gels
- gels/coomassie.png
- __MACOSX/gels/._coomassie.png
- gels/sds visible.jpg
- __MACOSX/gels/._sds visible.jpg
- gels/.DS_Store
- __MACOSX/gels/._.DS_Store
- gels/native.png
- __MACOSX/gels/._native.png
- gels/sds.png
- __MACOSX/gels/._sds.png
- gels/sds 20s.jpg
- __MACOSX/gels/._sds 20s.jpg
- gels/native visible.jpg
- __MACOSX/gels/._native visible.jpg
- gels/coomassie_processed.png
- __MACOSX/gels/._coomassie_processed.png
- gels/native 10s.jpg
- __MACOSX/gels/._native 10s.jpg
- source data.xlsx
- __MACOSX/._source data.xlsx
