# Supplementary material for: Structural basis of inhibition of human NaV1.8 by the tarantula venom peptide Protoxin-I
Source: Nat Commun. 2025 Feb 7;16:1459. doi: 10.1038/s41467-024-55764-z (PMC11805909; doi:10.1038/s41467-024-55764-z)
Supplement: Supplementary file 9 — Source Data [file 41467_2024_55764_MOESM9_ESM.zip › example source data 41467_2024_54147_MOESM9_ESM.xlsx]

## Sheet: Fig. 1b, gels
								SDS-PAGE gel lane for uncleaved Ycf1p in Fig. 1b is cropped from the purification gel shown in Supplementary Fig. 1a.
								SDS-PAGE gel lane for cleaved Ycf1p in Fig. 1b is cropped from the purification gel shown below.
								The gel for cleaved Ycf1p shown in Supplementary Fig. 1a was from purification of the protein for mass spectromery (shown in Supplementary Fig. 1b and Supplementary Tables 1 and 2).
								The gel for cleaved Ycf1p shown in Supplementary Fig. 1a was from purification of the protein for mass spectromery (shown in Supplementary Fig. 1b and Supplementary Tables 1 and 2).

## Sheet: Fig. 1c, SEC
Cleaved Ycf1p					Uncleaved Ycf1p
max mAu	60.0141				max mAU	105.755
mL	mAU	Fraction	Normalized Absorbance		mL	mAU	Fraction	Normalized Absorbance
-0.001311	1.276	1.B.1	0.0212616		-0.001316	-2.87566	1.A.1	-0.0271916
-0.000645	1.29273	1.C.1	0.0215405		-0.00065	-2.83671	1.A.2	-0.0268234
2.1e-05	1.28707	1.C.2	0.0214461		1.7e-05	-2.64398	1.A.3	-0.0250009
0.000688	1.28194	1.C.3	0.0213606		0.000683	-2.49787	1.A.4	-0.0236194
0.001354	1.27641	1.C.4	0.0212685		0.001349	-2.41817	1.A.5	-0.0228658
0.002021	1.27286	1.C.5	0.0212094		0.002016	-2.34521	1.A.6	-0.0221759
0.002687	1.26698	1.C.6	0.0211114		0.002682	-2.26927	1.A.7	-0.0214578
0.003353	1.25926	1.C.7	0.0209827		0.003348	-2.19312	1.A.8	-0.0207377
0.00402	1.2521	1.C.8	0.0208634		0.004014	-2.11767	1.A.9	-0.0200243
0.004686	1.2452	1.C.9	0.0207485		0.004681	-2.04197	1.A.10	-0.0193085
0.005352	1.24034	1.C.10	0.0206675		0.005347	-1.96477	1.A.11	-0.0185785
0.006019	1.24005	1.C.11	0.0206626		0.006013	-1.91772	1.A.12	-0.0181336
0.006685	1.2448	1.C.12	0.0207417		0.00668	-1.91934	1.B.12	-0.0181489
0.007352	1.24839	1.D.12	0.0208016		0.007346	-1.92068	1.B.11	-0.0181616
0.008018	1.25062	1.D.11	0.0208388		0.008012	-1.92163	1.B.10	-0.0181706
0.008684	1.25691	1.D.10	0.0209437		0.008679	-1.92579	1.B.9	-0.0182099
0.009351	1.26945	1.D.9	0.0211525		0.009345	-1.93215	1.B.8	-0.0182701
0.010017	1.28677	1.D.8	0.0214411		0.010011	-1.93161	1.B.7	-0.018265
0.010683	1.30693	1.D.7	0.0217771		0.010678	-1.9249	1.B.6	-0.0182015
0.01135	1.32607	1.D.6	0.0220961		0.011344	-1.9203	1.B.5	-0.018158
0.012016	1.34276	1.D.5	0.0223741		0.01201	-1.91729	1.B.4	-0.0181296
0.012683	1.35732	1.D.4	0.0226166		0.012677	-1.91436	1.B.3	-0.0181018
0.013349	1.36963	1.D.3	0.0228218		0.013343	-1.91289	1.B.2	-0.0180879
0.014015	1.37499	1.D.2	0.0229112		0.014009	-1.91007	1.B.1	-0.0180612
0.014682	1.37393	1.D.1	0.0228935		0.014676	-1.9033	1.C.1	-0.0179972
0.015348	1.36804	1.E.1	0.0227953		0.015342	-1.8948	1.C.2	-0.0179168
0.016014	1.35952	1.E.2	0.0226533		0.016008	-1.88555	1.C.3	-0.0178294
0.016681	1.34935	1.E.3	0.0224838		0.016675	-1.87571	1.C.4	-0.0177364
0.017347	1.33316	1.E.4	0.0222141		0.017341	-1.86454	1.C.5	-0.0176307
0.018014	1.3134	1.E.5	0.0218849		0.018007	-1.85396	1.C.6	-0.0175307
0.01868	1.29919	1.E.6	0.021648		0.018674	-1.84552	1.C.7	-0.0174509
0.019346	1.29317	1.E.7	0.0215478		0.01934	-1.83746	1.C.8	-0.0173747
0.020013	1.31854	1.E.8	0.0219705		0.020006	-1.83099	1.C.9	-0.0173135
0.020679	1.36749	1.E.9	0.0227862		0.020672	-1.82711	1.C.10	-0.0172768
0.021345	1.43771	1.E.10	0.0239561		0.021339	-1.8246	1.C.11	-0.017253
0.022012	1.50959	1.E.11	0.025154		0.022005	-1.83428	1.C.12	-0.0173446
0.022678	1.52402	1.E.12	0.0253944		0.022671	-1.86896	1.D.12	-0.0176726
0.023345	1.45594	1.F.12	0.02426		0.023338	-1.93172	1.D.11	-0.018266
0.024011	1.24765	1.F.11	0.0207892		0.024004	-2.02489	1.D.10	-0.0191469
0.024677	0.903888	1.F.10	0.0150613		0.02467	-2.1667	1.D.9	-0.0204879
0.025344	0.420752	1.F.9	0.00701089		0.025337	-2.36913	1.D.8	-0.022402
0.02601	-0.195381	1.F.8	-0.00325559		0.026003	-2.63733	1.D.7	-0.0249381
0.026676	-0.917282	1.F.7	-0.0152844		0.026669	-2.97987	1.D.6	-0.0281771
0.027343	-1.75877	1.F.6	-0.029306		0.027336	-3.39072	1.D.5	-0.0320619
0.028009	-2.68714	1.F.5	-0.0447751		0.028002	-3.89012	1.D.4	-0.0367842
0.028676	-3.67801	1.F.4	-0.0612857		0.028668	-4.47321	1.D.3	-0.0422978
0.029342	-4.70553	1.F.3	-0.0784072		0.029335	-5.15761	1.D.2	-0.0487694
0.030008	-5.73431	1.F.2	-0.0955495		0.030001	-5.91841	1.D.1	-0.0559634
0.030675	-6.71196	1.F.1	-0.11184		0.030667	-6.77281	1.E.1	-0.0640424
0.031341	-7.58604	1.G.1	-0.126404		0.031334	-7.67238	1.E.2	-0.0725486
0.032007	-8.27473	1.G.2	-0.13788		0.032	-8.62005	1.E.3	-0.0815096
0.032674	-8.80231	1.G.3	-0.146671		0.032666	-9.57683	1.E.4	-0.0905567
0.03334	-9.10497	1.G.4	-0.151714		0.033333	-10.5157	1.E.5	-0.0994344
0.034007	-9.25566	1.G.5	-0.154225		0.033999	-11.3989	1.E.6	-0.107786
0.034673	-9.22175	1.G.6	-0.15366		0.034665	-12.2039	1.E.7	-0.115397
0.035339	-9.05115	1.G.7	-0.150817		0.035331	-12.9123	1.E.8	-0.122096
0.036006	-8.74806	1.G.8	-0.145767		0.035998	-13.5155	1.E.9	-0.1278
0.036672	-8.361	1.G.9	-0.139317		0.036664	-13.9727	1.E.10	-0.132123
0.037338	-7.90837	1.G.10	-0.131775		0.03733	-14.2786	1.E.11	-0.135016
0.038005	-7.43199	1.G.11	-0.123837		0.037997	-14.4346	1.E.12	-0.136491
0.038671	-6.93815	1.G.12	-0.115609		0.038663	-14.4497	1.F.12	-0.136633
0.039338	-6.45459	1.H.12	-0.107551		0.039329	-14.3085	1.F.11	-0.135299
0.040004	-5.96434	1.H.11	-0.0993823		0.039996	-13.9915	1.F.10	-0.132301
0.04067	-5.50453	1.H.10	-0.0917206		0.040662	-13.516	1.F.9	-0.127805
0.041337	-5.04272	1.H.9	-0.0840256		0.041328	-12.854	1.F.8	-0.121545
0.042003	-4.60301	1.H.8	-0.0766989		0.041995	-12.0655	1.F.7	-0.114089
0.042669	-4.15948	1.H.7	-0.0693084		0.042661	-11.1425	1.F.6	-0.105362
0.043336	-3.72894	1.H.6	-0.0621344		0.043327	-10.1611	1.F.5	-0.0960817
0.044002	-3.29348	1.H.5	-0.0548784		0.043994	-9.08329	1.F.4	-0.0858898
0.044669	-2.85911	1.H.4	-0.0476407		0.04466	-8.00305	1.F.3	-0.0756753
0.045335	-2.43329	1.H.3	-0.0405453		0.045326	-6.92713	1.F.2	-0.0655016
0.046001	-1.99079	1.H.2	-0.033172		0.045993	-5.90743	1.F.1	-0.0558595
0.046668	-1.55069	1.H.1	-0.0258387		0.046659	-4.83494	1.G.1	-0.0457182
0.047334	-1.08779	Waste(Frac)	-0.0181256		0.047325	-3.58898	1.G.2	-0.0339367
0.048	-0.632303	1.A.2	-0.0105359		0.047992	-2.68424	1.G.3	-0.0253817
0.048667	-0.167161	1.A.3	-0.00278536		0.048658	-1.83523	1.G.4	-0.0173536
0.049333	0.289618	1.A.4	0.00482583		0.049324	-1.04474	1.G.5	-0.00987884
0.05	0.750709	1.A.5	0.0125089		0.049991	-0.320132	1.G.6	-0.00302711
0.050666	1.19711	1.A.6	0.0199472		0.050657	0.371739	1.G.7	0.00351509
0.051332	1.64307	1.A.7	0.0273781		0.051323	1.01034	Waste(Frac)	0.00955357
0.051999	2.06672	1.A.8	0.0344373		0.051989	1.60413		0.0151684
0.052665	2.4801	1.A.9	0.0413253		0.052656	2.16235		0.0204468
0.053332	2.88075	1.A.10	0.0480012		0.053322	2.72438		0.0257612
0.053998	3.27237	1.A.11	0.0545267		0.053988	3.28876		0.0310978
0.054664	3.64637	1.A.12	0.0607586		0.054655	3.84152		0.0363247
0.055331	3.99622	1.B.12	0.066588		0.055321	4.34748		0.041109
0.055997	4.32999	1.B.11	0.0721496		0.055987	4.80458		0.0454312
0.056663	4.63823	1.B.10	0.0772857		0.056654	5.19484		0.0491214
0.05733	4.92722	1.B.9	0.0821012		0.05732	5.50074		0.0520139
0.057996	5.18626	1.B.8	0.0864175		0.057986	5.71792		0.0540676
0.058663	5.42865	1.B.7	0.0904562		0.058653	5.84663		0.0552846
0.059329	5.63715	1.B.6	0.0939304		0.059319	5.91264		0.0559088
0.059995	5.82642	1.B.5	0.0970842		0.059985	5.91648		0.0559451
0.060662	5.98625	1.B.4	0.0997474		0.060652	5.86889		0.0554951
0.061328	6.12792	1.B.3	0.102108		0.061318	5.76553		0.0545177
0.061994	6.24739	Waste(Frac)	0.104099		0.061984	5.60835		0.0530315
0.062661	6.34538	Waste(Frac)	0.105731		0.062651	5.40838		0.0511406
0.063327	6.42226		0.107013		0.063317	5.17801		0.0489623
0.063994	6.47825		0.107945		0.063983	4.91704		0.0464945
0.06466	6.51468		0.108552		0.06465	4.63791		0.0438552
0.065326	6.53358		0.108867		0.065316	4.33899		0.0410287
0.065993	6.53523		0.108895		0.065982	4.02388		0.038049
0.066659	6.51765		0.108602		0.066648	3.69625		0.034951
0.067325	6.48395		0.108041		0.067315	3.35417		0.0317164
0.067992	6.43593		0.10724		0.067981	2.98746		0.0282488
0.068658	6.37409		0.10621		0.068647	2.60843		0.0246648
0.069325	6.2953		0.104897		0.069314	2.22485		0.0210378
0.069991	6.20397		0.103375		0.06998	1.84792		0.0174735
0.070657	6.10132		0.101665		0.070646	1.47811		0.0139767
0.071324	5.99149		0.0998348		0.071313	1.11469		0.0105403
0.07199	5.87211		0.0978456		0.071979	0.755815		0.00714684
0.072656	5.74757		0.0957703		0.072645	0.395382		0.00373866
0.073323	5.61382		0.0935417		0.073312	0.035017		0.000331114
0.073989	5.47695		0.0912612		0.073978	-0.315838		-0.0029865
0.074656	5.3373		0.0889342		0.074644	-0.648605		-0.00613308
0.075322	5.19653		0.0865885		0.075311	-0.973883		-0.00920885
0.075988	5.0525		0.0841885		0.075977	-1.2864		-0.0121639
0.076655	4.90988		0.0818122		0.076643	-1.58675		-0.015004
0.077321	4.76805		0.0794488		0.07731	-1.8702		-0.0176843
0.077987	4.62626		0.0770862		0.077976	-2.14194		-0.0202537
0.078654	4.48455		0.074725		0.078642	-2.3989		-0.0226835
0.07932	4.34453		0.0723919		0.079309	-2.64661		-0.0250259
0.079987	4.20769		0.0701118		0.079975	-2.87836		-0.0272172
0.080653	4.07163		0.0678445		0.080641	-3.09552		-0.0292706
0.081319	3.94148		0.0656758		0.081308	-3.29488		-0.0311557
0.081986	3.81317		0.0635379		0.081974	-3.47329		-0.0328428
0.082652	3.6918		0.0615156		0.08264	-3.64205		-0.0344385
0.083318	3.57349		0.0595442		0.083306	-3.80159		-0.0359471
0.083985	3.4613		0.0576748		0.083973	-3.94657		-0.037318
0.084651	3.35166		0.0558478		0.084639	-4.07255		-0.0385093
0.085318	3.24791		0.0541191		0.085305	-4.19387		-0.0396564
0.085984	3.14821		0.0524578		0.085972	-4.31074		-0.0407615
0.08665	3.05587		0.0509192		0.086638	-4.41651		-0.0417616
0.087317	2.96994		0.0494874		0.087304	-4.50867		-0.0426331
0.087983	2.88726		0.0481098		0.087971	-4.59514		-0.0434508
0.088649	2.80953		0.0468146		0.088637	-4.67679		-0.0442228
0.089316	2.73228		0.0455273		0.089303	-4.75366		-0.0449497
0.089982	2.65767		0.0442841		0.08997	-4.82771		-0.0456499
0.090649	2.58522		0.0430769		0.090636	-4.89679		-0.0463031
0.091315	2.51648		0.0419314		0.091302	-4.95496		-0.0468531
0.091981	2.44917		0.04081		0.091969	-5.00453		-0.0473219
0.092648	2.38574		0.039753		0.092635	-5.05167		-0.0477676
0.093314	2.32661		0.0387678		0.093301	-5.09264		-0.048155
0.09398	2.27125		0.0378453		0.093968	-5.12505		-0.0484614
0.094647	2.21921		0.0369781		0.094634	-5.15226		-0.0487188
0.095313	2.168		0.0361249		0.0953	-5.17054		-0.0488916
0.09598	2.11756		0.0352844		0.095967	-5.17372		-0.0489217
0.096646	2.07162		0.034519		0.096633	-5.16582		-0.048847
0.097312	2.0319		0.033857		0.097299	-5.14427		-0.0486432
0.097979	1.99615		0.0332613		0.097966	-5.10218		-0.0482452
0.098645	1.96387		0.0327235		0.098632	-5.04793		-0.0477323
0.099311	1.89073		0.0315048		0.099298	-4.91119		-0.0464393
0.099978	1.85813		0.0309616		0.099964	-4.7887		-0.0452811
0.100644	1.84316		0.0307121		0.100631	-4.72867		-0.0447134
0.101311	1.8255		0.0304178		0.101297	-4.64954		-0.0439651
0.101977	1.77401		0.0295599		0.101963	-4.4286		-0.041876
0.102643	1.75351		0.0292183		0.10263	-4.32644		-0.04091
0.10331	1.73857		0.0289695		0.103296	-4.28191		-0.0404889
0.103976	1.72886		0.0288076		0.103962	-4.25538		-0.0402381
0.104643	1.72162		0.0286869		0.104629	-4.22471		-0.0399481
0.105309	1.71585		0.0285907		0.105295	-4.19353		-0.0396532
0.105975	1.70877		0.0284729		0.105961	-4.16815		-0.0394132
0.106642	1.69704		0.0282773		0.106628	-4.13929		-0.0391403
0.107308	1.68221		0.0280303		0.107294	-4.08373		-0.038615
0.107974	1.66992		0.0278255		0.10796	-4.02465		-0.0380563
0.108641	1.66489		0.0277417		0.108627	-3.98364		-0.0376685
0.109307	1.66105		0.0276777		0.109293	-3.95945		-0.0374398
0.109974	1.65706		0.0276113		0.109959	-3.95173		-0.0373668
0.11064	1.65304		0.0275443		0.110626	-3.93531		-0.0372116
0.111306	1.64703		0.0274441		0.111292	-3.89623		-0.036842
0.111973	1.63834		0.0272992		0.111958	-3.85711		-0.0364721
0.112639	1.62653		0.0271025		0.112625	-3.83538		-0.0362666
0.113305	1.61402		0.026894		0.113291	-3.81753		-0.0360978
0.113972	1.60274		0.026706		0.113957	-3.79909		-0.0359234
0.114638	1.59752		0.026619		0.114623	-3.78053		-0.035748
0.115305	1.59075		0.0265064		0.11529	-3.76825		-0.0356319
0.115971	1.58005		0.0263281		0.115956	-3.77595		-0.0357047
0.116637	1.56832		0.0261325		0.116622	-3.79002		-0.0358377
0.117304	1.55618		0.0259303		0.117289	-3.8079		-0.0360068
0.11797	1.54361		0.0257208		0.117955	-3.81942		-0.0361157
0.118636	1.5325		0.0255357		0.118621	-3.81909		-0.0361126
0.119303	1.52293		0.0253762		0.119288	-3.83795		-0.0362909
0.119969	1.51313		0.0252129		0.119954	-3.8735		-0.0366271
0.120636	1.50424		0.0250648		0.12062	-3.88389		-0.0367253
0.121302	1.4966		0.0249376		0.121287	-3.88339		-0.0367206
0.121968	1.48964		0.0248215		0.121953	-3.89361		-0.0368172
0.122635	1.48507		0.0247454		0.122619	-3.91563		-0.0370255
0.123301	1.48475		0.02474		0.123286	-3.95024		-0.0373527
0.123967	1.48525		0.0247484		0.123952	-3.98729		-0.037703
0.124634	1.48564		0.0247549		0.124618	-4.0171		-0.0379849
0.1253	1.48632		0.0247663		0.125285	-4.03795		-0.0381821
0.125967	1.48929		0.0248156		0.125951	-4.04797		-0.0382768
0.126633	1.49255		0.0248699		0.126617	-4.06044		-0.0383948
0.127299	1.49475		0.0249067		0.127284	-4.08144		-0.0385933
0.127966	1.49778		0.0249571		0.12795	-4.0992		-0.0387612
0.128632	1.50303		0.0250446		0.128616	-4.11332		-0.0388948
0.129298	1.50768		0.025122		0.129282	-4.12298		-0.0389861
0.129965	1.50991		0.0251593		0.129949	-4.12763		-0.0390301
0.130631	1.50699		0.0251105		0.130615	-4.11839		-0.0389427
0.131298	1.50159		0.0250206		0.131281	-4.10109		-0.0387791
0.131964	1.50078		0.0250072		0.131948	-4.07836		-0.0385642
0.13263	1.50406		0.0250618		0.132614	-4.05542		-0.0383473
0.133297	1.50812		0.0251295		0.13328	-4.02904		-0.0380979
0.133963	1.51174		0.0251898		0.133947	-4.00429		-0.0378638
0.134629	1.51445		0.025235		0.134613	-3.98529		-0.0376842
0.135296	1.517		0.0252774		0.135279	-3.96302		-0.0374735
0.135962	1.51721		0.0252809		0.135946	-3.93398		-0.037199
0.136629	1.51616		0.0252633		0.136612	-3.90434		-0.0369187
0.137295	1.51687		0.0252753		0.137278	-3.87596		-0.0366503
0.137961	1.52019		0.0253306		0.137945	-3.84777		-0.0363838
0.138628	1.52419		0.0253973		0.138611	-3.81636		-0.0360868
0.139294	1.52871		0.0254725		0.139277	-3.78494		-0.0357896
0.13996	1.53213		0.0255296		0.139944	-3.75351		-0.0354925
0.140627	1.52806		0.0254617		0.14061	-3.72169		-0.0351916
0.141293	1.52075		0.0253399		0.141276	-3.69226		-0.0349133
0.14196	1.51437		0.0252336		0.141943	-3.65992		-0.0346075
0.142626	1.50868		0.0251387		0.142609	-3.62497		-0.034277
0.143292	1.50241		0.0250343		0.143275	-3.58949		-0.0339415
0.143959	1.4971		0.0249459		0.143942	-3.55815		-0.0336451
0.144625	1.49505		0.0249116		0.144608	-3.53028		-0.0333816
0.145291	1.49178		0.0248572		0.145274	-3.5009		-0.0331038
0.145958	1.48526		0.0247485		0.14594	-3.46784		-0.0327913
0.146624	1.47924		0.0246482		0.146607	-3.43729		-0.0325023
0.147291	1.47577		0.0245903		0.147273	-3.40837		-0.0322289
0.147957	1.47322		0.0245479		0.147939	-3.38146		-0.0319744
0.148623	1.46948		0.0244857		0.148606	-3.35659		-0.0317393
0.14929	1.46855		0.0244701		0.149272	-3.32829		-0.0314716
0.149956	1.46857		0.0244704		0.149938	-3.30097		-0.0312133
0.150622	1.46864		0.0244716		0.150605	-3.27385		-0.0309569
0.151289	1.46943		0.0244847		0.151271	-3.24492		-0.0306834
0.151955	1.46923		0.0244815		0.151937	-3.21494		-0.0303998
0.152622	1.46752		0.024453		0.152604	-3.18463		-0.0301132
0.153288	1.46522		0.0244146		0.15327	-3.15586		-0.0298412
0.153954	1.46441		0.0244011		0.153936	-3.13081		-0.0296043
0.154621	1.46658		0.0244373		0.154603	-3.10644		-0.0293739
0.155287	1.46736		0.0244502		0.155269	-3.08582		-0.0291789
0.155953	1.4666		0.0244377		0.155935	-3.06846		-0.0290147
0.15662	1.46709		0.0244457		0.156602	-3.04841		-0.0288252
0.157286	1.46746		0.0244519		0.157268	-3.02756		-0.028628
0.157953	1.46952		0.0244862		0.157934	-3.01146		-0.0284757
0.158619	1.47348		0.0245522		0.158601	-3.00058		-0.0283729
0.159285	1.47932		0.0246496		0.159267	-2.99329		-0.028304
0.159952	1.48689		0.0247757		0.159933	-2.98752		-0.0282494
0.160618	1.49512		0.0249129		0.160599	-2.98178		-0.0281951
0.161285	1.50331		0.0250492		0.161266	-2.97287		-0.0281109
0.161951	1.51375		0.0252233		0.161932	-2.95957		-0.0279851
0.162617	1.52248		0.0253687		0.162598	-2.9442		-0.0278398
0.163284	1.52579		0.0254239		0.163265	-2.92572		-0.027665
0.16395	1.52792		0.0254594		0.163931	-2.90735		-0.0274914
0.164616	1.52944		0.0254847		0.164597	-2.89231		-0.0273491
0.165283	1.53153		0.0255194		0.165264	-2.88337		-0.0272646
0.165949	1.53257		0.0255369		0.16593	-2.87733		-0.0272075
0.166616	1.52903		0.0254779		0.166596	-2.86839		-0.0271229
0.167282	1.52322		0.0253811		0.167263	-2.85822		-0.0270268
0.167948	1.51613		0.0252629		0.167929	-2.84998		-0.0269488
0.168615	1.50953		0.0251529		0.168595	-2.84218		-0.0268751
0.169281	1.50371		0.025056		0.169262	-2.83177		-0.0267767
0.169947	1.49686		0.0249418		0.169928	-2.82287		-0.0266925
0.170614	1.48931		0.024816		0.170594	-2.81629		-0.0266303
0.17128	1.48511		0.0247461		0.171261	-2.8164		-0.0266313
0.171947	1.48502		0.0247446		0.171927	-2.81956		-0.0266612
0.172613	1.48819		0.0247973		0.172593	-2.81703		-0.0266373
0.173279	1.49426		0.0248985		0.17326	-2.8099		-0.0265698
0.173946	1.50616		0.0250969		0.173926	-2.79772		-0.0264547
0.174612	1.52284		0.0253747		0.174592	-2.78388		-0.0263239
0.175278	1.54407		0.0257285		0.175259	-2.77112		-0.0262032
0.175945	1.56752		0.0261192		0.175925	-2.75812		-0.0260803
0.176611	1.5941		0.0265621		0.176591	-2.74713		-0.0259763
0.177278	1.62217		0.0270299		0.177257	-2.73929		-0.0259022
0.177944	1.65592		0.0275923		0.177924	-2.73188		-0.0258321
0.17861	1.69213		0.0281955		0.17859	-2.72321		-0.0257502
0.179277	1.7326		0.0288699		0.179256	-2.71279		-0.0256516
0.179943	1.77502		0.0295767		0.179923	-2.70086		-0.0255389
0.180609	1.82107		0.0303441		0.180589	-2.68868		-0.0254237
0.181276	1.86888		0.0311407		0.181255	-2.67774		-0.0253201
0.181942	1.92006		0.0319935		0.181922	-2.66778		-0.025226
0.182609	1.97043		0.0328329		0.182588	-2.65639		-0.0251183
0.183275	2.02092		0.0336741		0.183254	-2.6435		-0.0249965
0.183941	2.07191		0.0345237		0.183921	-2.63015		-0.0248702
0.184608	2.12248		0.0353664		0.184587	-2.61482		-0.0247252
0.185274	2.17256		0.0362009		0.185253	-2.59675		-0.0245544
0.18594	2.22039		0.0369979		0.18592	-2.57841		-0.0243809
0.186607	2.2699		0.0378228		0.186586	-2.55907		-0.0241981
0.187273	2.31806		0.0386252		0.187252	-2.542		-0.0240367
0.18794	2.368		0.0394573		0.187919	-2.52835		-0.0239076
0.188606	2.41716		0.0402766		0.188585	-2.51286		-0.0237611
0.189272	2.46946		0.041148		0.189251	-2.4939		-0.0235818
0.189939	2.52026		0.0419944		0.189918	-2.47403		-0.023394
0.190605	2.57217		0.0428594		0.190584	-2.45547		-0.0232185
0.191271	2.62688		0.0437711		0.19125	-2.43224		-0.0229988
0.191938	2.68331		0.0447114		0.191916	-2.40513		-0.0227424
0.192604	2.74275		0.0457018		0.192583	-2.3539		-0.022258
0.193271	2.80227		0.0466936		0.193249	-2.28539		-0.0216103
0.193937	2.86617		0.0477583		0.193915	-2.18697		-0.0206796
0.194603	2.93118		0.0488416		0.194582	-2.05862		-0.0194659
0.19527	3.00302		0.0500385		0.195248	-1.88559		-0.0178298
0.195936	3.07516		0.0512407		0.195914	-1.66228		-0.0157182
0.196602	3.14893		0.0524698		0.196581	-1.3914		-0.0131568
0.197269	3.22207		0.0536886		0.197247	-1.06915		-0.0101097
0.197935	3.29891		0.0549689		0.197913	-0.693288		-0.0065556
0.198602	3.37406		0.0562211		0.19858	-0.263088		-0.00248771
0.199268	3.45028		0.0574912		0.199246	0.20504		0.00193882
0.199934	3.52397		0.058719		0.199912	0.746883		0.00706238
0.200601	3.59527		0.0599071		0.200579	1.34487		0.0127169
0.201267	3.6678		0.0611157		0.201245	2.01092		0.0190149
0.201933	3.73829		0.0622902		0.201911	2.71537		0.025676
0.2026	3.81545		0.0635759		0.202578	3.46941		0.0328061
0.203266	3.88706		0.0647691		0.203244	4.24409		0.0401313
0.203933	3.95401		0.0658846		0.20391	5.05887		0.0478357
0.204599	4.01453		0.0668932		0.204577	5.89243		0.0557177
0.205265	4.07067		0.0678285		0.205243	6.74962		0.0638231
0.205932	4.11744		0.068608		0.205909	7.6134		0.0719908
0.206598	4.16466		0.0693947		0.206576	8.48223		0.0802063
0.207264	4.2057		0.0700786		0.207242	9.36385		0.0885428
0.207931	4.24379		0.0707132		0.207908	10.2504		0.0969253
0.208597	4.27582		0.0712469		0.208574	11.1508		0.10544
0.209264	4.30251		0.0716918		0.209241	12.035		0.1138
0.20993	4.32449		0.072058		0.209907	12.9256		0.122222
0.210596	4.34043		0.0723236		0.210573	13.7971		0.130463
0.211263	4.35271		0.0725281		0.21124	14.6795		0.138807
0.211929	4.36266		0.0726939		0.211906	15.5406		0.146949
0.212596	4.36645		0.0727572		0.212572	16.3992		0.155068
0.213262	4.36978		0.0728127		0.213239	17.2344		0.162965
0.213928	4.37317		0.072869		0.213905	18.0677		0.170844
0.214595	4.37144		0.0728403		0.214571	18.8788		0.178514
0.215261	4.36864		0.0727936		0.215238	19.6794		0.186084
0.215927	4.36086		0.0726639		0.215904	20.4608		0.193474
0.216594	4.34963		0.0724769		0.21657	21.2189		0.200642
0.21726	4.34231		0.0723549		0.217237	21.9694		0.207739
0.217927	4.33688		0.0722643		0.217903	22.6982		0.214629
0.218593	4.33133		0.0721719		0.218569	23.4159		0.221416
0.219259	4.32383		0.0720469		0.219236	24.1023		0.227906
0.219926	4.31439		0.0718896		0.219902	24.78		0.234315
0.220592	4.30704		0.0717671		0.220568	25.4273		0.240436
0.221258	4.30048		0.0716579		0.221235	26.0601		0.246419
0.221925	4.29363		0.0715438		0.221901	26.6588		0.252081
0.222591	4.28451		0.0713917		0.222567	27.2401		0.257577
0.223258	4.27233		0.0711888		0.223234	27.7863		0.262742
0.223924	4.25966		0.0709777		0.2239	28.3125		0.267718
0.22459	4.25306		0.0708677		0.224566	28.8116		0.272437
0.225257	4.24929		0.0708049		0.225232	29.2837		0.276901
0.225923	4.24213		0.0706856		0.225899	29.7263		0.281086
0.226589	4.23274		0.0705291		0.226565	30.1331		0.284933
0.227256	4.22534		0.0704059		0.227231	30.5153		0.288547
0.227922	4.2185		0.0702918		0.227898	30.8635		0.291839
0.228589	4.20883		0.0701307		0.228564	31.186		0.294889
0.229255	4.1993		0.0699719		0.22923	31.472		0.297594
0.229921	4.18877		0.0697965		0.229897	31.7323		0.300054
0.230588	4.18027		0.0696549		0.230563	31.9556		0.302166
0.231254	4.17308		0.069535		0.231229	32.1497		0.304001
0.23192	4.1663		0.069422		0.231896	32.2995		0.305418
0.232587	4.15961		0.0693105		0.232562	32.4157		0.306517
0.233253	4.14967		0.0691449		0.233228	32.4945		0.307262
0.23392	4.13788		0.0689486		0.233895	32.5497		0.307784
0.234586	4.12933		0.068806		0.234561	32.5845		0.308113
0.235252	4.12143		0.0686745		0.235227	32.5994		0.308254
0.235919	4.10965		0.0684781		0.235894	32.5852		0.308119
0.236585	4.09713		0.0682695		0.23656	32.5481		0.307769
0.237251	4.08323		0.0680379		0.237226	32.4891		0.307211
0.237918	4.07106		0.0678351		0.237893	32.4153		0.306513
0.238584	4.0634		0.0677074		0.238559	32.3224		0.305634
0.239251	4.0582		0.0676208		0.239225	32.2187		0.304653
0.239917	4.05428		0.0675555		0.239891	32.0931		0.303467
0.240583	4.04748		0.0674422		0.240558	31.9643		0.302248
0.24125	4.03583		0.0672481		0.241224	31.8354		0.301029
0.241916	4.02718		0.067104		0.24189	31.6918		0.299672
0.242582	4.02172		0.067013		0.242557	31.5298		0.29814
0.243249	4.01392		0.066883		0.243223	31.3528		0.296466
0.243915	4.00503		0.0667349		0.243889	31.1697		0.294735
0.244582	3.99581		0.0665813		0.244556	30.9906		0.293041
0.245248	3.98797		0.0664506		0.245222	30.8151		0.291382
0.245914	3.98299		0.0663676		0.245888	30.6202		0.289539
0.246581	3.97688		0.0662659		0.246555	30.4194		0.28764
0.247247	3.9682		0.0661212		0.247221	30.1998		0.285563
0.247913	3.95816		0.0659538		0.247887	29.9882		0.283563
0.24858	3.94844		0.0657919		0.248554	29.7797		0.281591
0.249246	3.94443		0.065725		0.24922	29.5634		0.279545
0.249913	3.94188		0.0656825		0.249886	29.3227		0.27727
0.250579	3.93554		0.0655769		0.250553	29.0851		0.275023
0.251245	3.92849		0.0654594		0.251219	28.8435		0.272739
0.251912	3.924		0.0653846		0.251885	28.6016		0.270451
0.252578	3.9212		0.065338		0.252552	28.3599		0.268166
0.253244	3.91755		0.0652771		0.253218	28.1049		0.265755
0.253911	3.91204		0.0651854		0.253884	27.8471		0.263317
0.254577	3.90486		0.0650657		0.254551	27.588		0.260867
0.255244	3.89765		0.0649456		0.255217	27.3349		0.258474
0.25591	3.88969		0.0648129		0.255883	27.0749		0.256015
0.256576	3.88014		0.0646538		0.256549	26.8086		0.253497
0.257243	3.86809		0.064453		0.257216	26.5343		0.250903
0.257909	3.85735		0.0642741		0.257882	26.271		0.248413
0.258576	3.8484		0.0641249		0.258548	26.0145		0.245988
0.259242	3.83717		0.0639378		0.259215	25.7671		0.243648
0.259908	3.82189		0.0636833		0.259881	25.5202		0.241314
0.260575	3.80638		0.0634248		0.260547	25.27		0.238948
0.261241	3.79309		0.0632033		0.261214	25.018		0.236565
0.261907	3.78321		0.0630387		0.26188	24.7651		0.234174
0.262574	3.77448		0.0628932		0.262546	24.5186		0.231843
0.26324	3.76413		0.0627208		0.263213	24.2702		0.229494
0.263907	3.75349		0.0625435		0.263879	24.0355		0.227275
0.264573	3.74476		0.0623981		0.264545	23.8057		0.225102
0.265239	3.7379		0.0622837		0.265212	23.5839		0.223005
0.265906	3.73032		0.0621574		0.265878	23.36		0.220888
0.266572	3.72072		0.0619975		0.266544	23.1407		0.218814
0.267238	3.7081		0.0617871		0.267211	22.9188		0.216716
0.267905	3.70055		0.0616614		0.267877	22.7045		0.21469
0.268571	3.69701		0.0616023		0.268543	22.4954		0.212712
0.269238	3.69115		0.0615047		0.26921	22.2931		0.210799
0.269904	3.68367		0.0613801		0.269876	22.0948		0.208924
0.27057	3.67518		0.0612387		0.270542	21.8923		0.207009
0.271237	3.66704		0.061103		0.271208	21.692		0.205115
0.271903	3.65849		0.0609605		0.271875	21.4823		0.203133
0.272569	3.64876		0.0607984		0.272541	21.2728		0.201151
0.273236	3.63945		0.0606433		0.273207	21.0673		0.199208
0.273902	3.63192		0.0605178		0.273874	20.8714		0.197355
0.274569	3.62603		0.0604197		0.27454	20.6695		0.195447
0.275235	3.62258		0.0603621		0.275206	20.4718		0.193577
0.275901	3.61984		0.0603165		0.275873	20.2724		0.191692
0.276568	3.61392		0.0602178		0.276539	20.0825		0.189896
0.277234	3.60521		0.0600727		0.277205	19.9002		0.188173
0.2779	3.59775		0.0599484		0.277872	19.7173		0.186443
0.278567	3.5919		0.0598509		0.278538	19.5293		0.184665
0.279233	3.58549		0.0597442		0.279204	19.3396		0.182871
0.2799	3.57917		0.0596389		0.279871	19.1563		0.181138
0.280566	3.57403		0.0595532		0.280537	18.9788		0.17946
0.281232	3.56859		0.0594625		0.281203	18.8076		0.177841
0.281899	3.56138		0.0593423		0.28187	18.6308		0.176169
0.282565	3.55314		0.0592051		0.282536	18.4624		0.174577
0.283231	3.54442		0.0590598		0.283202	18.2976		0.173019
0.283898	3.53769		0.0589476		0.283869	18.1387		0.171516
0.284564	3.53394		0.0588852		0.284535	17.9773		0.16999
0.285231	3.53211		0.0588547		0.285201	17.8149		0.168454
0.285897	3.53003		0.0588201		0.285868	17.6558		0.16695
0.286563	3.52983		0.0588167		0.286534	17.5101		0.165572
0.28723	3.53244		0.0588601		0.2872	17.3745		0.16429
0.287896	3.5354		0.0589096		0.287866	17.2357		0.162978
0.288562	3.53869		0.0589643		0.288533	17.0971		0.161667
0.289229	3.54555		0.0590786		0.289199	16.9611		0.160381
0.289895	3.55455		0.0592287		0.289865	16.8324		0.159164
0.290562	3.56347		0.0593773		0.290532	16.7043		0.157952
0.291228	3.57202		0.0595197		0.291198	16.5814		0.15679
0.291894	3.57977		0.0596488		0.291864	16.4565		0.155609
0.292561	3.58279		0.0596992		0.292531	16.3358		0.154468
0.293227	3.58252		0.0596947		0.293197	16.2157		0.153333
0.293893	3.58575		0.0597486		0.293863	16.0975		0.152215
0.29456	3.59119		0.0598391		0.29453	15.9764		0.15107
0.295226	3.59639		0.0599258		0.295196	15.8556		0.149927
0.295893	3.60293		0.0600348		0.295862	15.7396		0.14883
0.296559	3.6075		0.0601109		0.296529	15.6322		0.147815
0.297225	3.60855		0.0601285		0.297195	15.5269		0.146819
0.297892	3.60683		0.0600997		0.297861	15.4132		0.145745
0.298558	3.60545		0.0600767		0.298528	15.2997		0.144671
0.299224	3.6064		0.0600925		0.299194	15.1824		0.143562
0.299891	3.60791		0.0601177		0.29986	15.0725		0.142523
0.300557	3.60722		0.0601062		0.300527	14.9735		0.141587
0.301224	3.60923		0.0601397		0.301193	14.884		0.14074
0.30189	3.61371		0.0602143		0.301859	14.7891		0.139843
0.302556	3.61293		0.0602014		0.302525	14.7005		0.139005
0.303223	3.60702		0.0601029		0.303192	14.6165		0.138211
0.303889	3.5969		0.0599342		0.303858	14.5342		0.137433
0.304556	3.58695		0.0597684		0.304524	14.453		0.136664
0.305222	3.58195		0.0596851		0.305191	14.3783		0.135959
0.305888	3.57944		0.0596434		0.305857	14.3113		0.135325
0.306555	3.57972		0.059648		0.306523	14.2448		0.134696
0.307221	3.5788		0.0596326		0.30719	14.1771		0.134056
0.307887	3.57453		0.0595615		0.307856	14.1045		0.13337
0.308554	3.57274		0.0595316		0.308522	14.0251		0.132619
0.30922	3.57224		0.0595233		0.309189	13.9372		0.131787
0.309887	3.56845		0.0594602		0.309855	13.8518		0.13098
0.310553	3.56338		0.0593758		0.310521	13.7716		0.130222
0.311219	3.55995		0.0593186		0.311188	13.6916		0.129465
0.311886	3.55638		0.0592591		0.311854	13.6076		0.128671
0.312552	3.55752		0.0592781		0.31252	13.5258		0.127898
0.313218	3.56087		0.059334		0.313187	13.4495		0.127176
0.313885	3.56197		0.0593522		0.313853	13.3725		0.126447
0.314551	3.56058		0.059329		0.314519	13.2906		0.125674
0.315218	3.55621		0.0592564		0.315186	13.2142		0.124951
0.315884	3.55264		0.0591968		0.315852	13.1485		0.124329
0.31655	3.54871		0.0591313		0.316518	13.0859		0.123738
0.317217	3.54506		0.0590704		0.317185	13.0246		0.123158
0.317883	3.54196		0.0590189		0.317851	12.9618		0.122565
0.318549	3.54027		0.0589906		0.318517	12.8997		0.121977
0.319216	3.53975		0.058982		0.319183	12.8373		0.121387
0.319882	3.54285		0.0590336		0.31985	12.7764		0.120811
0.320549	3.54618		0.0590891		0.320516	12.7131		0.120212
0.321215	3.54136		0.0590089		0.321182	12.6428		0.119548
0.321881	3.53319		0.0588727		0.321849	12.5666		0.118828
0.322548	3.52616		0.0587556		0.322515	12.4922		0.118123
0.323214	3.52045		0.0586604		0.323181	12.4162		0.117406
0.32388	3.51663		0.0585967		0.323848	12.3325		0.116614
0.324547	3.51447		0.0585608		0.324514	12.2471		0.115806
0.325213	3.51324		0.0585404		0.32518	12.1642		0.115022
0.32588	3.51213		0.0585218		0.325847	12.0842		0.114266
0.326546	3.51113		0.0585052		0.326513	12.0012		0.113481
0.327212	3.50798		0.0584526		0.327179	11.9179		0.112694
0.327879	3.50263		0.0583634		0.327846	11.8403		0.11196
0.328545	3.49704		0.0582704		0.328512	11.7687		0.111282
0.329211	3.49319		0.0582062		0.329178	11.6929		0.110566
0.329878	3.49127		0.0581742		0.329845	11.6144		0.109823
0.330544	3.48941		0.0581432		0.330511	11.5356		0.109079
0.331211	3.48651		0.0580949		0.331177	11.4625		0.108387
0.331877	3.48229		0.0580245		0.331844	11.394		0.107739
0.332543	3.47558		0.0579128		0.33251	11.3237		0.107075
0.33321	3.46818		0.0577894		0.333176	11.2535		0.106411
0.333876	3.46157		0.0576793		0.333842	11.1815		0.10573
0.334542	3.45417		0.0575559		0.334509	11.11		0.105054
0.335209	3.44539		0.0574097		0.335175	11.0392		0.104385
0.335875	3.4384		0.0572932		0.335841	10.9656		0.103689
0.336542	3.43215		0.0571891		0.336508	10.8893		0.102968
0.337208	3.42516		0.0570726		0.337174	10.8196		0.102308
0.337874	3.41888		0.056968		0.33784	10.7554		0.101701
0.338541	3.41354		0.056879		0.338507	10.692		0.101101
0.339207	3.40835		0.0567926		0.339173	10.6274		0.100491
0.339873	3.40305		0.0567043		0.339839	10.5611		0.0998634
0.34054	3.39896		0.0566361		0.340506	10.4957		0.0992452
0.341206	3.39574		0.0565824		0.341172	10.4331		0.0986534
0.341873	3.39115		0.0565059		0.341838	10.3749		0.098103
0.342539	3.38323		0.056374		0.342505	10.3196		0.0975797
0.343205	3.37698		0.0562697		0.343171	10.2674		0.0970867
0.343872	3.37401		0.0562203		0.343837	10.2155		0.0965962
0.344538	3.37181		0.0561837		0.344504	10.1631		0.0961002
0.345204	3.36893		0.0561356		0.34517	10.11		0.0955986
0.345871	3.36492		0.0560688		0.345836	10.0579		0.0951051
0.346537	3.36089		0.0560017		0.346503	10.0052		0.0946076
0.347204	3.35887		0.0559681		0.347169	9.95518		0.0941342
0.34787	3.35797		0.055953		0.347835	9.90886		0.0936963
0.348536	3.35643		0.0559274		0.348502	9.86657		0.0932963
0.349203	3.35492		0.0559022		0.349168	9.82815		0.0929331
0.349869	3.35434		0.0558926		0.349834	9.78403		0.0925159
0.350535	3.35586		0.0559178		0.3505	9.73537		0.0920558
0.351202	3.35728		0.0559416		0.351167	9.68266		0.0915574
0.351868	3.3558		0.0559169		0.351833	9.62946		0.0910543
0.352535	3.35345		0.0558778		0.352499	9.57772		0.090565
0.353201	3.35333		0.0558757		0.353166	9.52768		0.0900919
0.353867	3.35518		0.0559065		0.353832	9.48001		0.0896411
0.354534	3.35577		0.0559165		0.354498	9.43281		0.0891948
0.3552	3.35445		0.0558943		0.355165	9.37999		0.0886954
0.355866	3.35066		0.0558313		0.355831	9.32392		0.0881652
0.356533	3.34638		0.05576		0.356497	9.26762		0.0876328
0.357199	3.3444		0.0557269		0.357164	9.21018		0.0870896
0.357866	3.34258		0.0556966		0.35783	9.15627		0.0865799
0.358532	3.33902		0.0556372		0.358496	9.10748		0.0861186
0.359198	3.33691		0.0556021		0.359163	9.0657		0.0857235
0.359865	3.33638		0.0555933		0.359829	9.03313		0.0854156
0.360531	3.33519		0.0555735		0.360495	9.00568		0.085156
0.361198	3.33321		0.0555405		0.361162	8.97637		0.0848788
0.361864	3.32992		0.0554856		0.361828	8.94403		0.084573
0.36253	3.32715		0.0554395		0.362494	8.91025		0.0842536
0.363197	3.32384		0.0553843		0.363161	8.88116		0.0839785
0.363863	3.31974		0.055316		0.363827	8.85566		0.0837374
0.364529	3.31686		0.0552681		0.364493	8.83125		0.0835066
0.365196	3.31362		0.055214		0.36516	8.81145		0.0833194
0.365862	3.30868		0.0551318		0.365826	8.78349		0.083055
0.366529	3.30405		0.0550546		0.366492	8.74548		0.0826956
0.367195	3.2996		0.0549804		0.367158	8.71207		0.0823797
0.367861	3.2935		0.0548788		0.367825	8.68091		0.082085
0.368528	3.28453		0.0547294		0.368491	8.63704		0.0816701
0.369194	3.27596		0.0545865		0.369157	8.58669		0.0811941
0.36986	3.26881		0.0544674		0.369824	8.54135		0.0807653
0.370527	3.26069		0.0543322		0.37049	8.49797		0.0803551
0.371193	3.25307		0.0542052		0.371156	8.45499		0.0799487
0.37186	3.25003		0.0541545		0.371823	8.41682		0.0795879
0.372526	3.24901		0.0541375		0.372489	8.38204		0.079259
0.373192	3.24431		0.0540592		0.373155	8.34134		0.0788741
0.373859	3.2383		0.0539591		0.373822	8.29952		0.0784787
0.374525	3.23746		0.0539449		0.374488	8.26646		0.0781661
0.375191	3.23846		0.0539616		0.375154	8.23696		0.0778871
0.375858	3.23509		0.0539056		0.375821	8.20412		0.0775765
0.376524	3.23287		0.0538685		0.376487	8.17568		0.0773077
0.377191	3.23159		0.0538473		0.377153	8.15363		0.0770992
0.377857	3.23067		0.0538319		0.37782	8.13183		0.076893
0.378523	3.23352		0.0538794		0.378486	8.11003		0.0766869
0.37919	3.23397		0.0538869		0.379152	8.08723		0.0764713
0.379856	3.22968		0.0538154		0.379819	8.06055		0.076219
0.380522	3.22522		0.053741		0.380485	8.03428		0.0759706
0.381189	3.22361		0.0537142		0.381151	8.01193		0.0757593
0.381855	3.22281		0.0537009		0.381817	7.99094		0.0755608
0.382522	3.21901		0.0536375		0.382484	7.97043		0.0753668
0.383188	3.21109		0.0535057		0.38315	7.9477		0.0751519
0.383854	3.20461		0.0533976		0.383816	7.92182		0.0749072
0.384521	3.20203		0.0533546		0.384483	7.89909		0.0746923
0.385187	3.20086		0.0533352		0.385149	7.88087		0.0745199
0.385853	3.19823		0.0532913		0.385815	7.85807		0.0743044
0.38652	3.18993		0.0531531		0.386482	7.82994		0.0740384
0.387186	3.17939		0.0529774		0.387148	7.80178		0.0737721
0.387853	3.17442		0.0528945		0.387814	7.77947		0.0735611
0.388519	3.17203		0.0528548		0.388481	7.76226		0.0733984
0.389185	3.1679		0.0527859		0.389147	7.74273		0.0732137
0.389852	3.16423		0.0527249		0.389813	7.72089		0.0730073
0.390518	3.15887		0.0526356		0.39048	7.69972		0.072807
0.391184	3.15047		0.0524955		0.391146	7.68066		0.0726269
0.391851	3.14355		0.0523802		0.391812	7.66216		0.0724519
0.392517	3.13841		0.0522946		0.392479	7.63985		0.0722409
0.393184	3.13077		0.0521673		0.393145	7.61212		0.0719788
0.39385	3.12306		0.0520388		0.393811	7.58746		0.0717455
0.394516	3.12004		0.0519885		0.394478	7.5682		0.0715634
0.395183	3.11824		0.0519584		0.395144	7.54763		0.0713689
0.395849	3.11498		0.0519042		0.39581	7.52018		0.0711093
0.396515	3.11083		0.0518351		0.396477	7.48806		0.0708057
0.397182	3.10602		0.0517548		0.397143	7.45644		0.0705067
0.397848	3.10083		0.0516683		0.397809	7.42678		0.0702262
0.398515	3.09765		0.0516154		0.398475	7.39839		0.0699578
0.399181	3.09912		0.0516399		0.399142	7.36966		0.0696861
0.399847	3.10114		0.0516736		0.399808	7.34144		0.0694192
0.400514	3.10547		0.0517457		0.400474	7.3157		0.0691759
0.40118	3.11428		0.0518924		0.401141	7.29188		0.0689506
0.401846	3.12152		0.0520132		0.401807	7.26654		0.068711
0.402513	3.12512		0.0520732		0.402473	7.24116		0.068471
0.403179	3.12896		0.0521372		0.40314	7.21501		0.0682237
0.403846	3.13364		0.052215		0.403806	7.19143		0.0680008
0.404512	3.13669		0.0522659		0.404472	7.17337		0.06783
0.405178	3.13836		0.0522937		0.405139	7.15692		0.0676745
0.405845	3.13822		0.0522914		0.405805	7.14013		0.0675157
0.406511	3.13551		0.0522462		0.406471	7.12295		0.0673533
0.407178	3.13234		0.0521935		0.407138	7.10433		0.0671772
0.407844	3.13151		0.0521796		0.407804	7.08511		0.0669955
0.40851	3.1301		0.0521561		0.40847	7.0666		0.0668204
0.409177	3.12357		0.0520474		0.409137	7.04807		0.0666452
0.409843	3.11704		0.0519384		0.409803	7.02984		0.0664728
0.410509	3.11391		0.0518864		0.410469	7.0114		0.0662984
0.411176	3.11002		0.0518215		0.411136	6.99324		0.0661267
0.411842	3.1031		0.0517062		0.411802	6.97172		0.0659232
0.412509	3.0969		0.051603		0.412468	6.94782		0.0656972
0.413175	3.09281		0.0515347		0.413134	6.92607		0.0654916
0.413841	3.09151		0.0515131		0.413801	6.90542		0.0652963
0.414508	3.09283		0.0515351		0.414467	6.88443		0.0650978
0.415174	3.09375		0.0515505		0.415133	6.86587		0.0649224
0.41584	3.09129		0.0515095		0.4158	6.85135		0.064785
0.416507	3.08808		0.0514559		0.416466	6.83753		0.0646544
0.417173	3.08653		0.05143		0.417132	6.82371		0.0645237
0.41784	3.0843		0.0513929		0.417799	6.80626		0.0643587
0.418506	3.08094		0.051337		0.418465	6.78367		0.0641451
0.419172	3.07702		0.0512717		0.419131	6.75875		0.0639094
0.419839	3.07278		0.051201		0.419798	6.73399		0.0636753
0.420505	3.07046		0.0511623		0.420464	6.71273		0.0634743
0.421171	3.06934		0.0511436		0.42113	6.69156		0.0632741
0.421838	3.06904		0.0511386		0.421797	6.66815		0.0630528
0.422504	3.06858		0.0511311		0.422463	6.64337		0.0628185
0.423171	3.06833		0.0511269		0.423129	6.61867		0.0625849
0.423837	3.07058		0.0511643		0.423796	6.59288		0.062341
0.424503	3.07384		0.0512187		0.424462	6.56613		0.0620881
0.42517	3.07499		0.0512377		0.425128	6.5412		0.0618523
0.425836	3.07508		0.0512392		0.425795	6.52102		0.0616615
0.426502	3.07714		0.0512736		0.426461	6.50561		0.0615158
0.427169	3.08063		0.0513318		0.427127	6.49276		0.0613943
0.427835	3.08543		0.0514118		0.427794	6.48168		0.0612895
0.428502	3.09012		0.0514899		0.42846	6.47282		0.0612057
0.429168	3.09358		0.0515476		0.429126	6.46226		0.0611059
0.429834	3.09633		0.0515933		0.429792	6.44926		0.060983
0.430501	3.09782		0.0516183		0.430459	6.43621		0.0608595
0.431167	3.0981		0.0516229		0.431125	6.4231		0.0607356
0.431833	3.09746		0.0516123		0.431791	6.41245		0.0606349
0.4325	3.09707		0.0516057		0.432458	6.40265		0.0605422
0.433166	3.09575		0.0515838		0.433124	6.39008		0.0604234
0.433833	3.09412		0.0515566		0.43379	6.37193		0.0602517
0.434499	3.09354		0.0515469		0.434457	6.34897		0.0600346
0.435165	3.09312		0.05154		0.435123	6.32971		0.0598525
0.435832	3.09286		0.0515355		0.435789	6.31713		0.0597336
0.436498	3.09401		0.0515547		0.436456	6.30651		0.0596331
0.437164	3.09635		0.0515937		0.437122	6.29775		0.0595503
0.437831	3.09557		0.0515808		0.437788	6.28714		0.05945
0.438497	3.09205		0.0515221		0.438455	6.27314		0.0593176
0.439164	3.09173		0.0515168		0.439121	6.25979		0.0591914
0.43983	3.09406		0.0515556		0.439787	6.24449		0.0590467
0.440496	3.09636		0.0515939		0.440454	6.22558		0.0588679
0.441163	3.09991		0.0516531		0.44112	6.20759		0.0586977
0.441829	3.10484		0.0517351		0.441786	6.19359		0.0585654
0.442495	3.10909		0.051806		0.442453	6.18413		0.058476
0.443162	3.1129		0.0518696		0.443119	6.17889		0.0584264
0.443828	3.11847		0.0519623		0.443785	6.16885		0.0583314
0.444495	3.1262		0.052091		0.444451	6.15191		0.0581713
0.445161	3.13161		0.0521812		0.445118	6.13396		0.0580015
0.445827	3.13546		0.0522454		0.445784	6.11897		0.0578598
0.446494	3.14098		0.0523373		0.44645	6.10821		0.0577581
0.44716	3.1456		0.0524144		0.447117	6.09893		0.0576703
0.447826	3.14667		0.0524321		0.447783	6.09079		0.0575933
0.448493	3.14586		0.0524187		0.448449	6.08411		0.0575301
0.449159	3.14263		0.0523649		0.449116	6.07767		0.0574692
0.449826	3.13819		0.0522908		0.449782	6.07021		0.0573987
0.450492	3.13547		0.0522455		0.450448	6.0641		0.057341
0.451158	3.13205		0.0521887		0.451115	6.05603		0.0572647
0.451825	3.12531		0.0520763		0.451781	6.0418		0.0571301
0.452491	3.11344		0.0518784		0.452447	6.02708		0.0569909
0.453157	3.09884		0.0516352		0.453114	6.01446		0.0568716
0.453824	3.08562		0.0514149		0.45378	6.00207		0.0567544
0.45449	3.07374		0.051217		0.454446	5.99157		0.0566551
0.455157	3.06597		0.0510875		0.455113	5.98313		0.0565753
0.455823	3.06204		0.0510221		0.455779	5.97507		0.0564991
0.456489	3.05701		0.0509383		0.456445	5.96494		0.0564033
0.457156	3.05214		0.0508571		0.457112	5.95364		0.0562965
0.457822	3.04903		0.0508052		0.457778	5.94227		0.056189
0.458488	3.04523		0.050742		0.458444	5.92748		0.0560492
0.459155	3.04042		0.0506618		0.45911	5.90951		0.0558792
0.459821	3.03793		0.0506203		0.459777	5.89397		0.0557322
0.460488	3.03777		0.0506176		0.460443	5.8812		0.0556115
0.461154	3.0391		0.0506397		0.461109	5.86716		0.0554788
0.46182	3.04083		0.0506686		0.461776	5.8521		0.0553363
0.462487	3.04227		0.0506927		0.462442	5.83735		0.0551968
0.463153	3.0422		0.0506914		0.463108	5.8247		0.0550772
0.46382	3.03769		0.0506163		0.463775	5.81013		0.0549394
0.464486	3.03184		0.0505189		0.464441	5.79294		0.054777
0.465152	3.02892		0.0504701		0.465107	5.77696		0.0546258
0.465819	3.02791		0.0504533		0.465774	5.76257		0.0544897
0.466485	3.0287		0.0504665		0.46644	5.74891		0.0543606
0.467151	3.03006		0.0504892		0.467106	5.7341		0.0542206
0.467818	3.03049		0.0504963		0.467773	5.71695		0.0540584
0.468484	3.02946		0.0504791		0.468439	5.69941		0.0538925
0.469151	3.02677		0.0504343		0.469105	5.68522		0.0537584
0.469817	3.02524		0.0504089		0.469772	5.67164		0.05363
0.470483	3.0258		0.0504182		0.470438	5.65738		0.0534951
0.47115	3.02623		0.0504254		0.471104	5.63983		0.0533291
0.471816	3.02587		0.0504194		0.471771	5.62066		0.0531479
0.472482	3.02722		0.0504418		0.472437	5.60733		0.0530219
0.473149	3.02948		0.0504794		0.473103	5.60119		0.0529638
0.473815	3.03135		0.0505106		0.47377	5.59551		0.0529101
0.474482	3.03163		0.0505152		0.474436	5.59059		0.0528635
0.475148	3.02883		0.0504687		0.475102	5.58861		0.0528448
0.475814	3.02553		0.0504137		0.475768	5.58876		0.0528462
0.476481	3.02334		0.0503772		0.476435	5.58758		0.0528351
0.477147	3.02209		0.0503564		0.477101	5.58263		0.0527882
0.477813	3.0197		0.0503165		0.477767	5.57671		0.0527323
0.47848	3.01432		0.050227		0.478434	5.57369		0.0527038
0.479146	3.00802		0.0501219		0.4791	5.57738		0.0527387
0.479813	3.00476		0.0500676		0.479766	5.58299		0.0527917
0.480479	3.00309		0.0500397		0.480433	5.58699		0.0528295
0.481145	2.99856		0.0499642		0.481099	5.58629		0.0528229
0.481812	2.99181		0.0498518		0.481765	5.5813		0.0527757
0.482478	2.98754		0.0497807		0.482432	5.57531		0.0527191
0.483144	2.98661		0.0497651		0.483098	5.56661		0.0526368
0.483811	2.98807		0.0497895		0.483764	5.5547		0.0525241
0.484477	2.98951		0.0498135		0.484431	5.54329		0.0524163
0.485144	2.98954		0.049814		0.485097	5.53769		0.0523634
0.48581	2.9908		0.049835		0.485763	5.53499		0.0523378
0.486476	2.99275		0.0498675		0.48643	5.53619		0.0523492
0.487143	2.99473		0.0499005		0.487096	5.53387		0.0523272
0.487809	2.99633		0.0499271		0.487762	5.52228		0.0522176
0.488475	2.9982		0.0499583		0.488429	5.50764		0.0520792
0.489142	3.0016		0.0500149		0.489095	5.49182		0.0519296
0.489808	3.00643		0.0500953		0.489761	5.47772		0.0517963
0.490475	3.01044		0.0501622		0.490428	5.46769		0.0517014
0.491141	3.00891		0.0501368		0.491094	5.46005		0.0516292
0.491807	3.00328		0.0500429		0.49176	5.45489		0.0515804
0.492474	2.99788		0.0499529		0.492426	5.45079		0.0515416
0.49314	2.9934		0.0498783		0.493093	5.44475		0.0514845
0.493806	2.98865		0.0497991		0.493759	5.43738		0.0514148
0.494473	2.98462		0.0497321		0.494425	5.42666		0.0513134
0.495139	2.98251		0.0496969		0.495092	5.41453		0.0511987
0.495806	2.981		0.0496717		0.495758	5.40835		0.0511403
0.496472	2.97837		0.0496278		0.496424	5.40891		0.0511456
0.497138	2.97538		0.049578		0.497091	5.41273		0.0511818
0.497805	2.97417		0.0495579		0.497757	5.41967		0.0512474
0.498471	2.97298		0.0495381		0.498423	5.42385		0.0512869
0.499137	2.97233		0.0495272		0.49909	5.42299		0.0512788
0.499804	2.97483		0.0495688		0.499756	5.41806		0.0512321
0.50047	2.97828		0.0496264		0.500422	5.40931		0.0511494
0.501137	2.98123		0.0496755		0.501089	5.40275		0.0510874
0.501803	2.98457		0.0497311		0.501755	5.39968		0.0510583
0.502469	2.98702		0.049772		0.502421	5.40164		0.0510769
0.503136	2.98739		0.0497782		0.503088	5.40499		0.0511085
0.503802	2.98655		0.0497642		0.503754	5.40028		0.051064
0.504469	2.98554		0.0497473		0.50442	5.38937		0.0509608
0.505135	2.98348		0.049713		0.505087	5.37688		0.0508428
0.505801	2.9781		0.0496234		0.505753	5.36257		0.0507074
0.506468	2.97156		0.0495145		0.506419	5.34596		0.0505504
0.507134	2.96679		0.0494349		0.507086	5.33072		0.0504063
0.5078	2.96264		0.0493658		0.507752	5.31807		0.0502867
0.508467	2.95935		0.0493109		0.508418	5.30815		0.0501929
0.509133	2.95649		0.0492632		0.509084	5.29955		0.0501116
0.509799	2.95183		0.0491856		0.509751	5.29069		0.0500277
0.510466	2.94774		0.0491174		0.510417	5.28039		0.0499304
0.511132	2.94597		0.049088		0.511083	5.26814		0.0498145
0.511799	2.94514		0.0490742		0.51175	5.26045		0.0497418
0.512465	2.94437		0.0490614		0.512416	5.25744		0.0497133
0.513131	2.94421		0.0490586		0.513082	5.25249		0.0496665
0.513798	2.94369		0.04905		0.513749	5.24324		0.0495791
0.514464	2.94331		0.0490436		0.514415	5.23463		0.0494977
0.515131	2.94454		0.0490642		0.515081	5.23281		0.0494805
0.515797	2.9467		0.0491002		0.515748	5.23139		0.049467
0.516463	2.94829		0.0491266		0.516414	5.22518		0.0494083
0.51713	2.94919		0.0491417		0.51708	5.21873		0.0493474
0.517796	2.951		0.0491718		0.517747	5.21349		0.0492977
0.518462	2.95316		0.0492077		0.518413	5.20544		0.0492217
0.519129	2.95432		0.0492271		0.519079	5.19275		0.0491016
0.519795	2.95412		0.0492239		0.519746	5.1796		0.0489773
0.520461	2.9534		0.0492119		0.520412	5.16922		0.0488792
0.521128	2.95273		0.0492006		0.521078	5.16066		0.0487982
0.521794	2.95405		0.0492226		0.521744	5.15562		0.0487505
0.522461	2.95802		0.0492887		0.522411	5.15805		0.0487735
0.523127	2.96027		0.0493263		0.523077	5.15981		0.0487902
0.523793	2.96017		0.0493245		0.523743	5.15784		0.0487715
0.52446	2.96143		0.0493456		0.52441	5.15942		0.0487865
0.525126	2.96449		0.0493966		0.525076	5.16153		0.0488065
0.525793	2.96719		0.0494415		0.525742	5.16326		0.0488228
0.526459	2.96976		0.0494844		0.526409	5.16872		0.0488744
0.527125	2.97433		0.0495606		0.527075	5.1757		0.0489404
0.527792	2.98083		0.0496688		0.527741	5.18084		0.048989
0.528458	2.98878		0.0498013		0.528408	5.18126		0.048993
0.529124	2.99693		0.0499371		0.529074	5.17767		0.0489591
0.529791	3.00354		0.0500473		0.52974	5.17406		0.0489249
0.530457	3.00798		0.0501213		0.530407	5.16844		0.0488717
0.531124	3.01161		0.0501818		0.531073	5.15796		0.0487727
0.53179	3.0146		0.0502316		0.531739	5.14538		0.0486537
0.532456	3.01574		0.0502505		0.532406	5.13312		0.0485378
0.533123	3.01635		0.0502608		0.533072	5.1249		0.04846
0.533789	3.01782		0.0502852		0.533738	5.11904		0.0484047
0.534455	3.01779		0.0502847		0.534405	5.10742		0.0482947
0.535122	3.01561		0.0502484		0.535071	5.08892		0.0481199
0.535788	3.01224		0.0501922		0.535737	5.07494		0.0479877
0.536455	3.00752		0.0501136		0.536404	5.06785		0.0479206
0.537121	3.00135		0.0500108		0.53707	5.06192		0.0478645
0.537787	2.99623		0.0499255		0.537736	5.05393		0.047789
0.538454	2.99282		0.0498687		0.538402	5.04392		0.0476943
0.53912	2.98841		0.0497952		0.539069	5.03474		0.0476075
0.539786	2.98291		0.0497035		0.539735	5.03158		0.0475777
0.540453	2.9804		0.0496617		0.540401	5.02824		0.047546
0.541119	2.98003		0.0496556		0.541068	5.02025		0.0474705
0.541786	2.97732		0.0496103		0.541734	5.01224		0.0473948
0.542452	2.97392		0.0495537		0.5424	5.00689		0.0473442
0.543118	2.97079		0.0495015		0.543067	5.00617		0.0473374
0.543785	2.96739		0.0494448		0.543733	5.00764		0.0473513
0.544451	2.96533		0.0494105		0.544399	5.00549		0.0473309
0.545117	2.965		0.0494051		0.545066	5.00302		0.0473076
0.545784	2.96501		0.0494052		0.545732	5.00208		0.0472987
0.54645	2.96433		0.0493939		0.546398	5.00114		0.0472898
0.547117	2.96257		0.0493645		0.547065	5.00056		0.0472844
0.547783	2.96115		0.0493409		0.547731	4.99671		0.0472479
0.548449	2.96025		0.0493259		0.548397	4.99225		0.0472057
0.549116	2.95812		0.0492905		0.549064	4.99052		0.0471894
0.549782	2.95562		0.0492488		0.54973	4.98693		0.0471554
0.550448	2.95358		0.0492149		0.550396	4.9817		0.047106
0.551115	2.95201		0.0491886		0.551063	4.97701		0.0470617
0.551781	2.95037		0.0491613		0.551729	4.96986		0.046994
0.552448	2.94709		0.0491066		0.552395	4.95806		0.0468825
0.553114	2.94365		0.0490492		0.553062	4.94506		0.0467595
0.55378	2.94128		0.0490098		0.553728	4.93281		0.0466437
0.554447	2.93845		0.0489627		0.554394	4.92336		0.0465544
0.555113	2.93617		0.0489247		0.555061	4.91773		0.0465011
0.555779	2.93643		0.048929		0.555727	4.91457		0.0464712
0.556446	2.93862		0.0489656		0.556393	4.90825		0.0464114
0.557112	2.94166		0.0490162		0.557059	4.89746		0.0463094
0.557779	2.94417		0.049058		0.557726	4.88858		0.0462255
0.558445	2.94604		0.0490892		0.558392	4.88089		0.0461527
0.559111	2.94742		0.0491122		0.559058	4.87376		0.0460854
0.559778	2.94804		0.0491225		0.559725	4.87097		0.046059
0.560444	2.94859		0.0491316		0.560391	4.86946		0.0460447
0.56111	2.94801		0.049122		0.561057	4.86626		0.0460144
0.561777	2.94611		0.0490904		0.561724	4.86207		0.0459748
0.562443	2.94461		0.0490653		0.56239	4.85673		0.0459243
0.56311	2.94444		0.0490625		0.563056	4.85185		0.0458782
0.563776	2.94405		0.0490559		0.563723	4.84872		0.0458486
0.564442	2.9436		0.0490486		0.564389	4.84596		0.0458224
0.565109	2.9432		0.0490419		0.565055	4.84354		0.0457996
0.565775	2.9409		0.0490035		0.565722	4.8411		0.0457765
0.566442	2.93756		0.0489478		0.566388	4.84053		0.0457712
0.567108	2.93419		0.0488916		0.567054	4.84211		0.0457861
0.567774	2.93318		0.0488749		0.567721	4.8396		0.0457623
0.568441	2.93521		0.0489087		0.568387	4.83415		0.0457108
0.569107	2.93912		0.0489738		0.569053	4.83141		0.0456849
0.569773	2.94394		0.0490542		0.569719	4.83039		0.0456752
0.57044	2.94777		0.049118		0.570386	4.83271		0.0456972
0.571106	2.95057		0.0491646		0.571052	4.83823		0.0457494
0.571773	2.9535		0.0492134		0.571718	4.84331		0.0457974
0.572439	2.9559		0.0492534		0.572385	4.84891		0.0458504
0.573105	2.95763		0.0492822		0.573051	4.85266		0.0458858
0.573772	2.95989		0.04932		0.573717	4.85577		0.0459152
0.574438	2.96174		0.0493507		0.574384	4.86203		0.0459744
0.575104	2.96365		0.0493826		0.57505	4.86989		0.0460488
0.575771	2.96658		0.0494313		0.575716	4.87455		0.0460928
0.576437	2.96805		0.0494558		0.576383	4.8765		0.0461113
0.577104	2.96766		0.0494494		0.577049	4.87641		0.0461104
0.57777	2.96741		0.0494452		0.577715	4.87528		0.0460997
0.578436	2.96776		0.0494512		0.578382	4.87397		0.0460873
0.579103	2.96737		0.0494445		0.579048	4.86935		0.0460437
0.579769	2.96594		0.0494208		0.579714	4.86179		0.0459721
0.580435	2.96518		0.0494082		0.580381	4.85345		0.0458933
0.581102	2.96429		0.0493932		0.581047	4.84774		0.0458393
0.581768	2.96215		0.0493577		0.581713	4.84777		0.0458396
0.582435	2.96084		0.0493358		0.58238	4.85173		0.045877
0.583101	2.96031		0.0493269		0.583046	4.84829		0.0458445
0.583767	2.95827		0.049293		0.583712	4.84112		0.0457767
0.584434	2.9552		0.0492419		0.584379	4.83751		0.0457425
0.5851	2.95304		0.0492058		0.585045	4.83601		0.0457284
0.585766	2.95152		0.0491805		0.585711	4.8371		0.0457386
0.586433	2.94955		0.0491476		0.586378	4.83964		0.0457627
0.587099	2.94797		0.0491212		0.587044	4.84784		0.0458402
0.587766	2.94711		0.0491069		0.58771	4.85453		0.0459035
0.588432	2.94522		0.0490754		0.588376	4.85302		0.0458892
0.589098	2.94077		0.0490013		0.589043	4.848		0.0458418
0.589765	2.93549		0.0489133		0.589709	4.83932		0.0457597
0.590431	2.93199		0.048855		0.590375	4.82692		0.0456424
0.591097	2.93017		0.0488247		0.591042	4.8163		0.045542
0.591764	2.92873		0.0488007		0.591708	4.80901		0.0454731
0.59243	2.92714		0.0487743		0.592374	4.80081		0.0453955
0.593097	2.92509		0.0487401		0.593041	4.79392		0.0453304
0.593763	2.92242		0.0486956		0.593707	4.78937		0.0452874
0.594429	2.91948		0.0486466		0.594373	4.78701		0.045265
0.595096	2.91625		0.0485927		0.59504	4.78128		0.0452108
0.595762	2.91303		0.0485391		0.595706	4.77245		0.0451273
0.596428	2.91147		0.0485132		0.596372	4.76732		0.0450788
0.597095	2.91193		0.0485208		0.597039	4.76381		0.0450457
0.597761	2.91337		0.0485449		0.597705	4.76295		0.0450376
0.598428	2.91383		0.0485524		0.598371	4.7646		0.0450531
0.599094	2.91153		0.048514		0.599038	4.76234		0.0450317
0.59976	2.90857		0.0484649		0.599704	4.75914		0.0450015
0.600427	2.9078		0.0484519		0.60037	4.7607		0.0450163
0.601093	2.90771		0.0484505		0.601036	4.7631		0.045039
0.601759	2.90535		0.0484111		0.601703	4.763		0.0450381
0.602426	2.90302		0.0483724		0.602369	4.76053		0.0450147
0.603092	2.90394		0.0483877		0.603035	4.75472		0.0449597
0.603759	2.90498		0.048405		0.603702	4.74717		0.0448883
0.604425	2.90362		0.0483823		0.604368	4.74055		0.0448258
0.605091	2.90201		0.0483556		0.605034	4.7373		0.044795
0.605758	2.90191		0.0483538		0.605701	4.7345		0.0447686
0.606424	2.89957		0.0483148		0.606367	4.72889		0.0447155
0.60709	2.89478		0.048235		0.607033	4.72355		0.044665
0.607757	2.89176		0.0481847		0.6077	4.71933		0.0446251
0.608423	2.88813		0.0481242		0.608366	4.71262		0.0445616
0.60909	2.88287		0.0480366		0.609032	4.70279		0.0444686
0.609756	2.88025		0.0479929		0.609699	4.69301		0.0443762
0.610422	2.88		0.0479888		0.610365	4.68701		0.0443194
0.611089	2.87687		0.0479366		0.611031	4.68481		0.0442987
0.611755	2.87217		0.0478583		0.611698	4.68654		0.0443151
0.612422	2.87004		0.0478228		0.612364	4.68892		0.0443375
0.613088	2.86924		0.0478095		0.61303	4.69176		0.0443643
0.613754	2.8661		0.0477572		0.613697	4.69273		0.0443736
0.614421	2.8623		0.0476938		0.614363	4.68953		0.0443433
0.615087	2.86132		0.0476775		0.615029	4.68662		0.0443158
0.615753	2.86208		0.0476902		0.615696	4.68636		0.0443133
0.61642	2.86535		0.0477446		0.616362	4.68518		0.0443022
0.617086	2.87068		0.0478334		0.617028	4.68291		0.0442807
0.617752	2.87489		0.0479036		0.617694	4.68516		0.044302
0.618419	2.87916		0.0479748		0.618361	4.68646		0.0443143
0.619085	2.8843		0.0480604		0.619027	4.67998		0.044253
0.619752	2.8891		0.0481404		0.619693	4.66941		0.044153
0.620418	2.89342		0.0482124		0.62036	4.65779		0.0440432
0.621084	2.89851		0.0482972		0.621026	4.64623		0.0439339
0.621751	2.90502		0.0484056		0.621692	4.63596		0.0438367
0.622417	2.91203		0.0485225		0.622359	4.62952		0.0437759
0.623084	2.91871		0.0486338		0.623025	4.6251		0.0437341
0.62375	2.92406		0.0487229		0.623691	4.61886		0.043675
0.624416	2.92619		0.0487585		0.624358	4.6135		0.0436244
0.625083	2.92586		0.0487529		0.625024	4.6127		0.0436168
0.625749	2.92605		0.048756		0.62569	4.612		0.0436102
0.626415	2.92863		0.048799		0.626357	4.60674		0.0435605
0.627082	2.93255		0.0488644		0.627023	4.60343		0.0435292
0.627748	2.9362		0.0489253		0.627689	4.60593		0.0435527
0.628415	2.93864		0.0489658		0.628356	4.60871		0.0435791
0.629081	2.93891		0.0489704		0.629022	4.612		0.0436101
0.629747	2.93659		0.0489317		0.629688	4.61518		0.0436403
0.630414	2.93244		0.0488626		0.630355	4.6176		0.0436631
0.63108	2.93024		0.0488259		0.631021	4.61931		0.0436793
0.631746	2.93134		0.0488442		0.631687	4.61954		0.0436815
0.632413	2.93461		0.0488987		0.632353	4.62067		0.0436922
0.633079	2.93842		0.0489622		0.63302	4.62267		0.043711
0.633746	2.93998		0.0489881		0.633686	4.62291		0.0437133
0.634412	2.93871		0.0489669		0.634352	4.62306		0.0437147
0.635078	2.93604		0.0489225		0.635019	4.62496		0.0437327
0.635745	2.93336		0.0488778		0.635685	4.62692		0.0437513
0.636411	2.93097		0.048838		0.636351	4.62863		0.0437674
0.637077	2.93048		0.0488298		0.637018	4.63045		0.0437846
0.637744	2.93257		0.0488646		0.637684	4.6338		0.0438163
0.63841	2.93593		0.0489206		0.63835	4.63743		0.0438506
0.639077	2.93933		0.0489773		0.639017	4.63972		0.0438723
0.639743	2.94107		0.0490063		0.639683	4.64117		0.043886
0.640409	2.94165		0.049016		0.640349	4.63925		0.0438679
0.641076	2.94167		0.0490164		0.641016	4.63539		0.0438313
0.641742	2.94209		0.0490234		0.641682	4.63069		0.0437869
0.642408	2.94427		0.0490597		0.642348	4.62815		0.0437629
0.643075	2.94677		0.0491014		0.643015	4.62822		0.0437636
0.643741	2.94773		0.0491173		0.643681	4.63055		0.0437856
0.644408	2.9477		0.0491168		0.644347	4.63378		0.0438161
0.645074	2.94782		0.0491188		0.645014	4.63359		0.0438144
0.64574	2.94715		0.0491077		0.64568	4.62965		0.0437771
0.646407	2.94553		0.0490807		0.646346	4.62402		0.0437238
0.647073	2.94366		0.0490495		0.647013	4.62062		0.0436917
0.647739	2.94126		0.0490094		0.647679	4.621		0.0436952
0.648406	2.93894		0.0489708		0.648345	4.62337		0.0437177
0.649072	2.93725		0.0489428		0.649011	4.62563		0.0437391
0.649739	2.93651		0.0489304		0.649678	4.62656		0.0437479
0.650405	2.93644		0.0489292		0.650344	4.62343		0.0437182
0.651071	2.93646		0.0489295		0.65101	4.62105		0.0436958
0.651738	2.93718		0.0489415		0.651677	4.62098		0.0436951
0.652404	2.93841		0.0489621		0.652343	4.61653		0.043653
0.65307	2.93963		0.0489823		0.653009	4.61174		0.0436077
0.653737	2.94191		0.0490203		0.653676	4.61029		0.043594
0.654403	2.94519		0.049075		0.654342	4.60798		0.0435722
0.65507	2.94888		0.0491365		0.655008	4.60538		0.0435476
0.655736	2.95239		0.0491949		0.655675	4.6022		0.0435175
0.656402	2.95476		0.0492345		0.656341	4.59839		0.0434814
0.657069	2.95646		0.0492628		0.657007	4.5965		0.0434636
0.657735	2.95812		0.0492905		0.657674	4.59728		0.043471
0.658401	2.95925		0.0493093		0.65834	4.6014		0.04351
0.659068	2.95958		0.0493148		0.659006	4.60704		0.0435633
0.659734	2.95876		0.0493012		0.659673	4.60894		0.0435812
0.660401	2.95704		0.0492725		0.660339	4.61045		0.0435955
0.661067	2.95523		0.0492423		0.661005	4.61389		0.0436281
0.661733	2.95188		0.0491865		0.661672	4.61746		0.0436618
0.6624	2.94728		0.0491099		0.662338	4.62026		0.0436883
0.663066	2.94211		0.0490236		0.663004	4.62132		0.0436983
0.663732	2.93585		0.0489194		0.66367	4.62102		0.0436955
0.664399	2.93161		0.0488487		0.664337	4.6203		0.0436887
0.665065	2.93085		0.0488361		0.665003	4.61885		0.043675
0.665732	2.92894		0.0488043		0.665669	4.61635		0.0436513
0.666398	2.92478		0.0487348		0.666336	4.612		0.0436102
0.667064	2.92017		0.048658		0.667002	4.60717		0.0435645
0.667731	2.91548		0.0485799		0.667668	4.60183		0.043514
0.668397	2.91121		0.0485088		0.668335	4.59488		0.0434483
0.669064	2.90775		0.0484512		0.669001	4.58786		0.0433819
0.66973	2.90645		0.0484295		0.669667	4.58509		0.0433558
0.670396	2.90562		0.0484157		0.670334	4.58658		0.0433698
0.671063	2.90403		0.0483891		0.671	4.58973		0.0433996
0.671729	2.90496		0.0484046		0.671666	4.59129		0.0434144
0.672395	2.91031		0.0484938		0.672333	4.58932		0.0433957
0.673062	2.9143		0.0485602		0.672999	4.58874		0.0433902
0.673728	2.9154		0.0485787		0.673665	4.5939		0.0434391
0.674395	2.91689		0.0486035		0.674332	4.59995		0.0434963
0.675061	2.91867		0.0486331		0.674998	4.6049		0.0435431
0.675727	2.92172		0.0486839		0.675664	4.60957		0.0435872
0.676394	2.92619		0.0487584		0.676331	4.61452		0.043634
0.67706	2.93066		0.0488329		0.676997	4.61976		0.0436836
0.677726	2.93337		0.048878		0.677663	4.62179		0.0437028
0.678393	2.93337		0.048878		0.67833	4.6191		0.0436773
0.679059	2.93344		0.0488792		0.678996	4.61553		0.0436436
0.679726	2.93566		0.0489162		0.679662	4.61043		0.0435953
0.680392	2.93438		0.0488949		0.680328	4.60873		0.0435793
0.681058	2.92749		0.0487801		0.680995	4.61459		0.0436347
0.681725	2.92188		0.0486866		0.681661	4.61856		0.0436722
0.682391	2.9191		0.0486403		0.682327	4.61725		0.0436598
0.683057	2.91731		0.0486104		0.682994	4.61596		0.0436476
0.683724	2.91542		0.0485789		0.68366	4.61252		0.0436151
0.68439	2.91219		0.0485251		0.684326	4.60968		0.0435883
0.685057	2.90825		0.0484595		0.684993	4.60893		0.0435812
0.685723	2.90396		0.0483881		0.685659	4.60862		0.0435782
0.686389	2.90052		0.0483306		0.686325	4.6068		0.043561
0.687056	2.89957		0.0483149		0.686992	4.60481		0.0435422
0.687722	2.89718		0.048275		0.687658	4.60416		0.043536
0.688388	2.89242		0.0481957		0.688324	4.60512		0.0435451
0.689055	2.8898		0.0481521		0.688991	4.60198		0.0435154
0.689721	2.88951		0.0481473		0.689657	4.59558		0.043455
0.690388	2.8896		0.0481487		0.690323	4.59071		0.0434089
0.691054	2.8908		0.0481687		0.69099	4.58418		0.0433471
0.69172	2.88989		0.0481536		0.691656	4.57873		0.0432956
0.692387	2.88631		0.0480938		0.692322	4.57531		0.0432633
0.693053	2.88379		0.0480519		0.692989	4.57063		0.043219
0.693719	2.88294		0.0480378		0.693655	4.56564		0.0431718
0.694386	2.88346		0.0480464		0.694321	4.56156		0.0431332
0.695052	2.88375		0.0480512		0.694988	4.55613		0.0430818
0.695719	2.8835		0.0480471		0.695654	4.54822		0.0430071
0.696385	2.88305		0.0480395		0.69632	4.53882		0.0429182
0.697051	2.88136		0.0480114		0.696986	4.53342		0.0428672
0.697718	2.87941		0.0479789		0.697653	4.52892		0.0428246
0.698384	2.87803		0.047956		0.698319	4.52183		0.0427576
0.69905	2.87574		0.0479178		0.698985	4.51513		0.0426942
0.699717	2.87411		0.0478905		0.699652	4.50637		0.0426113
0.700383	2.87536		0.0479115		0.700318	4.49635		0.0425166
0.70105	2.87759		0.0479487		0.700984	4.48965		0.0424532
0.701716	2.87839		0.047962		0.701651	4.48293		0.0423898
0.702382	2.8781		0.047957		0.702317	4.47518		0.0423164
0.703049	2.8774		0.0479454		0.702983	4.47145		0.0422811
0.703715	2.87626		0.0479264		0.70365	4.47391		0.0423044
0.704381	2.87494		0.0479045		0.704316	4.47698		0.0423334
0.705048	2.87502		0.0479058		0.704982	4.47641		0.0423281
0.705714	2.87729		0.0479436		0.705649	4.4719		0.0422854
0.706381	2.87803		0.047956		0.706315	4.46629		0.0422324
0.707047	2.87599		0.0479218		0.706981	4.46134		0.0421856
0.707713	2.87412		0.0478909		0.707648	4.46027		0.0421755
0.70838	2.87411		0.0478906		0.708314	4.46513		0.0422214
0.709046	2.87418		0.0478918		0.70898	4.46867		0.0422548
0.709713	2.87427		0.0478933		0.709647	4.47199		0.0422863
0.710379	2.87593		0.0479208		0.710313	4.47665		0.0423303
0.711045	2.87923		0.0479759		0.710979	4.48008		0.0423628
0.711712	2.88387		0.0480532		0.711645	4.47891		0.0423517
0.712378	2.88923		0.0481425		0.712312	4.47694		0.0423331
0.713044	2.89372		0.0482174		0.712978	4.47795		0.0423427
0.713711	2.89693		0.0482709		0.713644	4.47878		0.0423505
0.714377	2.89887		0.0483031		0.714311	4.48049		0.0423667
0.715043	2.90086		0.0483364		0.714977	4.4813		0.0423743
0.71571	2.90271		0.0483672		0.715643	4.4809		0.0423705
0.716376	2.90181		0.0483521		0.71631	4.47872		0.0423499
0.717043	2.89807		0.0482898		0.716976	4.47292		0.0422951
0.717709	2.89547		0.0482464		0.717642	4.46685		0.0422377
0.718375	2.89458		0.0482317		0.718309	4.46622		0.0422317
0.719042	2.89316		0.048208		0.718975	4.46693		0.0422385
0.719708	2.89118		0.048175		0.719641	4.46443		0.0422148
0.720375	2.88864		0.0481327		0.720308	4.46169		0.0421889
0.721041	2.88711		0.0481072		0.720974	4.46006		0.0421735
0.721707	2.88689		0.0481036		0.72164	4.46006		0.0421735
0.722374	2.88779		0.0481185		0.722307	4.46134		0.0421856
0.72304	2.89021		0.0481589		0.722973	4.46545		0.0422244
0.723706	2.89311		0.0482071		0.723639	4.47258		0.0422919
0.724373	2.89611		0.0482571		0.724306	4.48167		0.0423778
0.725039	2.89985		0.0483194		0.724972	4.49243		0.0424795
0.725706	2.90437		0.0483948		0.725638	4.50307		0.0425802
0.726372	2.90738		0.0484449		0.726305	4.50923		0.0426384
0.727038	2.90893		0.0484707		0.726971	4.51262		0.0426704
0.727705	2.90965		0.0484829		0.727637	4.51816		0.0427228
0.728371	2.90903		0.0484725		0.728303	4.52275		0.0427663
0.729037	2.90784		0.0484527		0.72897	4.52869		0.0428225
0.729704	2.90663		0.0484325		0.729636	4.5405		0.0429341
0.73037	2.90526		0.0484096		0.730302	4.55128		0.043036
0.731037	2.90378		0.0483849		0.730969	4.55598		0.0430805
0.731703	2.902		0.0483554		0.731635	4.55852		0.0431045
0.732369	2.90055		0.0483311		0.732301	4.56128		0.0431305
0.733036	2.89848		0.0482966		0.732968	4.56405		0.0431568
0.733702	2.89621		0.0482589		0.733634	4.56966		0.0432098
0.734368	2.89639		0.0482618		0.7343	4.57755		0.0432845
0.735035	2.89673		0.0482675		0.734967	4.58398		0.0433452
0.735701	2.89501		0.0482388		0.735633	4.58629		0.0433671
0.736368	2.89386		0.0482196		0.736299	4.5894		0.0433965
0.737034	2.89411		0.0482238		0.736966	4.59502		0.0434496
0.7377	2.89572		0.0482508		0.737632	4.59689		0.0434673
0.738367	2.89875		0.0483011		0.738298	4.59436		0.0434434
0.739033	2.89993		0.0483208		0.738965	4.595		0.0434494
0.739699	2.89905		0.0483061		0.739631	4.59696		0.043468
0.740366	2.89766		0.048283		0.740297	4.59844		0.043482
0.741032	2.89723		0.0482759		0.740964	4.60038		0.0435003
0.741699	2.89807		0.0482898		0.74163	4.59969		0.0434937
0.742365	2.89701		0.0482721		0.742296	4.59774		0.0434754
0.743031	2.89497		0.0482381		0.742962	4.5952		0.0434514
0.743698	2.8949		0.048237		0.743629	4.59355		0.0434358
0.744364	2.89514		0.0482411		0.744295	4.5929		0.0434296
0.74503	2.89437		0.0482282		0.744961	4.59174		0.0434186
0.745697	2.8928		0.048202		0.745628	4.59251		0.0434259
0.746363	2.88902		0.0481391		0.746294	4.59409		0.0434408
0.74703	2.88469		0.0480669		0.74696	4.59638		0.0434625
0.747696	2.88304		0.0480393		0.747627	4.59789		0.0434767
0.748362	2.88315		0.0480413		0.748293	4.59484		0.0434479
0.749029	2.88377		0.0480515		0.748959	4.58931		0.0433957
0.749695	2.885		0.0480721		0.749626	4.58133		0.0433202
0.750361	2.88698		0.0481051		0.750292	4.57591		0.0432689
0.751028	2.88851		0.0481306		0.750958	4.57292		0.0432406
0.751694	2.8895		0.0481471		0.751625	4.56744		0.0431888
0.752361	2.89123		0.0481758		0.752291	4.56091		0.0431271
0.753027	2.89276		0.0482014		0.752957	4.55488		0.0430701
0.753693	2.89394		0.0482211		0.753624	4.54715		0.042997
0.75436	2.89584		0.0482527		0.75429	4.53808		0.0429112
0.755026	2.89738		0.0482784		0.754956	4.52848		0.0428204
0.755692	2.89734		0.0482776		0.755623	4.51845		0.0427256
0.756359	2.89752		0.0482807		0.756289	4.51393		0.0426828
0.757025	2.89837		0.0482948		0.756955	4.51775		0.042719
0.757692	2.89808		0.04829		0.757622	4.52244		0.0427634
0.758358	2.89698		0.0482717		0.758288	4.52513		0.0427888
0.759024	2.8973		0.048277		0.758954	4.52585		0.0427955
0.759691	2.8985		0.0482971		0.75962	4.52856		0.0428212
0.760357	2.89843		0.0482958		0.760287	4.53524		0.0428844
0.761023	2.89931		0.0483105		0.760953	4.54202		0.0429485
0.76169	2.90219		0.0483585		0.761619	4.54415		0.0429686
0.762356	2.90527		0.0484098		0.762286	4.54329		0.0429605
0.763023	2.90908		0.0484733		0.762952	4.5428		0.0429558
0.763689	2.91362		0.048549		0.763618	4.54365		0.0429639
0.764355	2.91756		0.0486145		0.764285	4.546		0.0429861
0.765022	2.92001		0.0486555		0.764951	4.54647		0.0429905
0.765688	2.92189		0.0486867		0.765617	4.54854		0.0430101
0.766355	2.92394		0.0487209		0.766284	4.54874		0.043012
0.767021	2.92438		0.0487282		0.76695	4.54327		0.0429603
0.767687	2.92365		0.048716		0.767616	4.5358		0.0428897
0.768354	2.92371		0.0487171		0.768283	4.5271		0.0428074
0.76902	2.92355		0.0487145		0.768949	4.51541		0.0426969
0.769686	2.92278		0.0487015		0.769615	4.50617		0.0426094
0.770353	2.92229		0.0486935		0.770282	4.50394		0.0425883
0.771019	2.92081		0.0486687		0.770948	4.50159		0.0425662
0.771685	2.91812		0.0486239		0.771614	4.49965		0.0425478
0.772352	2.91524		0.048576		0.772281	4.49501		0.0425039
0.773018	2.91149		0.0485135		0.772947	4.48263		0.0423869
0.773685	2.90893		0.0484708		0.773613	4.46814		0.0422499
0.774351	2.90812		0.0484573		0.774279	4.45816		0.0421555
0.775017	2.907		0.0484387		0.774946	4.45724		0.0421468
0.775684	2.9036		0.048382		0.775612	4.46068		0.0421793
0.77635	2.89898		0.048305		0.776278	4.46104		0.0421827
0.777017	2.8963		0.0482603		0.776945	4.46005		0.0421734
0.777683	2.89665		0.0482663		0.777611	4.46312		0.0422024
0.778349	2.89633		0.0482608		0.778277	4.46765		0.0422453
0.779016	2.89379		0.0482186		0.778944	4.473		0.0422958
0.779682	2.89121		0.0481755		0.77961	4.47726		0.0423361
0.780348	2.88916		0.0481413		0.780276	4.47931		0.0423555
0.781015	2.88758		0.048115		0.780943	4.48365		0.0423965
0.781681	2.88491		0.0480706		0.781609	4.48659		0.0424243
0.782348	2.88053		0.0479975		0.782275	4.48628		0.0424214
0.783014	2.87609		0.0479236		0.782942	4.48412		0.042401
0.78368	2.87301		0.0478723		0.783608	4.48014		0.0423633
0.784347	2.87014		0.0478244		0.784274	4.47847		0.0423476
0.785013	2.86843		0.047796		0.784941	4.47848		0.0423477
0.785679	2.8661		0.0477571		0.785607	4.47646		0.0423285
0.786346	2.8611		0.0476738		0.786273	4.47463		0.0423113
0.787012	2.8571		0.0476071		0.78694	4.47356		0.0423011
0.787679	2.85493		0.047571		0.787606	4.47081		0.0422751
0.788345	2.85436		0.0475615		0.788272	4.4692		0.0422599
0.789011	2.8562		0.0475921		0.788939	4.47039		0.0422711
0.789678	2.85844		0.0476294		0.789605	4.4742		0.0423072
0.790344	2.85989		0.0476537		0.790271	4.48072		0.0423688
0.79101	2.86211		0.0476906		0.790937	4.48648		0.0424233
0.791677	2.8658		0.0477522		0.791604	4.49106		0.0424666
0.792343	2.87114		0.0478412		0.79227	4.49187		0.0424742
0.79301	2.87641		0.047929		0.792936	4.49196		0.0424751
0.793676	2.87904		0.0479728		0.793603	4.4947		0.042501
0.794342	2.88158		0.0480151		0.794269	4.49547		0.0425083
0.795009	2.88604		0.0480894		0.794935	4.49446		0.0424987
0.795675	2.89003		0.0481559		0.795602	4.49503		0.0425041
0.796341	2.89092		0.0481707		0.796268	4.4975		0.0425275
0.797008	2.8893		0.0481438		0.796934	4.49958		0.0425471
0.797674	2.88701		0.0481055		0.797601	4.49987		0.0425499
0.798341	2.88693		0.0481041		0.798267	4.49697		0.0425224
0.799007	2.88869		0.0481336		0.798933	4.48678		0.0424261
0.799673	2.88878		0.0481351		0.7996	4.47921		0.0423545
0.80034	2.88637		0.048095		0.800266	4.4762		0.0423261
0.801006	2.88246		0.0480297		0.800932	4.47433		0.0423084
0.801672	2.87844		0.0479628		0.801599	4.47398		0.0423051
0.802339	2.87618		0.0479251		0.802265	4.47802		0.0423433
0.803005	2.87408		0.04789		0.802931	4.48186		0.0423796
0.803672	2.87126		0.0478432		0.803598	4.47847		0.0423475
0.804338	2.87114		0.0478411		0.804264	4.47143		0.042281
0.805004	2.87416		0.0478915		0.80493	4.46195		0.0421914
0.805671	2.87663		0.0479326		0.805597	4.45311		0.0421077
0.806337	2.87769		0.0479502		0.806263	4.44896		0.0420685
0.807003	2.87757		0.0479482		0.806929	4.45099		0.0420877
0.80767	2.87716		0.0479415		0.807595	4.45412		0.0421173
0.808336	2.87667		0.0479332		0.808262	4.45383		0.0421145
0.809003	2.87579		0.0479186		0.808928	4.45447		0.0421206
0.809669	2.87725		0.0479429		0.809594	4.45323		0.0421089
0.810335	2.87962		0.0479824		0.810261	4.44971		0.0420756
0.811002	2.87956		0.0479813		0.810927	4.4414		0.041997
0.811668	2.87775		0.0479513		0.811593	4.43468		0.0419335
0.812334	2.87599		0.0479219		0.81226	4.43921		0.0419763
0.813001	2.87504		0.0479062		0.812926	4.44679		0.042048
0.813667	2.87451		0.0478973		0.813592	4.45458		0.0421216
0.814334	2.87529		0.0479102		0.814259	4.46018		0.0421746
0.815	2.87685		0.0479362		0.814925	4.46339		0.042205
0.815666	2.87865		0.0479662		0.815591	4.46843		0.0422526
0.816333	2.88154		0.0480145		0.816258	4.47672		0.042331
0.816999	2.88561		0.0480823		0.816924	4.48163		0.0423774
0.817666	2.88867		0.0481331		0.81759	4.48479		0.0424073
0.818332	2.8906		0.0481654		0.818257	4.49		0.0424565
0.818998	2.89315		0.0482079		0.818923	4.49664		0.0425194
0.819665	2.89485		0.0482362		0.819589	4.50689		0.0426162
0.820331	2.894		0.0482221		0.820256	4.51505		0.0426935
0.820997	2.8929		0.0482037		0.820922	4.51182		0.0426629
0.821664	2.89153		0.0481808		0.821588	4.50638		0.0426115
0.82233	2.88809		0.0481235		0.822254	4.50451		0.0425937
0.822996	2.88472		0.0480674		0.822921	4.5047		0.0425956
0.823663	2.88218		0.0480251		0.823587	4.50803		0.0426271
0.824329	2.87975		0.0479847		0.824253	4.50891		0.0426354
0.824996	2.8778		0.0479521		0.82492	4.50588		0.0426068
0.825662	2.87541		0.0479122		0.825586	4.50584		0.0426064
0.826328	2.87051		0.0478305		0.826252	4.51105		0.0426556
0.826995	2.86619		0.0477587		0.826919	4.51522		0.0426951
0.827661	2.86627		0.0477599		0.827585	4.51702		0.0427121
0.828328	2.86876		0.0478015		0.828251	4.51304		0.0426745
0.828994	2.86949		0.0478136		0.828918	4.5067		0.0426145
0.82966	2.86856		0.0477982		0.829584	4.50929		0.042639
0.830327	2.86863		0.0477992		0.83025	4.51208		0.0426653
0.830993	2.87028		0.0478267		0.830917	4.51215		0.042666
0.831659	2.87204		0.0478562		0.831583	4.51021		0.0426477
0.832326	2.87381		0.0478856		0.832249	4.50482		0.0425967
0.832992	2.87607		0.0479232		0.832916	4.50164		0.0425667
0.833659	2.87983		0.047986		0.833582	4.50272		0.0425768
0.834325	2.88568		0.0480834		0.834248	4.50013		0.0425524
0.834991	2.89145		0.0481795		0.834915	4.49437		0.0424979
0.835658	2.89366		0.0482163		0.835581	4.48851		0.0424424
0.836324	2.89467		0.0482333		0.836247	4.48167		0.0423778
0.83699	2.89812		0.0482906		0.836914	4.48247		0.0423854
0.837657	2.90205		0.0483562		0.83758	4.48586		0.0424174
0.838323	2.90388		0.0483866		0.838246	4.48653		0.0424237
0.83899	2.9038		0.0483853		0.838912	4.48751		0.042433
0.839656	2.90341		0.0483789		0.839579	4.4899		0.0424556
0.840322	2.90324		0.048376		0.840245	4.4937		0.0424916
0.840989	2.90297		0.0483714		0.840911	4.49695		0.0425223
0.841655	2.90201		0.0483555		0.841578	4.49708		0.0425235
0.842321	2.90016		0.0483246		0.842244	4.49068		0.042463
0.842988	2.89808		0.04829		0.84291	4.48531		0.0424122
0.843654	2.89585		0.0482528		0.843577	4.48628		0.0424214
0.844321	2.89428		0.0482267		0.844243	4.48875		0.0424448
0.844987	2.89237		0.0481948		0.844909	4.4896		0.0424528
0.845653	2.88951		0.0481472		0.845576	4.48735		0.0424316
0.84632	2.88767		0.0481166		0.846242	4.48335		0.0423937
0.846986	2.88795		0.0481212		0.846908	4.48297		0.0423901
0.847652	2.88723		0.0481093		0.847575	4.4865		0.0424234
0.848319	2.88487		0.0480699		0.848241	4.48434		0.042403
0.848985	2.88261		0.0480323		0.848907	4.48036		0.0423654
0.849652	2.88149		0.0480135		0.849574	4.47818		0.0423448
0.850318	2.88033		0.0479942		0.85024	4.47874		0.0423501
0.850984	2.87868		0.0479667		0.850906	4.48411		0.0424009
0.851651	2.87743		0.047946		0.851573	4.48623		0.0424209
0.852317	2.87669		0.0479335		0.852239	4.48503		0.0424096
0.852983	2.87682		0.0479357		0.852905	4.48668		0.0424252
0.85365	2.87778		0.0479517		0.853571	4.49029		0.0424594
0.854316	2.87891		0.0479706		0.854238	4.49535		0.0425071
0.854983	2.88079		0.0480019		0.854904	4.49935		0.042545
0.855649	2.88389		0.0480535		0.85557	4.49661		0.0425191
0.856315	2.88701		0.0481055		0.856237	4.49448		0.0424989
0.856982	2.88884		0.048136		0.856903	4.49742		0.0425267
0.857648	2.88944		0.0481461		0.857569	4.4994		0.0425455
0.858314	2.89033		0.048161		0.858236	4.49496		0.0425035
0.858981	2.89205		0.0481896		0.858902	4.48874		0.0424446
0.859647	2.89419		0.0482252		0.859568	4.48524		0.0424116
0.860314	2.89696		0.0482713		0.860235	4.4819		0.04238
0.86098	2.89981		0.0483189		0.860901	4.47531		0.0423176
0.861646	2.90058		0.0483316		0.861567	4.46871		0.0422552
0.862313	2.89916		0.048308		0.862234	4.4635		0.042206
0.862979	2.89581		0.0482522		0.8629	4.46183		0.0421903
0.863645	2.8912		0.0481754		0.863566	4.46331		0.0422042
0.864312	2.88738		0.0481117		0.864233	4.46157		0.0421877
0.864978	2.88532		0.0480775		0.864899	4.45847		0.0421584
0.865645	2.88489		0.0480703		0.865565	4.45742		0.0421485
0.866311	2.88383		0.0480525		0.866232	4.45929		0.0421662
0.866977	2.88206		0.0480231		0.866898	4.46017		0.0421745
0.867644	2.88052		0.0479974		0.867564	4.4581		0.0421549
0.86831	2.87887		0.04797		0.868231	4.45987		0.0421717
0.868976	2.87589		0.0479203		0.868897	4.46367		0.0422076
0.869643	2.87201		0.0478556		0.869563	4.46572		0.042227
0.870309	2.87051		0.0478307		0.870229	4.46869		0.0422551
0.870976	2.87173		0.047851		0.870896	4.47429		0.0423081
0.871642	2.87555		0.0479147		0.871562	4.47126		0.0422794
0.872308	2.87916		0.0479747		0.872228	4.4645		0.0422155
0.872975	2.88052		0.0479974		0.872895	4.46113		0.0421836
0.873641	2.88155		0.0480146		0.873561	4.45758		0.04215
0.874308	2.88365		0.0480496		0.874227	4.4563		0.0421379
0.874974	2.88507		0.0480732		0.874894	4.45974		0.0421704
0.87564	2.88308		0.04804		0.87556	4.47096		0.0422765
0.876307	2.88157		0.0480149		0.876226	4.47897		0.0423523
0.876973	2.88359		0.0480485		0.876893	4.48088		0.0423703
0.877639	2.88673		0.0481009		0.877559	4.48533		0.0424124
0.878306	2.89016		0.048158		0.878225	4.49096		0.0424656
0.878972	2.89302		0.0482056		0.878892	4.49142		0.04247
0.879638	2.89522		0.0482424		0.879558	4.49019		0.0424583
0.880305	2.89477		0.0482349		0.880224	4.49484		0.0425023
0.880971	2.89282		0.0482023		0.880891	4.49952		0.0425466
0.881638	2.89197		0.0481882		0.881557	4.50309		0.0425803
0.882304	2.89052		0.048164		0.882223	4.50455		0.0425942
0.88297	2.88859		0.0481319		0.88289	4.50353		0.0425845
0.883637	2.88908		0.0481401		0.883556	4.50213		0.0425713
0.884303	2.89147		0.0481799		0.884222	4.50015		0.0425525
0.88497	2.89245		0.0481962		0.884888	4.49977		0.0425489
0.885636	2.89341		0.0482121		0.885555	4.49786		0.0425309
0.886302	2.89326		0.0482097		0.886221	4.49585		0.0425119
0.886969	2.89103		0.0481726		0.886887	4.49521		0.0425058
0.887635	2.88776		0.048118		0.887554	4.49681		0.042521
0.888301	2.88529		0.0480769		0.88822	4.50166		0.0425668
0.888968	2.88586		0.0480865		0.888886	4.50628		0.0426105
0.889634	2.88662		0.048099		0.889553	4.50939		0.0426399
0.890301	2.88731		0.0481106		0.890219	4.51068		0.0426522
0.890967	2.8879		0.0481203		0.890885	4.50921		0.0426382
0.891633	2.88853		0.0481309		0.891552	4.51093		0.0426545
0.8923	2.88933		0.0481442		0.892218	4.5145		0.0426883
0.892966	2.88937		0.0481449		0.892884	4.51805		0.0427218
0.893632	2.8867		0.0481004		0.893551	4.52291		0.0427678
0.894299	2.88179		0.0480186		0.894217	4.52564		0.0427936
0.894965	2.87987		0.0479866		0.894883	4.52712		0.0428076
0.895632	2.87982		0.0479858		0.89555	4.52656		0.0428023
0.896298	2.87802		0.0479558		0.896216	4.52415		0.0427795
0.896964	2.87453		0.0478976		0.896882	4.52274		0.0427661
0.897631	2.87161		0.0478489		0.897549	4.524		0.0427781
0.898297	2.86944		0.0478128		0.898215	4.52689		0.0428054
0.898963	2.86842		0.0477959		0.898881	4.53543		0.0428861
0.89963	2.8675		0.0477805		0.899548	4.54167		0.0429452
0.900296	2.86634		0.0477611		0.900214	4.54133		0.0429419
0.900963	2.86477		0.047735		0.90088	4.54069		0.0429359
0.901629	2.8629		0.0477039		0.901546	4.5397		0.0429265
0.902295	2.86279		0.047702		0.902213	4.54042		0.0429334
0.902962	2.86326		0.0477098		0.902879	4.53592		0.0428908
0.903628	2.8635		0.0477139		0.903545	4.53278		0.0428611
0.904294	2.86565		0.0477496		0.904212	4.53324		0.0428654
0.904961	2.86954		0.0478145		0.904878	4.53199		0.0428536
0.905627	2.87335		0.0478779		0.905544	4.53144		0.0428484
0.906294	2.87779		0.047952		0.906211	4.52977		0.0428327
0.90696	2.88081		0.0480023		0.906877	4.52827		0.0428184
0.907626	2.88027		0.0479932		0.907543	4.52473		0.0427849
0.908293	2.87886		0.0479697		0.90821	4.51845		0.0427256
0.908959	2.87733		0.0479443		0.908876	4.51659		0.042708
0.909625	2.87646		0.0479298		0.909542	4.51678		0.0427098
0.910292	2.87605		0.0479229		0.910209	4.51217		0.0426662
0.910958	2.87706		0.0479398		0.910875	4.51002		0.0426459
0.911625	2.87885		0.0479696		0.911541	4.50748		0.0426219
0.912291	2.87959		0.0479818		0.912208	4.50394		0.0425884
0.912957	2.88128		0.04801		0.912874	4.50326		0.042582
0.913624	2.88303		0.0480392		0.91354	4.50024		0.0425534
0.91429	2.88276		0.0480348		0.914207	4.49433		0.0424975
0.914956	2.88088		0.0480034		0.914873	4.48726		0.0424306
0.915623	2.88097		0.0480049		0.915539	4.47922		0.0423546
0.916289	2.88409		0.0480568		0.916205	4.47567		0.042321
0.916956	2.88844		0.0481294		0.916872	4.46955		0.0422632
0.917622	2.89428		0.0482267		0.917538	4.45674		0.0421421
0.918288	2.89917		0.0483082		0.918204	4.4459		0.0420396
0.918955	2.90125		0.0483428		0.918871	4.44407		0.0420222
0.919621	2.90228		0.0483599		0.919537	4.44555		0.0420363
0.920287	2.90371		0.0483839		0.920203	4.44709		0.0420508
0.920954	2.90305		0.0483729		0.92087	4.44476		0.0420288
0.92162	2.90288		0.04837		0.921536	4.43827		0.0419674
0.922287	2.90667		0.0484331		0.922202	4.43461		0.0419328
0.922953	2.91192		0.0485206		0.922869	4.4329		0.0419167
0.923619	2.91615		0.0485911		0.923535	4.43474		0.0419341
0.924286	2.91863		0.0486325		0.924201	4.43951		0.0419791
0.924952	2.91912		0.0486406		0.924868	4.44517		0.0420326
0.925619	2.91747		0.0486131		0.925534	4.45028		0.042081
0.926285	2.91299		0.0485384		0.9262	4.45453		0.0421211
0.926951	2.91143		0.0485125		0.926867	4.45587		0.0421338
0.927618	2.91217		0.0485247		0.927533	4.45301		0.0421068
0.928284	2.91243		0.0485292		0.928199	4.45154		0.0420929
0.92895	2.91371		0.0485505		0.928866	4.45511		0.0421266
0.929617	2.91579		0.0485852		0.929532	4.46025		0.0421752
0.930283	2.91717		0.0486081		0.930198	4.46202		0.042192
0.93095	2.91673		0.0486008		0.930865	4.46257		0.0421972
0.931616	2.91711		0.0486071		0.931531	4.46513		0.0422214
0.932282	2.91742		0.0486123		0.932197	4.46372		0.0422081
0.932949	2.91854		0.0486309		0.932863	4.46167		0.0421887
0.933615	2.92281		0.0487021		0.93353	4.46155		0.0421876
0.934281	2.92798		0.0487883		0.934196	4.46252		0.0421967
0.934948	2.93235		0.048861		0.934862	4.46195		0.0421913
0.935614	2.93663		0.0489323		0.935529	4.45838		0.0421576
0.936281	2.94128		0.0490098		0.936195	4.45691		0.0421437
0.936947	2.94346		0.0490461		0.936861	4.4547		0.0421228
0.937613	2.94423		0.049059		0.937528	4.44919		0.0420707
0.93828	2.94367		0.0490496		0.938194	4.44604		0.0420409
0.938946	2.94132		0.0490105		0.93886	4.44938		0.0420725
0.939612	2.93705		0.0489394		0.939527	4.45033		0.0420815
0.940279	2.93397		0.0488881		0.940193	4.44475		0.0420287
0.940945	2.93266		0.0488662		0.940859	4.4395		0.0419791
0.941612	2.92978		0.0488182		0.941526	4.43385		0.0419256
0.942278	2.92571		0.0487503		0.942192	4.42466		0.0418387
0.942944	2.92151		0.0486804		0.942858	4.41209		0.0417199
0.943611	2.91551		0.0485805		0.943525	4.41008		0.0417009
0.944277	2.91052		0.0484973		0.944191	4.412		0.041719
0.944943	2.90824		0.0484593		0.944857	4.41034		0.0417034
0.94561	2.9058		0.0484186		0.945524	4.40901		0.0416907
0.946276	2.90293		0.0483708		0.94619	4.41112		0.0417107
0.946943	2.90076		0.0483346		0.946856	4.41191		0.0417182
0.947609	2.899		0.0483053		0.947523	4.40884		0.0416892
0.948275	2.89856		0.048298		0.948189	4.40878		0.0416885
0.948942	2.89752		0.0482807		0.948855	4.41074		0.0417071
0.949608	2.89543		0.0482459		0.949521	4.41365		0.0417346
0.950274	2.89415		0.0482245		0.950188	4.41879		0.0417832
0.950941	2.89506		0.0482398		0.950854	4.43139		0.0419023
0.951607	2.89682		0.048269		0.95152	4.44834		0.0420627
0.952274	2.89601		0.0482556		0.952187	4.45214		0.0420985
0.95294	2.89223		0.0481925		0.952853	4.45245		0.0421015
0.953606	2.88912		0.0481406		0.953519	4.45303		0.042107
0.954273	2.88656		0.0480981		0.954186	4.45212		0.0420983
0.954939	2.88463		0.0480659		0.954852	4.44861		0.0420652
0.955605	2.88583		0.0480859		0.955518	4.44636		0.042044
0.956272	2.88733		0.0481108		0.956185	4.4486		0.0420651
0.956938	2.88813		0.0481242		0.956851	4.45179		0.0420952
0.957605	2.88872		0.0481341		0.957517	4.45929		0.0421662
0.958271	2.88813		0.0481242		0.958184	4.46468		0.0422172
0.958937	2.88673		0.0481009		0.95885	4.46887		0.0422567
0.959604	2.886		0.0480887		0.959516	4.46948		0.0422625
0.96027	2.88644		0.0480961		0.960183	4.47093		0.0422763
0.960936	2.88513		0.0480742		0.960849	4.47939		0.0423563
0.961603	2.882		0.0480221		0.961515	4.48815		0.0424391
0.962269	2.87996		0.047988		0.962182	4.49255		0.0424807
0.962936	2.88087		0.0480032		0.962848	4.49434		0.0424976
0.963602	2.88154		0.0480144		0.963514	4.49444		0.0424986
0.964268	2.88113		0.0480076		0.96418	4.493		0.042485
0.964935	2.88012		0.0479908		0.964847	4.49078		0.042464
0.965601	2.87637		0.0479283		0.965513	4.48621		0.0424207
0.966267	2.87358		0.0478818		0.966179	4.47887		0.0423513
0.966934	2.87349		0.0478803		0.966846	4.47164		0.0422829
0.9676	2.87272		0.0478675		0.967512	4.46366		0.0422075
0.968267	2.87196		0.0478548		0.968178	4.45608		0.0421359
0.968933	2.8746		0.0478988		0.968845	4.45093		0.0420872
0.969599	2.87921		0.0479755		0.969511	4.44416		0.0420232
0.970266	2.88259		0.0480319		0.970177	4.43794		0.0419643
0.970932	2.88395		0.0480546		0.970844	4.43764		0.0419615
0.971599	2.88376		0.0480515		0.97151	4.43782		0.0419631
0.972265	2.88309		0.0480403		0.972176	4.43876		0.041972
0.972931	2.88047		0.0479966		0.972843	4.43884		0.0419728
0.973598	2.87974		0.0479844		0.973509	4.43665		0.0419521
0.974264	2.88416		0.0480581		0.974175	4.43491		0.0419357
0.97493	2.88755		0.0481146		0.974842	4.43647		0.0419504
0.975597	2.88836		0.048128		0.975508	4.44054		0.0419889
0.976263	2.89006		0.0481564		0.976174	4.45078		0.0420857
0.976929	2.89293		0.0482042		0.976841	4.45475		0.0421233
0.977596	2.89344		0.0482128		0.977507	4.45471		0.0421229
0.978262	2.89274		0.048201		0.978173	4.45645		0.0421393
0.978929	2.893		0.0482053		0.97884	4.45821		0.042156
0.979595	2.89224		0.0481926		0.979506	4.46128		0.042185
0.980261	2.89055		0.0481645		0.980172	4.46489		0.0422191
0.980928	2.8891		0.0481404		0.980838	4.46828		0.0422512
0.981594	2.88893		0.0481375		0.981505	4.47205		0.0422869
0.982261	2.88787		0.0481198		0.982171	4.47521		0.0423168
0.982927	2.88621		0.0480923		0.982837	4.47715		0.042335
0.983593	2.88569		0.0480836		0.983504	4.48		0.0423621
0.98426	2.88598		0.0480883		0.98417	4.47721		0.0423356
0.984926	2.88509		0.0480736		0.984836	4.4707		0.0422741
0.985592	2.88285		0.0480362		0.985503	4.46877		0.0422558
0.986259	2.88134		0.048011		0.986169	4.46817		0.0422501
0.986925	2.88034		0.0479945		0.986835	4.47068		0.0422739
0.987592	2.88087		0.0480032		0.987502	4.47493		0.0423141
0.988258	2.88224		0.0480261		0.988168	4.47655		0.0423294
0.988924	2.88591		0.0480872		0.988834	4.4775		0.0423383
0.989591	2.89038		0.0481618		0.989501	4.47751		0.0423385
0.990257	2.89344		0.0482127		0.990167	4.47786		0.0423418
0.990923	2.89535		0.0482445		0.990833	4.47868		0.0423496
0.99159	2.8966		0.0482653		0.9915	4.47748		0.0423382
0.992256	2.89772		0.048284		0.992166	4.47496		0.0423144
0.992923	2.89854		0.0482977		0.992832	4.4751		0.0423157
0.993589	2.901		0.0483386		0.993499	4.47765		0.0423398
0.994255	2.90628		0.0484266		0.994165	4.47803		0.0423433
0.994922	2.91011		0.0484905		0.994831	4.47476		0.0423125
0.995588	2.91118		0.0485083		0.995497	4.46677		0.042237
0.996254	2.9118		0.0485186		0.996164	4.45951		0.0421683
0.996921	2.91142		0.0485123		0.99683	4.45695		0.042144
0.997587	2.90974		0.0484843		0.997496	4.45558		0.0421311
0.998254	2.90939		0.0484785		0.998163	4.45189		0.0420962
0.99892	2.9097		0.0484836		0.998829	4.44764		0.042056
0.999586	2.9096		0.048482		0.999495	4.44231		0.0420056
1.00025	2.91031		0.0484937		1.00016	4.43706		0.041956
1.00092	2.91241		0.0485288		1.00083	4.43129		0.0419015
1.00158	2.91634		0.0485943		1.00149	4.42528		0.0418446
1.00225	2.91771		0.048617		1.00216	4.42201		0.0418137
1.00292	2.91522		0.0485755		1.00283	4.42256		0.0418189
1.00358	2.91637		0.0485948		1.00349	4.42337		0.0418265
1.00425	2.92038		0.0486616		1.00416	4.42067		0.041801
1.00492	2.92481		0.0487353		1.00483	4.41446		0.0417422
1.00558	2.92852		0.0487972		1.00549	4.40712		0.0416728
1.00625	2.93028		0.0488265		1.00616	4.40247		0.0416289
1.00692	2.93231		0.0488604		1.00683	4.40133		0.0416181
1.00758	2.93669		0.0489333		1.00749	4.40083		0.0416134
1.00825	2.94097		0.0490046		1.00816	4.39899		0.041596
1.00892	2.94234		0.0490274		1.00882	4.39748		0.0415817
1.00958	2.9421		0.0490235		1.00949	4.39555		0.0415635
1.01025	2.94098		0.0490049		1.01016	4.39079		0.0415185
1.01092	2.94192		0.0490205		1.01082	4.3864		0.041477
1.01158	2.94353		0.0490473		1.01149	4.38042		0.0414204
1.01225	2.94367		0.0490496		1.01215	4.37264		0.0413469
1.01291	2.94298		0.0490382		1.01282	4.37358		0.0413557
1.01358	2.94181		0.0490186		1.01349	4.37571		0.0413759
1.01425	2.94056		0.0489979		1.01415	4.37264		0.0413469
1.01491	2.94148		0.0490131		1.01482	4.36851		0.0413078
1.01558	2.94264		0.0490324		1.01549	4.36496		0.0412742
1.01625	2.9426		0.0490319		1.01615	4.36316		0.0412572
1.01691	2.94365		0.0490493		1.01682	4.36673		0.041291
1.01758	2.94583		0.0490856		1.01749	4.36928		0.0413151
1.01825	2.94833		0.0491273		1.01815	4.36763		0.0412995
1.01891	2.95195		0.0491876		1.01882	4.36687		0.0412923
1.01958	2.95491		0.0492369		1.01948	4.3694		0.0413162
1.02024	2.95555		0.0492476		1.02015	4.3733		0.041353
1.02091	2.95501		0.0492386		1.02082	4.37414		0.041361
1.02158	2.95365		0.049216		1.02148	4.37037		0.0413254
1.02224	2.95461		0.049232		1.02215	4.36767		0.0412999
1.02291	2.95541		0.0492453		1.02282	4.37018		0.0413236
1.02358	2.95223		0.0491922		1.02348	4.37267		0.0413472
1.02424	2.94804		0.0491224		1.02415	4.37283		0.0413486
1.02491	2.94475		0.0490677		1.02482	4.36991		0.041321
1.02557	2.94209		0.0490233		1.02548	4.36508		0.0412753
1.02624	2.93929		0.0489766		1.02615	4.36629		0.0412868
1.02691	2.93533		0.0489106		1.02681	4.37364		0.0413563
1.02757	2.929		0.0488052		1.02748	4.37637		0.0413821
1.02824	2.92462		0.0487323		1.02815	4.38		0.0414164
1.02891	2.92143		0.0486792		1.02881	4.38769		0.0414891
1.02957	2.92146		0.0486795		1.02948	4.39446		0.0415532
1.03024	2.92296		0.0487046		1.03015	4.40406		0.041644
1.03091	2.92182		0.0486855		1.03081	4.41366		0.0417347
1.03157	2.92083		0.0486691		1.03148	4.42123		0.0418063
1.03224	2.92309		0.0487068		1.03215	4.42942		0.0418837
1.0329	2.92457		0.0487315		1.03281	4.43743		0.0419594
1.03357	2.92356		0.0487146		1.03348	4.44507		0.0420317
1.03424	2.92192		0.0486872		1.03414	4.45072		0.0420852
1.0349	2.91857		0.0486315		1.03481	4.45009		0.0420792
1.03557	2.91778		0.0486182		1.03548	4.44519		0.0420328
1.03624	2.92192		0.0486872		1.03614	4.44079		0.0419913
1.0369	2.92579		0.0487517		1.03681	4.43942		0.0419783
1.03757	2.92804		0.0487893		1.03748	4.43776		0.0419626
1.03824	2.92719		0.0487751		1.03814	4.43332		0.0419206
1.0389	2.92591		0.0487537		1.03881	4.42789		0.0418693
1.03957	2.92884		0.0488026		1.03947	4.42338		0.0418266
1.04024	2.93248		0.0488632		1.04014	4.42212		0.0418147
1.0409	2.93278		0.0488682		1.04081	4.422		0.0418136
1.04157	2.93309		0.0488734		1.04147	4.4211		0.0418051
1.04223	2.93609		0.0489234		1.04214	4.42173		0.041811
1.0429	2.93987		0.0489864		1.04281	4.42361		0.0418288
1.04357	2.9424		0.0490285		1.04347	4.4281		0.0418712
1.04423	2.94058		0.0489981		1.04414	4.43211		0.0419092
1.0449	2.93575		0.0489177		1.0448	4.43169		0.0419052
1.04557	2.9339		0.0488869		1.04547	4.43171		0.0419054
1.04623	2.93492		0.0489038		1.04614	4.43555		0.0419417
1.0469	2.93945		0.0489794		1.0468	4.43823		0.041967
1.04757	2.94333		0.0490441		1.04747	4.43554		0.0419416
1.04823	2.94151		0.0490138		1.04814	4.43011		0.0418903
1.0489	2.94027		0.048993		1.0488	4.42137		0.0418076
1.04956	2.9409		0.0490035		1.04947	4.41395		0.0417375
1.05023	2.93954		0.0489808		1.05014	4.41154		0.0417147
1.0509	2.93442		0.0488956		1.0508	4.40778		0.0416791
1.05156	2.93099		0.0488383		1.05147	4.40078		0.041613
1.05223	2.93145		0.0488461		1.05214	4.39515		0.0415597
1.0529	2.9327		0.0488669		1.0528	4.39014		0.0415123
1.05356	2.93144		0.0488459		1.05347	4.38626		0.0414756
1.05423	2.92928		0.0488099		1.05413	4.38545		0.041468
1.0549	2.92872		0.0488005		1.0548	4.38726		0.0414851
1.05556	2.92769		0.0487834		1.05547	4.39201		0.04153
1.05623	2.92924		0.0488093		1.05613	4.40046		0.0416099
1.05689	2.93243		0.0488624		1.0568	4.41009		0.041701
1.05756	2.93462		0.0488989		1.05747	4.41691		0.0417654
1.05823	2.93457		0.0488981		1.05813	4.42009		0.0417955
1.05889	2.93596		0.0489211		1.0588	4.42254		0.0418186
1.05956	2.93955		0.0489811		1.05946	4.42784		0.0418688
1.06023	2.94044		0.0489958		1.06013	4.43245		0.0419124
1.06089	2.93873		0.0489673		1.0608	4.43547		0.0419409
1.06156	2.93965		0.0489826		1.06146	4.43521		0.0419385
1.06223	2.94084		0.0490024		1.06213	4.43319		0.0419194
1.06289	2.93897		0.0489714		1.0628	4.4338		0.0419251
1.06356	2.93556		0.0489146		1.06346	4.42685		0.0418594
1.06422	2.92989		0.04882		1.06413	4.41699		0.0417662
1.06489	2.92557		0.048748		1.06479	4.4066		0.0416679
1.06556	2.92412		0.0487238		1.06546	4.39761		0.041583
1.06622	2.92489		0.0487368		1.06613	4.39658		0.0415732
1.06689	2.92748		0.0487799		1.06679	4.39568		0.0415647
1.06756	2.93019		0.048825		1.06746	4.38946		0.0415059
1.06822	2.93474		0.0489008		1.06813	4.3845		0.041459
1.06889	2.93957		0.0489814		1.06879	4.37939		0.0414107
1.06956	2.94302		0.0490388		1.06946	4.37847		0.0414019
1.07022	2.94664		0.0490992		1.07012	4.38047		0.0414209
1.07089	2.95114		0.0491741		1.07079	4.37545		0.0413734
1.07156	2.9575		0.0492801		1.07146	4.36769		0.0413
1.07222	2.96425		0.0493926		1.07212	4.36896		0.041312
1.07289	2.96842		0.049462		1.07279	4.37251		0.0413456
1.07355	2.97075		0.0495009		1.07346	4.37493		0.0413685
1.07422	2.97195		0.0495209		1.07412	4.37487		0.0413679
1.07489	2.97269		0.0495333		1.07479	4.3664		0.0412878
1.07555	2.97093		0.0495039		1.07546	4.35941		0.0412217
1.07622	2.9669		0.0494367		1.07612	4.35622		0.0411916
1.07689	2.96201		0.0493553		1.07679	4.35368		0.0411675
1.07755	2.95999		0.0493216		1.07746	4.35102		0.0411424
1.07822	2.95949		0.0493132		1.07812	4.34607		0.0410956
1.07889	2.95753		0.0492807		1.07879	4.33985		0.0410367
1.07955	2.95312		0.0492071		1.07945	4.33728		0.0410125
1.08022	2.94515		0.0490743		1.08012	4.33372		0.0409789
1.08088	2.93726		0.0489429		1.08079	4.32748		0.0409198
1.08155	2.93234		0.0488609		1.08145	4.32321		0.0408795
1.08222	2.92856		0.0487979		1.08212	4.31771		0.0408274
1.08288	2.92882		0.0488022		1.08279	4.31321		0.0407849
1.08355	2.9313		0.0488436		1.08345	4.31745		0.040825
1.08422	2.93322		0.0488756		1.08412	4.32159		0.0408641
1.08488	2.93546		0.0489128		1.08478	4.31768		0.0408271
1.08555	2.93897		0.0489713		1.08545	4.31353		0.040788
1.08621	2.94112		0.0490071		1.08612	4.30675		0.0407238
1.08688	2.94202		0.0490222		1.08678	4.30145		0.0406737
1.08755	2.94503		0.0490723		1.08745	4.29839		0.0406447
1.08821	2.94966		0.0491495		1.08812	4.29674		0.0406291
1.08888	2.9573		0.0492767		1.08878	4.29476		0.0406105
1.08955	2.96602		0.049422		1.08945	4.28871		0.0405532
1.09021	2.97141		0.0495119		1.09011	4.28299		0.0404991
1.09088	2.97302		0.0495387		1.09078	4.28492		0.0405173
1.09155	2.96886		0.0494694		1.09145	4.28666		0.0405338
1.09221	2.96573		0.0494172		1.09211	4.28429		0.0405114
1.09288	2.96593		0.0494207		1.09278	4.28546		0.0405225
1.09354	2.9667		0.0494334		1.09345	4.28894		0.0405553
1.09421	2.97031		0.0494935		1.09411	4.29394		0.0406026
1.09488	2.97419		0.0495581		1.09478	4.2968		0.0406297
1.09554	2.97697		0.0496045		1.09545	4.29929		0.0406533
1.09621	2.97888		0.0496364		1.09611	4.3056		0.0407129
1.09688	2.97938		0.0496447		1.09678	4.30868		0.040742
1.09754	2.97603		0.0495888		1.09744	4.30845		0.0407399
1.09821	2.97305		0.0495393		1.09811	4.31371		0.0407896
1.09888	2.97425		0.0495593		1.09878	4.32017		0.0408507
1.09954	2.97681		0.0496018		1.09944	4.31684		0.0408192
1.10021	2.97972		0.0496504		1.10011	4.3124		0.0407772
1.10088	2.9818		0.0496851		1.10078	4.31745		0.040825
1.10154	2.98382		0.0497187		1.10144	4.3243		0.0408897
1.10221	2.98223		0.0496922		1.10211	4.3263		0.0409087
1.10288	2.9769		0.0496033		1.10278	4.33176		0.0409603
1.10354	2.97296		0.0495377		1.10344	4.34054		0.0410433
1.10421	2.96968		0.049483		1.10411	4.34191		0.0410562
1.10487	2.96639		0.0494283		1.10477	4.33831		0.0410222
1.10554	2.96345		0.0493793		1.10544	4.34432		0.0410791
1.10621	2.96405		0.0493893		1.10611	4.35255		0.0411569
1.10687	2.96486		0.0494028		1.10677	4.35423		0.0411728
1.10754	2.96212		0.0493571		1.10744	4.3576		0.0412046
1.10821	2.95913		0.0493073		1.1081	4.36598		0.0412838
1.10887	2.95553		0.0492472		1.10877	4.37048		0.0413264
1.10954	2.95136		0.0491779		1.10944	4.36669		0.0412906
1.11021	2.94924		0.0491425		1.1101	4.36497		0.0412743
1.11087	2.94936		0.0491445		1.11077	4.3648		0.0412727
1.11154	2.95032		0.0491605		1.11144	4.36383		0.0412635
1.1122	2.95015		0.0491577		1.1121	4.36537		0.0412781
1.11287	2.94889		0.0491366		1.11277	4.36996		0.0413215
1.11354	2.94927		0.049143		1.11344	4.37132		0.0413344
1.1142	2.94936		0.0491445		1.1141	4.36895		0.0413119
1.11487	2.94559		0.0490816		1.11477	4.36818		0.0413046
1.11554	2.94253		0.0490306		1.11543	4.37016		0.0413234
1.1162	2.94307		0.0490396		1.1161	4.37358		0.0413558
1.11687	2.94532		0.0490772		1.11677	4.37026		0.0413244
1.11753	2.94896		0.0491377		1.11743	4.36559		0.0412802
1.1182	2.95044		0.0491625		1.1181	4.36773		0.0413004
1.11887	2.9478		0.0491186		1.11877	4.37166		0.0413376
1.11953	2.94391		0.0490536		1.11943	4.37603		0.0413789
1.1202	2.93817		0.048958		1.1201	4.37802		0.0413977
1.12087	2.93499		0.048905		1.12077	4.37931		0.0414099
1.12153	2.93366		0.048883		1.12143	4.38607		0.0414738
1.1222	2.93164		0.0488493		1.1221	4.3959		0.0415668
1.12287	2.93111		0.0488404		1.12276	4.39998		0.0416053
1.12353	2.93379		0.0488851		1.12343	4.40048		0.0416101
1.1242	2.93727		0.048943		1.1241	4.39922		0.0415982
1.12487	2.93934		0.0489775		1.12476	4.40122		0.0416171
1.12553	2.94083		0.0490024		1.12543	4.40501		0.0416529
1.1262	2.94029		0.0489934		1.1261	4.40541		0.0416567
1.12686	2.9405		0.0489969		1.12676	4.40458		0.0416488
1.12753	2.94174		0.0490175		1.12743	4.40434		0.0416466
1.1282	2.94525		0.049076		1.1281	4.40736		0.0416752
1.12886	2.95229		0.0491932		1.12876	4.40977		0.041698
1.12953	2.95887		0.0493029		1.12943	4.41126		0.041712
1.1302	2.96584		0.0494192		1.13009	4.41165		0.0417158
1.13086	2.9703		0.0494934		1.13076	4.41209		0.0417199
1.13153	2.97229		0.0495266		1.13143	4.40982		0.0416984
1.1322	2.97228		0.0495264		1.13209	4.40178		0.0416224
1.13286	2.97281		0.0495351		1.13276	4.39657		0.0415731
1.13353	2.9742		0.0495584		1.13343	4.39554		0.0415634
1.13419	2.97664		0.049599		1.13409	4.39774		0.0415842
1.13486	2.9794		0.049645		1.13476	4.39873		0.0415936
1.13553	2.98312		0.0497071		1.13542	4.39249		0.0415346
1.13619	2.98881		0.0498019		1.13609	4.38441		0.0414581
1.13686	2.99271		0.0498669		1.13676	4.38037		0.04142
1.13753	2.99505		0.0499058		1.13742	4.37465		0.0413658
1.13819	2.99421		0.0498919		1.13809	4.36372		0.0412625
1.13886	2.99122		0.049842		1.13876	4.35356		0.0411665
1.13952	2.99168		0.0498497		1.13942	4.34649		0.0410996
1.14019	2.99283		0.0498688		1.14009	4.34926		0.0411258
1.14086	2.99294		0.0498706		1.14075	4.34932		0.0411263
1.14152	2.99256		0.0498642		1.14142	4.34481		0.0410837
1.14219	2.99109		0.0498398		1.14209	4.34131		0.0410506
1.14286	2.99031		0.0498269		1.14275	4.33959		0.0410343
1.14352	2.98963		0.0498155		1.14342	4.34064		0.0410443
1.14419	2.98876		0.049801		1.14409	4.34366		0.0410728
1.14486	2.98841		0.0497951		1.14475	4.34226		0.0410596
1.14552	2.9863		0.04976		1.14542	4.33738		0.0410134
1.14619	2.98224		0.0496924		1.14609	4.33745		0.0410141
1.14685	2.98143		0.0496788		1.14675	4.33736		0.0410133
1.14752	2.98202		0.0496887		1.14742	4.33577		0.0409982
1.14819	2.98224		0.0496924		1.14809	4.33601		0.0410005
1.14885	2.98247		0.0496961		1.14875	4.33774		0.0410169
1.14952	2.97986		0.0496527		1.14942	4.33776		0.041017
1.15019	2.97634		0.0495941		1.15008	4.33374		0.040979
1.15085	2.97376		0.0495511		1.15075	4.32888		0.040933
1.15152	2.97239		0.0495282		1.15142	4.32727		0.0409179
1.15219	2.97342		0.0495454		1.15208	4.32665		0.040912
1.15285	2.97283		0.0495356		1.15275	4.32656		0.0409111
1.15352	2.97118		0.049508		1.15342	4.32511		0.0408974
1.15419	2.97326		0.0495427		1.15408	4.31926		0.0408421
1.15485	2.97712		0.049607		1.15475	4.31629		0.040814
1.15552	2.98042		0.049662		1.15541	4.31367		0.0407893
1.15619	2.98348		0.049713		1.15608	4.31043		0.0407586
1.15685	2.98187		0.0496861		1.15675	4.30977		0.0407524
1.15752	2.98035		0.0496609		1.15741	4.30945		0.0407493
1.15818	2.98446		0.0497294		1.15808	4.30908		0.0407458
1.15885	2.98863		0.0497988		1.15875	4.31792		0.0408294
1.15952	2.99117		0.0498411		1.15941	4.32484		0.0408948
1.16018	2.99236		0.0498609		1.16008	4.32551		0.0409012
1.16085	2.99346		0.0498792		1.16074	4.32549		0.040901
1.16152	2.99698		0.049938		1.16141	4.32415		0.0408883
1.16218	3.00241		0.0500284		1.16208	4.32963		0.0409401
1.16285	3.00336		0.0500442		1.16274	4.33809		0.0410201
1.16352	3.00017		0.0499911		1.16341	4.34303		0.0410669
1.16418	2.99764		0.049949		1.16408	4.34388		0.0410749
1.16485	2.99851		0.0499635		1.16474	4.34225		0.0410594
1.16551	3.00233		0.0500272		1.16541	4.3421		0.0410581
1.16618	3.00374		0.0500505		1.16607	4.3437		0.0410732
1.16685	3.00156		0.0500143		1.16674	4.34182		0.0410554
1.16751	2.99957		0.049981		1.16741	4.33123		0.0409552
1.16818	2.99854		0.049964		1.16807	4.32227		0.0408706
1.16885	2.99723		0.0499421		1.16874	4.31747		0.0408252
1.16951	2.99545		0.0499125		1.16941	4.31504		0.0408022
1.17018	2.99155		0.0498475		1.17007	4.31453		0.0407973
1.17084	2.98833		0.0497937		1.17074	4.31069		0.040761
1.17151	2.98936		0.049811		1.17141	4.30497		0.040707
1.17218	2.9895		0.0498134		1.17207	4.30745		0.0407304
1.17284	2.98781		0.0497851		1.17274	4.31161		0.0407697
1.17351	2.98732		0.049777		1.17341	4.31103		0.0407643
1.17418	2.98633		0.0497605		1.17407	4.30946		0.0407494
1.17484	2.98502		0.0497386		1.17474	4.31163		0.04077
1.17551	2.98448		0.0497297		1.1754	4.3159		0.0408103
1.17618	2.98361		0.0497151		1.17607	4.31993		0.0408484
1.17684	2.98273		0.0497005		1.17674	4.32422		0.040889
1.17751	2.98187		0.0496862		1.1774	4.33132		0.0409561
1.17817	2.98121		0.0496752		1.17807	4.33518		0.0409926
1.17884	2.97996		0.0496543		1.17874	4.33607		0.0410011
1.17951	2.97877		0.0496345		1.1794	4.33817		0.0410209
1.18017	2.97999		0.0496548		1.18007	4.33964		0.0410348
1.18084	2.98167		0.0496828		1.18073	4.338		0.0410193
1.18151	2.98078		0.049668		1.1814	4.33675		0.0410075
1.18217	2.98072		0.049667		1.18207	4.33833		0.0410224
1.18284	2.98318		0.049708		1.18273	4.33855		0.0410245
1.18351	2.98552		0.049747		1.1834	4.32997		0.0409433
1.18417	2.98652		0.0497637		1.18407	4.32205		0.0408685
1.18484	2.98808		0.0497897		1.18473	4.31405		0.0407928
1.18551	2.99195		0.0498542		1.1854	4.30256		0.0406842
1.18617	2.99431		0.0498935		1.18606	4.29281		0.040592
1.18684	2.99411		0.0498901		1.18673	4.28994		0.0405649
1.1875	2.9939		0.0498866		1.1874	4.29078		0.0405728
1.18817	2.99316		0.0498744		1.18806	4.29279		0.0405918
1.18884	2.99146		0.049846		1.18873	4.29489		0.0406117
1.1895	2.99053		0.0498304		1.1894	4.29403		0.0406035
1.19017	2.9929		0.04987		1.19006	4.29142		0.0405789
1.19084	2.99617		0.0499245		1.19073	4.29723		0.0406337
1.1915	2.99563		0.0499154		1.19139	4.30901		0.0407452
1.19217	2.99487		0.0499028		1.19206	4.31854		0.0408353
1.19284	2.99484		0.0499024		1.19273	4.32863		0.0409307
1.1935	2.99274		0.0498673		1.19339	4.33806		0.0410199
1.19417	2.99059		0.0498316		1.19406	4.34499		0.0410854
1.19484	2.99133		0.0498438		1.19473	4.35265		0.0411578
1.1955	2.99393		0.0498872		1.19539	4.35577		0.0411873
1.19617	2.99758		0.049948		1.19606	4.35821		0.0412104
1.19683	3.00149		0.0500131		1.19673	4.35991		0.0412265
1.1975	3.00336		0.0500443		1.19739	4.36213		0.0412475
1.19817	3.00306		0.0500392		1.19806	4.36576		0.0412818
1.19883	3.00069		0.0499998		1.19873	4.36534		0.0412778
1.1995	3.00071		0.0500001		1.19939	4.35971		0.0412246
1.20017	3.00212		0.0500236		1.20006	4.35726		0.0412014
1.20083	3.00347		0.0500462		1.20072	4.3626		0.0412519
1.2015	3.00888		0.0501362		1.20139	4.3697		0.041319
1.20216	3.01339		0.0502113		1.20206	4.37658		0.0413841
1.20283	3.01473		0.0502337		1.20272	4.37932		0.04141
1.2035	3.01544		0.0502456		1.20339	4.37779		0.0413956
1.20416	3.01592		0.0502536		1.20406	4.37662		0.0413844
1.20483	3.01631		0.05026		1.20472	4.37674		0.0413857
1.2055	3.01752		0.0502802		1.20539	4.37969		0.0414135
1.20616	3.02021		0.0503251		1.20605	4.38415		0.0414557
1.20683	3.02239		0.0503613		1.20672	4.38853		0.0414971
1.2075	3.02333		0.050377		1.20739	4.39152		0.0415254
1.20816	3.02592		0.0504202		1.20805	4.39083		0.0415188
1.20883	3.03151		0.0505134		1.20872	4.38743		0.0414867
1.20949	3.03523		0.0505753		1.20939	4.38244		0.0414395
1.21016	3.03488		0.0505695		1.21005	4.37695		0.0413876
1.21083	3.03558		0.0505812		1.21072	4.36837		0.0413065
1.21149	3.03488		0.0505695		1.21138	4.36609		0.0412849
1.21216	3.03462		0.0505651		1.21205	4.36859		0.0413086
1.21283	3.03614		0.0505905		1.21272	4.36865		0.0413091
1.21349	3.03637		0.0505943		1.21338	4.3674		0.0412973
1.21416	3.0355		0.0505797		1.21405	4.36307		0.0412563
1.21483	3.03487		0.0505693		1.21472	4.35861		0.0412142
1.21549	3.03347		0.0505459		1.21538	4.35157		0.0411476
1.21616	3.03176		0.0505175		1.21605	4.3446		0.0410817
1.21683	3.03012		0.0504902		1.21671	4.34166		0.0410539
1.21749	3.02535		0.0504107		1.21738	4.33937		0.0410322
1.21816	3.02081		0.050335		1.21805	4.34053		0.0410432
1.21882	3.01856		0.0502975		1.21871	4.34452		0.041081
1.21949	3.01793		0.0502871		1.21938	4.3473		0.0411073
1.22016	3.01701		0.0502716		1.22005	4.34629		0.0410977
1.22082	3.0149		0.0502366		1.22071	4.34575		0.0410926
1.22149	3.01427		0.0502261		1.22138	4.34474		0.041083
1.22216	3.01379		0.0502181		1.22205	4.34206		0.0410576
1.22282	3.01204		0.0501889		1.22271	4.34123		0.0410499
1.22349	3.00984		0.0501523		1.22338	4.34287		0.0410653
1.22416	3.00598		0.0500879		1.22405	4.34489		0.0410844
1.22482	3.00201		0.0500217		1.22471	4.34453		0.0410811
1.22549	3.00036		0.0499942		1.22538	4.34766		0.0411106
1.22615	3.00034		0.049994		1.22604	4.34915		0.0411247
1.22682	2.9999		0.0499866		1.22671	4.34602		0.0410951
1.22749	3.00009		0.0499897		1.22738	4.34426		0.0410785
1.22815	3.00089		0.0500032		1.22804	4.34294		0.041066
1.22882	2.99986		0.049986		1.22871	4.34061		0.041044
1.22949	2.99777		0.0499511		1.22938	4.34077		0.0410455
1.23015	2.99669		0.0499331		1.23004	4.34159		0.0410532
1.23082	2.99804		0.0499557		1.23071	4.33825		0.0410216
1.23148	3.00187		0.0500194		1.23138	4.3323		0.0409654
1.23215	3.00797		0.0501211		1.23204	4.32682		0.0409136
1.23282	3.01363		0.0502155		1.23271	4.32813		0.040926
1.23348	3.01551		0.0502467		1.23337	4.32967		0.0409405
1.23415	3.01731		0.0502767		1.23404	4.32146		0.0408629
1.23482	3.02123		0.050342		1.23471	4.31175		0.0407711
1.23548	3.02472		0.0504001		1.23537	4.30519		0.0407091
1.23615	3.02594		0.0504205		1.23604	4.30131		0.0406724
1.23682	3.02836		0.0504608		1.2367	4.30317		0.0406899
1.23748	3.03177		0.0505177		1.23737	4.30029		0.0406627
1.23815	3.03484		0.0505687		1.23804	4.29171		0.0405816
1.23881	3.03846		0.0506291		1.2387	4.29118		0.0405766
1.23948	3.03948		0.0506462		1.23937	4.29415		0.0406047
1.24015	3.03866		0.0506325		1.24004	4.29724		0.0406338
1.24082	3.03729		0.0506096		1.2407	4.29872		0.0406478
1.24148	3.03564		0.0505821		1.24137	4.29771		0.0406383
1.24215	3.03533		0.0505771		1.24204	4.29921		0.0406525
1.24281	3.0341		0.0505565		1.2427	4.30655		0.0407219
1.24348	3.02774		0.0504505		1.24337	4.31413		0.0407935
1.24415	3.02164		0.0503489		1.24404	4.3221		0.0408689
1.24481	3.0179		0.0502866		1.2447	4.32484		0.0408949
1.24548	3.01479		0.0502347		1.24537	4.32225		0.0408704
1.24615	3.014		0.0502215		1.24603	4.32362		0.0408833
1.24681	3.01094		0.0501706		1.2467	4.32655		0.0409111
1.24748	3.00697		0.0501044		1.24737	4.32794		0.0409242
1.24815	3.00587		0.0500861		1.24803	4.32979		0.0409417
1.24881	3.00637		0.0500943		1.2487	4.3324		0.0409664
1.24948	3.00707		0.050106		1.24937	4.33429		0.0409842
1.25014	3.007		0.050105		1.25003	4.3328		0.0409701
1.25081	3.00719		0.0501081		1.2507	4.33009		0.0409445
1.25148	3.00925		0.0501424		1.25136	4.32486		0.0408951
1.25214	3.01469		0.050233		1.25203	4.31828		0.0408328
1.25281	3.01954		0.0503139		1.2527	4.31122		0.0407661
1.25348	3.02314		0.0503739		1.25336	4.30511		0.0407083
1.25414	3.02496		0.0504042		1.25403	4.29677		0.0406294
1.25481	3.02513		0.050407		1.2547	4.29151		0.0405797
1.25547	3.02661		0.0504317		1.25536	4.28893		0.0405553
1.25614	3.02946		0.0504792		1.25603	4.28279		0.0404972
1.25681	3.03024		0.0504921		1.25669	4.27494		0.0404231
1.25747	3.03069		0.0504996		1.25736	4.26906		0.0403674
1.25814	3.03363		0.0505487		1.25803	4.2647		0.0403261
1.25881	3.03706		0.0506059		1.25869	4.2596		0.040278
1.25947	3.03925		0.0506423		1.25936	4.25568		0.0402409
1.26014	3.04067		0.050666		1.26003	4.25273		0.040213
1.26081	3.04089		0.0506697		1.26069	4.25075		0.0401942
1.26147	3.04124		0.0506754		1.26136	4.25233		0.0402092
1.26214	3.04163		0.0506819		1.26202	4.25952		0.0402772
1.2628	3.04223		0.0506919		1.26269	4.26844		0.0403615
1.26347	3.04115		0.0506739		1.26336	4.26906		0.0403674
1.26414	3.03953		0.050647		1.26402	4.26543		0.0403331
1.2648	3.04112		0.0506735		1.26469	4.26487		0.0403278
1.26547	3.04212		0.0506902		1.26536	4.26446		0.0403239
1.26614	3.04099		0.0506712		1.26602	4.2613		0.0402941
1.2668	3.03861		0.0506317		1.26669	4.25828		0.0402655
1.26747	3.03692		0.0506034		1.26736	4.25792		0.0402621
1.26814	3.03681		0.0506017		1.26802	4.25832		0.0402659
1.2688	3.03751		0.0506133		1.26869	4.26074		0.0402887
1.26947	3.04001		0.050655		1.26936	4.25893		0.0402717
1.27014	3.04278		0.050701		1.27002	4.25331		0.0402185
1.2708	3.04467		0.0507326		1.27069	4.24691		0.0401579
1.27147	3.04872		0.0508001		1.27135	4.24153		0.0401071
1.27213	3.05718		0.0509411		1.27202	4.24186		0.0401102
1.2728	3.06061		0.0509981		1.27269	4.24343		0.040125
1.27347	3.05877		0.0509676		1.27335	4.24398		0.0401303
1.27413	3.05977		0.0509842		1.27402	4.24459		0.040136
1.2748	3.06161		0.0510149		1.27469	4.247		0.0401588
1.27547	3.06457		0.0510642		1.27535	4.24932		0.0401808
1.27613	3.06894		0.051137		1.27602	4.24991		0.0401863
1.2768	3.07523		0.0512418		1.27668	4.24897		0.0401775
1.27747	3.08145		0.0513455		1.27735	4.2477		0.0401654
1.27813	3.08156		0.0513473		1.27802	4.24917		0.0401793
1.2788	3.0814		0.0513446		1.27868	4.25299		0.0402155
1.27946	3.08126		0.0513423		1.27935	4.25444		0.0402291
1.28013	3.0778		0.0512847		1.28002	4.25403		0.0402253
1.2808	3.07242		0.051195		1.28068	4.2553		0.0402373
1.28146	3.07306		0.0512056		1.28135	4.25781		0.040261
1.28213	3.07761		0.0512814		1.28201	4.25844		0.040267
1.2828	3.08148		0.051346		1.28268	4.25758		0.0402588
1.28346	3.08465		0.0513988		1.28335	4.25914		0.0402736
1.28413	3.08423		0.0513917		1.28401	4.26254		0.0403057
1.28479	3.08259		0.0513645		1.28468	4.2701		0.0403772
1.28546	3.08041		0.0513281		1.28535	4.27703		0.0404428
1.28613	3.08079		0.0513345		1.28601	4.27983		0.0404692
1.28679	3.08243		0.0513617		1.28668	4.27966		0.0404676
1.28746	3.08352		0.0513799		1.28734	4.27754		0.0404476
1.28813	3.0825		0.051363		1.28801	4.27916		0.0404629
1.28879	3.08208		0.0513559		1.28868	4.28341		0.0405031
1.28946	3.08135		0.0513438		1.28934	4.28943		0.04056
1.29013	3.0788		0.0513014		1.29001	4.2978		0.0406392
1.29079	3.07728		0.051276		1.29068	4.30255		0.0406841
1.29146	3.07609		0.0512562		1.29134	4.30401		0.0406979
1.29213	3.07526		0.0512423		1.29201	4.30735		0.0407295
1.29279	3.0759		0.051253		1.29268	4.30909		0.0407459
1.29346	3.07583		0.0512517		1.29334	4.30877		0.0407429
1.29412	3.07314		0.0512071		1.29401	4.31253		0.0407784
1.29479	3.0716		0.0511813		1.29468	4.32094		0.0408579
1.29546	3.06993		0.0511535		1.29534	4.32752		0.0409202
1.29612	3.06986		0.0511523		1.29601	4.32803		0.040925
1.29679	3.06912		0.05114		1.29667	4.32647		0.0409102
1.29746	3.0698		0.0511513		1.29734	4.32574		0.0409034
1.29812	3.07348		0.0512126		1.29801	4.31893		0.040839
1.29879	3.07201		0.0511881		1.29867	4.31241		0.0407773
1.29946	3.06714		0.051107		1.29934	4.31198		0.0407733
1.30012	3.06278		0.0510344		1.30001	4.31046		0.0407589
1.30079	3.05859		0.0509646		1.30067	4.31234		0.0407766
1.30146	3.05629		0.0509262		1.30134	4.31433		0.0407955
1.30212	3.05561		0.0509149		1.302	4.31268		0.0407799
1.30279	3.05532		0.0509101		1.30267	4.30708		0.0407269
1.30345	3.05563		0.0509151		1.30334	4.29931		0.0406535
1.30412	3.05403		0.0508886		1.304	4.29908		0.0406513
1.30479	3.05397		0.0508875		1.30467	4.29717		0.0406332
1.30545	3.056		0.0509214		1.30534	4.29076		0.0405726
1.30612	3.0547		0.0508998		1.306	4.28549		0.0405228
1.30679	3.05152		0.0508468		1.30667	4.28477		0.040516
1.30745	3.05308		0.0508727		1.30733	4.28449		0.0405133
1.30812	3.05584		0.0509187		1.308	4.28067		0.0404772
1.30879	3.05768		0.0509494		1.30867	4.27296		0.0404043
1.30945	3.05866		0.0509656		1.30933	4.26495		0.0403285
1.31012	3.05711		0.05094		1.31	4.25976		0.0402795
1.31078	3.05606		0.0509223		1.31067	4.25586		0.0402426
1.31145	3.05586		0.0509191		1.31133	4.25336		0.040219
1.31212	3.05725		0.0509423		1.312	4.25193		0.0402055
1.31278	3.05795		0.0509539		1.31266	4.25477		0.0402323
1.31345	3.05757		0.0509476		1.31333	4.25692		0.0402526
1.31412	3.05721		0.0509416		1.314	4.25842		0.0402668
1.31478	3.05825		0.0509589		1.31466	4.25976		0.0402794
1.31545	3.0602		0.0509915		1.31533	4.26026		0.0402842
1.31611	3.06227		0.0510258		1.316	4.26199		0.0403006
1.31678	3.06551		0.0510798		1.31666	4.26339		0.0403138
1.31745	3.06858		0.051131		1.31733	4.26217		0.0403022
1.31811	3.07109		0.0511728		1.318	4.25591		0.0402431
1.31878	3.07115		0.0511737		1.31866	4.25115		0.0401981
1.31945	3.07042		0.0511617		1.31933	4.25357		0.0402209
1.32011	3.0688		0.0511346		1.32	4.25468		0.0402315
1.32078	3.06821		0.0511249		1.32066	4.25314		0.0402169
1.32145	3.06924		0.0511419		1.32133	4.25469		0.0402316
1.32211	3.07002		0.0511551		1.32199	4.25791		0.040262
1.32278	3.07087		0.0511691		1.32266	4.25508		0.0402352
1.32344	3.0693		0.0511431		1.32333	4.24876		0.0401755
1.32411	3.06383		0.0510519		1.32399	4.24443		0.0401345
1.32478	3.05759		0.0509479		1.32466	4.24214		0.0401129
1.32544	3.05268		0.0508661		1.32533	4.24616		0.0401509
1.32611	3.04982		0.0508185		1.32599	4.25348		0.0402201
1.32678	3.0485		0.0507964		1.32666	4.25925		0.0402747
1.32744	3.04902		0.0508051		1.32733	4.25865		0.040269
1.32811	3.04997		0.050821		1.32799	4.25248		0.0402106
1.32878	3.05226		0.0508591		1.32866	4.24724		0.0401611
[truncated: 33,510 more rows]

## Sheet: Fig. 2c, ATPase assays
SPECIFIC ACTIVITY
		[Substrate] mM	0	25	125	200
Cleaved Ycf1p ATPase Activity (nmols/mg/min) – GSSG	Cleaved Ycf1p Preparation 1	Trial 1	122.85	204.964	251.375	334.381									Cleaved Ycf1p monomer
		Trial 2	104.107	201.393	279.044	228.17									Uncleaved Ycf1p monomer
		Trial 3	129.991	191.576	220.137	327.241
	Cleaved Ycf1p Preparation 2	Trial 1	151.529	165.771	453.272	514.689
		Trial 2	115.035	248.55	435.47	319.758
		Trial 3	115.925	254.78	378.504	484.425
		AVERAGE	123.24	211.172	336.3	368.111
		STDEV	16.3272	34.2878	99.2801	100.933
		[Substrate] mM	0	25	125	200
Cleaved Ycf1p ATPase Activity (nmols/mg/min) – E217b	Cleaved Ycf1p Preparation 1	Trial 1	113.389	121.422	154.446	158.909
		Trial 2	110.712	123.207	147.306	170.512
		Trial 3	82.1507	97.3238	125.885	162.479
	Cleaved Ycf1p Preparation 2	Trial 1	115.035	130.167	216.506	229.858
		Trial 2	89.2225	139.958	143.518	215.616
		Trial 3	115.035	157.76	218.287	211.166
		AVERAGE	104.258	128.306	167.658	191.423
		STDEV	14.6433	20.1992	39.6633	30.9339
		[Substrate] mM	0	25	125	200
Uncleaved Ycf1p ATPase Activity (nmols/mg/min) – GSSG	Uncleaved Ycf1p Preparation 1	Trial 1	91.3286	129.896	234.834	264.433									Cleaved Ycf1p monomer
		Trial 2	67.1119	156.803	212.412	259.051									Uncleaved Ycf1p monomer
		Trial 3	56.349	147.834	209.721	277.886
	Uncleaved Ycf1p Preparation 2	Trial 1	55.5081	63.8106	130.23	167.13
		Trial 2	37.9807	73.958	117.315	138.533
		Trial 3	39.8257	80.4155	134.843	121.928
	Uncleaved Ycf1p Preparation 3	Trial 1	59.9766	88.0087	129.181
		Trial 2	51.2166	88.0087	122.173
		Trial 3	52.9686	95.8927	130.933
		AVERAGE	56.9184	102.736	157.96	204.827
		STDEV	15.8056	33.5725	46.568	70.0271
		[Substrate] mM	0	25	125	200
Uncleaved Ycf1p ATPase Activity (nmols/mg/min)– E217b	Uncleaved Ycf1p Preparation 1	Trial 1	96.3214	99.0121	125.023	132.198
		Trial 2	107.084	98.1152	111.569	127.713
		Trial 3	99.0121	99.0121	133.095	177.043
	Uncleaved Ycf1p Preparation 2	Trial 1	39.0569	52.8944	49.2044	65.8093
		Trial 2	35.3669	48.2819	58.4293	36.2894
		Trial 3	26.142	46.4369	62.1193	79.6467
		AVERAGE	67.1639	73.9588	89.9065	103.117
		STDEV	37.2611	27.2005	37.3824	51.6225

## Sheet: Fig. 3c, ATPase assays
	Specific Ycf1p ATPase Activity (nmols Pi/mg total protein/min)
	Preparation 1			Preparation 2
	Trial 1	Trial 2	Trial 3	Trial 1	Trial 2	Trial 3	Average	Standard Deviation
Monomer + GSSG	151.547	181.81	166.542	177.085	184.433	165.414	171.138	12.3591
Monomer	65.5107	85.4739	71.527	81.8422	81.8422	83.139	78.2225	7.86611
Dimer + GSSG	71.056	86.1879	78.1662	81.5541	65.5602	65.128	74.6087	8.71036
Dimer	37.298	39.3945	40.5796	36.4544	42.0738	33.4285	38.2048	3.12165

## Sheet: Supplementary Fig. 9, SEC
Control				MgAMP-PNP				MgATP
Max Absorbance		53.1805		Max Absorbance		50.0088		Max Absorbance		44.6576
mL	mAU (280nm)	Normalized A280		mL	mAU (280nm)	Normalized A280		mL	mAU (280nm)	Normalized A280
-0.001289	-0.780685	-0.0146799		-0.001263	-0.776935	-0.015536		-0.001312	0.444984	0.00996435
-0.000622	-3.30927	-0.062227		-0.000597	-0.786383	-0.0157249		-0.000646	0.427365	0.00956982
4.4e-05	-8.50068	-0.159846		7e-05	-0.781406	-0.0156254		2e-05	0.435778	0.00975821
0.00071	-11.6023	-0.218167		0.000736	-0.779048	-0.0155782		0.000686	0.43478	0.00973586
0.001377	-13.0535	-0.245457		0.001402	-0.777324	-0.0155437		0.001353	0.433138	0.00969909
0.002043	-14.4748	-0.272182		0.002068	-0.777249	-0.0155422		0.002019	0.42937	0.00961472
0.002709	-15.8591	-0.298212		0.002735	-0.774116	-0.0154796		0.002685	0.426367	0.00954747
0.003376	-17.2489	-0.324346		0.003401	-0.770129	-0.0153999		0.003352	0.427739	0.00957819
0.004042	-18.5622	-0.349041		0.004067	-0.766931	-0.0153359		0.004018	0.428405	0.00959311
0.004708	-19.8729	-0.373687		0.004734	-0.764321	-0.0152837		0.004684	0.429623	0.00962038
0.005375	-21.0744	-0.396279		0.0054	-0.764799	-0.0152933		0.005351	0.432617	0.00968742
0.006041	-20.3581	-0.382812		0.006066	-0.766599	-0.0153293		0.006017	0.432198	0.00967804
0.006707	-18.7026	-0.351682		0.006733	-0.763968	-0.0152767		0.006683	0.427167	0.00956538
0.007373	-17.4929	-0.328935		0.007399	-0.761902	-0.0152353		0.00735	0.425497	0.00952799
0.00804	-16.1965	-0.304557		0.008065	-0.761778	-0.0152329		0.008016	0.427366	0.00956984
0.008706	-15.2104	-0.286015		0.008731	-0.762118	-0.0152397		0.008682	0.427978	0.00958354
0.009372	-14.0808	-0.264774		0.009398	-0.762809	-0.0152535		0.009349	0.427236	0.00956693
0.010039	-12.8535	-0.241695		0.010064	-0.761683	-0.015231		0.010015	0.427835	0.00958034
0.010705	-11.5175	-0.216573		0.01073	-0.759662	-0.0151906		0.010681	0.429023	0.00960694
0.011371	-9.9945	-0.187935		0.011397	-0.757352	-0.0151444		0.011348	0.430841	0.00964765
0.012038	-8.4137	-0.15821		0.012063	-0.754615	-0.0150896		0.012014	0.436585	0.00977628
0.012704	-6.69577	-0.125906		0.012729	-0.750852	-0.0150144		0.01268	0.467994	0.0104796
0.01337	-4.99691	-0.0939612		0.013395	-0.744604	-0.0148894		0.013347	0.523299	0.011718
0.014036	-3.33109	-0.0626374		0.014062	-0.736219	-0.0147218		0.014013	0.59874	0.0134074
0.014703	-1.79072	-0.0336726		0.014728	-0.735559	-0.0147086		0.014679	0.689296	0.0154351
0.015369	-0.141442	-0.00265966		0.015394	-0.738149	-0.0147604		0.015346	0.797021	0.0178474
0.016035	1.31047	0.0246419		0.016061	-0.734688	-0.0146912		0.016012	0.918874	0.020576
0.016702	2.88042	0.054163		0.016727	-0.726496	-0.0145274		0.016678	1.12756	0.025249
0.017368	4.16153	0.0782528		0.017393	-0.704831	-0.0140941		0.017345	1.34706	0.0301641
0.018034	5.52738	0.103936		0.018059	-0.674611	-0.0134898		0.018011	1.58546	0.0355026
0.018701	6.67327	0.125483		0.018726	-0.630507	-0.0126079		0.018677	1.83253	0.0410352
0.019367	7.78965	0.146476		0.019392	-0.576627	-0.0115305		0.019344	2.09473	0.0469065
0.020033	8.70515	0.163691		0.020058	-0.522644	-0.010451		0.02001	2.37043	0.0530801
0.0207	9.55479	0.179667		0.020725	-0.469603	-0.0093904		0.020676	2.6597	0.0595576
0.021366	10.2675	0.193068		0.021391	-0.400044	-0.00799947		0.021343	2.88694	0.0646462
0.022032	10.9579	0.206051		0.022057	-0.321199	-0.00642284		0.022009	3.08296	0.0690356
0.022698	11.5806	0.217761		0.022723	-0.22949	-0.00458899		0.022675	3.19703	0.0715898
0.023365	12.0655	0.226877		0.02339	-0.138159	-0.00276269		0.023341	3.28044	0.0734575
0.024031	12.4678	0.234444		0.024056	-0.060029	-0.00120037		0.024008	3.34453	0.0748928
0.024697	12.7673	0.240075		0.024722	0.012308	0.000246116		0.024674	3.3687	0.075434
0.025364	12.948	0.243472		0.025389	0.08547	0.0017091		0.02534	3.38848	0.075877
0.02603	12.9863	0.244194		0.026055	0.155291	0.00310527		0.026007	3.38155	0.0757218
0.026696	12.9042	0.242648		0.026721	0.226327	0.00452574		0.026673	3.30007	0.0738971
0.027363	12.7155	0.239101		0.027388	0.307956	0.00615803		0.027339	3.20585	0.0717874
0.028029	12.4587	0.234272		0.028054	0.399737	0.00799333		0.028006	3.11124	0.0696689
0.028695	12.1245	0.227988		0.02872	0.483605	0.00967039		0.028672	3.01064	0.067416
0.029362	11.7282	0.220536		0.029386	0.551811	0.0110343		0.029338	2.93472	0.065716
0.030028	11.2715	0.211949		0.030053	0.5969	0.0119359		0.030005	2.84966	0.0638114
0.030694	10.7855	0.202809		0.030719	0.625638	0.0125105		0.030671	2.75852	0.0617704
0.03136	10.2591	0.192911		0.031385	0.64847	0.0129671		0.031337	2.70609	0.0605964
0.032027	9.72707	0.182907		0.032052	0.682009	0.0136378		0.032004	2.65086	0.0593597
0.032693	9.16916	0.172416		0.032718	0.716867	0.0143348		0.03267	2.61455	0.0585465
0.033359	8.62122	0.162112		0.033384	0.740269	0.0148028		0.033336	2.55291	0.0571663
0.034026	8.04715	0.151318		0.03405	0.75304	0.0150581		0.034003	2.46926	0.0552931
0.034692	7.4982	0.140995		0.034717	0.739219	0.0147818		0.034669	2.41943	0.0541774
0.035358	6.9557	0.130794		0.035383	0.704145	0.0140804		0.035335	2.36662	0.0529949
0.036025	6.44114	0.121118		0.036049	0.645584	0.0129094		0.036002	2.30919	0.0517087
0.036691	5.92243	0.111365		0.036716	0.588654	0.011771		0.036668	2.24639	0.0503025
0.037357	5.4633	0.102731		0.037382	0.546771	0.0109335		0.037334	2.14405	0.0480109
0.038023	5.029	0.0945647		0.038048	0.514283	0.0102838		0.038001	2.05495	0.0460158
0.03869	4.61669	0.0868117		0.038714	0.4749	0.00949632		0.038667	1.99711	0.0447205
0.039356	4.22085	0.0793683		0.039381	0.426599	0.00853047		0.039333	1.9417	0.0434797
0.040022	3.83587	0.0721292		0.040047	0.369092	0.00738054		0.04	1.90908	0.0427493
0.040689	3.47569	0.0653563		0.040713	0.322027	0.0064394		0.040666	1.8624	0.0417039
0.041355	3.11822	0.0586345		0.04138	0.284054	0.00568008		0.041332	1.7933	0.0401568
0.042021	2.8026	0.0526998		0.042046	0.244762	0.00489437		0.041999	1.71761	0.0384618
0.042688	2.51264	0.0472473		0.042712	0.201866	0.00403661		0.042665	1.62911	0.03648
0.043354	2.25965	0.0424902		0.043378	0.159792	0.00319528		0.043331	1.57875	0.0353523
0.04402	2.00969	0.03779		0.044045	0.116932	0.00233823		0.043998	1.54755	0.0346537
0.044687	1.78628	0.033589		0.044711	0.077756	0.00155485		0.044664	1.50887	0.0337875
0.045353	1.56602	0.0294472		0.045377	0.035965	0.000719173		0.04533	1.46474	0.0327994
0.046019	1.37489	0.0258533		0.046044	-0.013205	-0.000264053		0.045996	1.41333	0.0316481
0.046685	1.19927	0.0225509		0.04671	-0.051732	-0.00103446		0.046663	1.37269	0.0307382
0.047352	1.04759	0.0196988		0.047376	-0.077352	-0.00154677		0.047329	1.35192	0.0302731
0.048018	0.907881	0.0170717		0.048043	-0.092159	-0.00184285		0.047995	1.32645	0.0297026
0.048684	0.780923	0.0146844		0.048709	-0.103163	-0.0020629		0.048662	1.29371	0.0289694
0.049351	0.66776	0.0125565		0.049375	-0.117785	-0.00235528		0.049328	1.27059	0.0284518
0.050017	0.565857	0.0106403		0.050041	-0.128821	-0.00257596		0.049994	1.26689	0.028369
0.050683	0.471141	0.00885927		0.050708	-0.125013	-0.00249982		0.050661	1.27964	0.0286545
0.05135	0.375008	0.0070516		0.051374	-0.114942	-0.00229843		0.051327	1.29513	0.0290014
0.052016	0.293823	0.00552501		0.05204	-0.103314	-0.00206591		0.051993	1.29011	0.028889
0.052682	0.221999	0.00417444		0.052707	-0.094307	-0.00188581		0.05266	1.27609	0.0285749
0.053349	0.166276	0.00312663		0.053373	-0.090323	-0.00180614		0.053326	1.26674	0.0283655
0.054015	0.111526	0.00209712		0.054039	-0.08395	-0.0016787		0.053992	1.25746	0.0281577
0.054681	0.053284	0.00100195		0.054705	-0.069923	-0.00139821		0.054659	1.24903	0.027969
0.055347	-0.001286	-2.41818e-05		0.055372	-0.058071	-0.00116121		0.055325	1.24161	0.027803
0.056014	-0.042399	-0.000797265		0.056038	-0.049469	-0.000989205		0.055991	1.23455	0.0276447
0.05668	-0.07781	-0.00146313		0.056704	-0.04235	-0.00084685		0.056658	1.22862	0.0275119
0.057346	-0.110224	-0.00207264		0.057371	-0.038254	-0.000764945		0.057324	1.21804	0.0272751
0.058013	-0.140107	-0.00263455		0.058037	-0.043917	-0.000878185		0.05799	1.19654	0.0267937
0.058679	-0.171543	-0.00322567		0.058703	-0.055274	-0.00110528		0.058657	1.16797	0.0261539
0.059345	-0.199328	-0.00374814		0.059369	-0.066732	-0.0013344		0.059323	1.14192	0.0255705
0.060012	-0.223505	-0.00420276		0.060036	-0.076517	-0.00153007		0.059989	1.12163	0.0251163
0.060678	-0.246178	-0.0046291		0.060702	-0.083389	-0.00166749		0.060656	1.12059	0.0250929
0.061344	-0.269895	-0.00507507		0.061368	-0.088548	-0.00177065		0.061322	1.12407	0.0251709
0.06201	-0.287526	-0.0054066		0.062035	-0.095323	-0.00190612		0.061988	1.12243	0.0251341
0.062677	-0.302633	-0.00569067		0.062701	-0.10686	-0.00213682		0.062655	1.11962	0.0250712
0.063343	-0.316726	-0.00595567		0.063367	-0.125181	-0.00250318		0.063321	1.12485	0.0251882
0.064009	-0.330783	-0.00622		0.064033	-0.144464	-0.00288877		0.063987	1.13256	0.025361
0.064676	-0.344082	-0.00647007		0.0647	-0.163062	-0.00326066		0.064654	1.14395	0.025616
0.065342	-0.356964	-0.0067123		0.065366	-0.177571	-0.00355079		0.06532	1.15684	0.0259047
0.066008	-0.375299	-0.00705707		0.066032	-0.188852	-0.00377637		0.065986	1.16608	0.0261116
0.066675	-0.394646	-0.00742087		0.066699	-0.197698	-0.00395326		0.066653	1.17563	0.0263254
0.067341	-0.411065	-0.00772961		0.067365	-0.210021	-0.00419968		0.067319	1.18302	0.0264908
0.068007	-0.426964	-0.00802858		0.068031	-0.223473	-0.00446867		0.067985	1.18998	0.0266468
0.068674	-0.445873	-0.00838414		0.068698	-0.236479	-0.00472874		0.068652	1.1985	0.0268375
0.06934	-0.463586	-0.00871721		0.069364	-0.251283	-0.00502477		0.069318	1.1903	0.0266539
0.070006	-0.478753	-0.00900241		0.07003	-0.265608	-0.00531122		0.069984	1.1788	0.0263964
0.070672	-0.493092	-0.00927204		0.070696	-0.27647	-0.00552842		0.07065	1.17045	0.0262095
0.071339	-0.508229	-0.00955667		0.071363	-0.28428	-0.0056846		0.071317	1.15658	0.0258988
0.072005	-0.522412	-0.00982337		0.072029	-0.292155	-0.00584207		0.071983	1.13432	0.0254003
0.072671	-0.536086	-0.0100805		0.072695	-0.300328	-0.0060055		0.072649	1.1117	0.0248939
0.073338	-0.551217	-0.010365		0.073362	-0.307661	-0.00615213		0.073316	1.09908	0.0246112
0.074004	-0.565322	-0.0106302		0.074028	-0.317035	-0.00633958		0.073982	1.08857	0.0243758
0.07467	-0.569587	-0.0107104		0.074694	-0.329825	-0.00659533		0.074648	1.06738	0.0239014
0.075337	-0.57055	-0.0107285		0.07536	-0.337225	-0.00674331		0.075315	1.05083	0.0235309
0.076003	-0.571725	-0.0107506		0.076027	-0.341837	-0.00683553		0.075981	1.03843	0.0232532
0.076669	-0.570953	-0.0107361		0.076693	-0.346945	-0.00693767		0.076647	1.02186	0.0228821
0.077335	-0.569172	-0.0107026		0.077359	-0.35108	-0.00702036		0.077314	1.00671	0.0225428
0.078002	-0.568549	-0.0106909		0.078026	-0.356098	-0.0071207		0.07798	0.996924	0.0223237
0.078668	-0.568833	-0.0106963		0.078692	-0.363066	-0.00726004		0.078646	0.984226	0.0220394
0.079334	-0.568376	-0.0106877		0.079358	-0.368539	-0.00736948		0.079313	0.976091	0.0218572
0.080001	-0.568163	-0.0106837		0.080024	-0.371026	-0.00741921		0.079979	0.969109	0.0217009
0.080667	-0.569502	-0.0107088		0.080691	-0.369694	-0.00739257		0.080645	0.96455	0.0215988
0.081333	-0.572163	-0.0107589		0.081357	-0.368937	-0.00737744		0.081312	0.953302	0.0213469
0.082	-0.573082	-0.0107762		0.082023	-0.371755	-0.00743379		0.081978	0.92473	0.0207071
0.082666	-0.574397	-0.0108009		0.08269	-0.369963	-0.00739795		0.082644	0.905519	0.0202769
0.083332	-0.578412	-0.0108764		0.083356	-0.36109	-0.00722052		0.083311	0.891622	0.0199657
0.083999	-0.583119	-0.0109649		0.084022	-0.351259	-0.00702394		0.083977	0.879791	0.0197008
0.084665	-0.587701	-0.0110511		0.084688	-0.34302	-0.00685919		0.084643	0.878995	0.019683
0.085331	-0.591844	-0.011129		0.085355	-0.335044	-0.0066997		0.08531	0.876358	0.0196239
0.085997	-0.596103	-0.011209		0.086021	-0.325448	-0.00650781		0.085976	0.87372	0.0195649
0.086664	-0.600702	-0.0112955		0.086687	-0.304047	-0.00607987		0.086642	0.877493	0.0196494
0.08733	-0.605661	-0.0113888		0.087354	-0.278598	-0.00557098		0.087309	0.879435	0.0196928
0.087996	-0.60872	-0.0114463		0.08802	-0.257679	-0.00515267		0.087975	0.883935	0.0197936
0.088663	-0.609307	-0.0114573		0.088686	-0.242139	-0.00484192		0.088641	0.88895	0.0199059
0.089329	-0.607982	-0.0114324		0.089353	-0.234985	-0.00469887		0.089308	0.887818	0.0198806
0.089995	-0.606773	-0.0114097		0.090019	-0.223873	-0.00447667		0.089974	0.892331	0.0199816
0.090662	-0.605587	-0.0113874		0.090685	-0.199755	-0.00399439		0.09064	0.905672	0.0202804
0.091328	-0.604583	-0.0113685		0.091351	-0.180767	-0.0036147		0.091307	0.916777	0.020529
0.091994	-0.604944	-0.0113753		0.092018	-0.169603	-0.00339146		0.091973	0.913388	0.0204531
0.092661	-0.605954	-0.0113943		0.092684	-0.158879	-0.00317702		0.092639	0.89804	0.0201095
0.093327	-0.607967	-0.0114321		0.09335	-0.14882	-0.00297587		0.093305	0.880586	0.0197186
0.093993	-0.610259	-0.0114752		0.094017	-0.139365	-0.00278681		0.093972	0.860739	0.0192742
0.094659	-0.613346	-0.0115333		0.094683	-0.133521	-0.00266995		0.094638	0.836414	0.0187295
0.095326	-0.615863	-0.0115806		0.095349	-0.131903	-0.00263759		0.095304	0.818868	0.0183366
0.095992	-0.616848	-0.0115991		0.096015	-0.129298	-0.0025855		0.095971	0.803425	0.0179908
0.096658	-0.615066	-0.0115656		0.096682	-0.124318	-0.00248592		0.096637	0.783241	0.0175388
0.097325	-0.6081	-0.0114346		0.097348	-0.112526	-0.00225012		0.097303	0.765319	0.0171375
0.097991	-0.599893	-0.0112803		0.098014	-0.094719	-0.00189405		0.09797	0.751221	0.0168218
0.098657	-0.593725	-0.0111643		0.098681	-0.085033	-0.00170036		0.098636	0.734917	0.0164567
0.099324	-0.575456	-0.0108208		0.099347	-0.061582	-0.00123142		0.099302	0.705882	0.0158065
0.09999	-0.561846	-0.0105649		0.100013	-0.035606	-0.000711994		0.099969	0.698444	0.01564
0.100656	-0.552262	-0.0103847		0.100679	-0.017841	-0.000356757		0.100635	0.693694	0.0155336
0.101322	-0.541478	-0.0101819		0.101346	-0.011059	-0.000221141		0.101301	0.696326	0.0155926
0.101989	-0.51804	-0.00974116		0.102012	-0.015552	-0.000310985		0.101968	0.6974	0.0156166
0.102655	-0.529676	-0.00995996		0.102678	-0.01151	-0.000230159		0.102634	0.695604	0.0155764
0.103321	-0.545473	-0.010257		0.103345	-0.010394	-0.000207843		0.1033	0.694656	0.0155552
0.103988	-0.554123	-0.0104197		0.104011	-0.017459	-0.000349118		0.103967	0.69636	0.0155933
0.104654	-0.561945	-0.0105667		0.104677	-0.028288	-0.00056566		0.104633	0.699888	0.0156723
0.10532	-0.570708	-0.0107315		0.105343	-0.036897	-0.00073781		0.105299	0.705063	0.0157882
0.105987	-0.579888	-0.0109041		0.10601	-0.041514	-0.000830133		0.105966	0.709548	0.0158886
0.106653	-0.590484	-0.0111034		0.106676	-0.046486	-0.000929556		0.106632	0.712639	0.0159578
0.107319	-0.601186	-0.0113046		0.107342	-0.048653	-0.000972888		0.107298	0.717149	0.0160588
0.107986	-0.609012	-0.0114518		0.108009	-0.04434	-0.000886643		0.107965	0.721039	0.0161459
0.108652	-0.616499	-0.0115926		0.108675	-0.034565	-0.000691178		0.108631	0.72064	0.016137
0.109318	-0.626381	-0.0117784		0.109341	-0.024171	-0.000483335		0.109297	0.717839	0.0160743
0.109984	-0.634855	-0.0119377		0.110008	-0.015799	-0.000315924		0.109964	0.715387	0.0160194
0.110651	-0.643108	-0.0120929		0.110674	-0.013168	-0.000263313		0.11063	0.714065	0.0159898
0.111317	-0.641774	-0.0120678		0.11134	-0.013021	-0.000260374		0.111296	0.712356	0.0159515
0.111983	-0.639242	-0.0120202		0.112006	-0.004098	-8.19455e-05		0.111963	0.708192	0.0158583
0.11265	-0.638802	-0.0120119		0.112673	0.009432	0.000188607		0.112629	0.702003	0.0157197
0.113316	-0.637849	-0.011994		0.113339	0.016652	0.000332981		0.113295	0.694335	0.015548
0.113982	-0.637259	-0.0119829		0.114005	0.02134	0.000426725		0.113962	0.685874	0.0153585
0.114649	-0.636384	-0.0119665		0.114672	0.027822	0.000556342		0.114628	0.677571	0.0151726
0.115315	-0.635124	-0.0119428		0.115338	0.033781	0.000675501		0.115294	0.66687	0.014933
0.115981	-0.635471	-0.0119493		0.116004	0.024947	0.000498852		0.11596	0.654211	0.0146495
0.116648	-0.640152	-0.0120373		0.11667	0.012787	0.000255695		0.116627	0.642528	0.0143879
0.117314	-0.643359	-0.0120976		0.117337	-0.002641	-5.28107e-05		0.117293	0.635169	0.0142231
0.11798	-0.646442	-0.0121556		0.118003	-0.017738	-0.000354697		0.117959	0.629113	0.0140875
0.118646	-0.648277	-0.0121901		0.118669	-0.038493	-0.000769724		0.118626	0.621231	0.013911
0.119313	-0.647845	-0.012182		0.119336	-0.060708	-0.00121395		0.119292	0.613032	0.0137274
0.119979	-0.649668	-0.0122163		0.120002	-0.084999	-0.00169968		0.119958	0.60478	0.0135426
0.120645	-0.652422	-0.0122681		0.120668	-0.109513	-0.00218987		0.120625	0.596785	0.0133636
0.121312	-0.655856	-0.0123326		0.121334	-0.129294	-0.00258542		0.121291	0.591502	0.0132453
0.121978	-0.658516	-0.0123826		0.122001	-0.147701	-0.0029535		0.121957	0.589421	0.0131987
0.122644	-0.660534	-0.0124206		0.122667	-0.168651	-0.00337242		0.122624	0.592305	0.0132633
0.123311	-0.662314	-0.0124541		0.123333	-0.190766	-0.00381465		0.12329	0.59768	0.0133836
0.123977	-0.665092	-0.0125063		0.124	-0.209076	-0.00418078		0.123956	0.60396	0.0135242
0.124643	-0.666326	-0.0125295		0.124666	-0.217318	-0.00434559		0.124623	0.608606	0.0136283
0.125309	-0.659869	-0.0124081		0.125332	-0.222314	-0.00444549		0.125289	0.60863	0.0136288
0.125976	-0.651029	-0.0122419		0.125998	-0.227238	-0.00454396		0.125955	0.607477	0.013603
0.126642	-0.643532	-0.0121009		0.126665	-0.229643	-0.00459205		0.126622	0.607286	0.0135987
0.127308	-0.636971	-0.0119775		0.127331	-0.22955	-0.00459019		0.127288	0.608209	0.0136194
0.127975	-0.627189	-0.0117936		0.127997	-0.228837	-0.00457593		0.127954	0.612063	0.0137057
0.128641	-0.618285	-0.0116262		0.128664	-0.229828	-0.00459575		0.128621	0.622215	0.013933
0.129307	-0.613017	-0.0115271		0.12933	-0.234174	-0.00468265		0.129287	0.632381	0.0141607
0.129974	-0.609292	-0.011457		0.129996	-0.237195	-0.00474306		0.129953	0.635632	0.0142335
0.13064	-0.606694	-0.0114082		0.130663	-0.237894	-0.00475704		0.13062	0.635643	0.0142337
0.131306	-0.602726	-0.0113336		0.131329	-0.239277	-0.00478469		0.131286	0.635462	0.0142297
0.131973	-0.596525	-0.011217		0.131995	-0.244339	-0.00488592		0.131952	0.636885	0.0142615
0.132639	-0.588867	-0.011073		0.132661	-0.250218	-0.00500348		0.132619	0.641367	0.0143619
0.133305	-0.583136	-0.0109652		0.133328	-0.259749	-0.00519406		0.133285	0.64755	0.0145003
0.133971	-0.585723	-0.0110139		0.133994	-0.269071	-0.00538047		0.133951	0.651802	0.0145955
0.134638	-0.587914	-0.0110551		0.13466	-0.271149	-0.00542202		0.134618	0.657386	0.0147206
0.135304	-0.588237	-0.0110611		0.135327	-0.270706	-0.00541316		0.135284	0.66585	0.0149101
0.13597	-0.591246	-0.0111177		0.135993	-0.262402	-0.00524711		0.13595	0.674273	0.0150987
0.136637	-0.596878	-0.0112236		0.136659	-0.251332	-0.00502575		0.136617	0.679502	0.0152158
0.137303	-0.598538	-0.0112548		0.137325	-0.242893	-0.004857		0.137283	0.677628	0.0151739
0.137969	-0.59686	-0.0112233		0.137992	-0.238883	-0.00477682		0.137949	0.679008	0.0152048
0.138636	-0.59356	-0.0111612		0.138658	-0.235764	-0.00471445		0.138616	0.686536	0.0153733
0.139302	-0.589227	-0.0110797		0.139324	-0.230584	-0.00461086		0.139282	0.692093	0.0154978
0.139968	-0.588189	-0.0110602		0.139991	-0.226239	-0.00452398		0.139948	0.693284	0.0155244
0.140634	-0.586301	-0.0110247		0.140657	-0.221102	-0.00442126		0.140614	0.692589	0.0155089
0.141301	-0.579997	-0.0109062		0.141323	-0.214039	-0.00428002		0.141281	0.691257	0.015479
0.141967	-0.570553	-0.0107286		0.141989	-0.200524	-0.00400977		0.141947	0.693956	0.0155395
0.142633	-0.562633	-0.0105797		0.142656	-0.186052	-0.00372038		0.142613	0.69809	0.0156321
0.1433	-0.555858	-0.0104523		0.143322	-0.178535	-0.00357007		0.14328	0.699418	0.0156618
0.143966	-0.547235	-0.0102901		0.143988	-0.176593	-0.00353124		0.143946	0.700936	0.0156958
0.144632	-0.538331	-0.0101227		0.144655	-0.169824	-0.00339588		0.144612	0.70438	0.0157729
0.145299	-0.530077	-0.0099675		0.145321	-0.159067	-0.00318078		0.145279	0.710353	0.0159067
0.145965	-0.524309	-0.00985904		0.145987	-0.145659	-0.00291267		0.145945	0.717295	0.0160621
0.146631	-0.521908	-0.00981389		0.146653	-0.132067	-0.00264087		0.146611	0.723776	0.0162072
0.147298	-0.521506	-0.00980633		0.14732	-0.116415	-0.00232789		0.147278	0.731178	0.016373
0.147964	-0.522695	-0.00982869		0.147986	-0.098049	-0.00196063		0.147944	0.743739	0.0166543
0.14863	-0.52443	-0.00986131		0.148652	-0.078845	-0.00157662		0.14861	0.763517	0.0170971
0.149296	-0.526655	-0.00990315		0.149319	-0.061471	-0.0012292		0.149277	0.780331	0.0174736
0.149963	-0.535921	-0.0100774		0.149985	-0.045123	-0.0009023		0.149943	0.791075	0.0177142
0.150629	-0.544527	-0.0102392		0.150651	-0.037003	-0.000739929		0.150609	0.804195	0.018008
0.151295	-0.549652	-0.0103356		0.151318	-0.030295	-0.000605793		0.151276	0.820551	0.0183743
0.151962	-0.555399	-0.0104437		0.151984	-0.016686	-0.000333661		0.151942	0.835316	0.0187049
0.152628	-0.559283	-0.0105167		0.15265	-0.005822	-0.000116419		0.152608	0.846841	0.018963
0.153294	-0.562325	-0.0105739		0.153316	-0.001567	-3.13345e-05		0.153275	0.85232	0.0190857
0.153961	-0.564282	-0.0106107		0.153983	0.000269	5.37905e-06		0.153941	0.855468	0.0191562
0.154627	-0.562763	-0.0105821		0.154649	-0.009778	-0.000195525		0.154607	0.857174	0.0191944
0.155293	-0.559106	-0.0105134		0.155315	-0.023225	-0.000464418		0.155274	0.857711	0.0192064
0.15596	-0.551417	-0.0103688		0.155982	-0.035838	-0.000716633		0.15594	0.857111	0.019193
0.156626	-0.54224	-0.0101962		0.156648	-0.05162	-0.00103222		0.156606	0.854132	0.0191262
0.157292	-0.534566	-0.0100519		0.157314	-0.071799	-0.00143573		0.157273	0.853304	0.0191077
0.157958	-0.526115	-0.009893		0.15798	-0.092546	-0.00185059		0.157939	0.8616	0.0192935
0.158625	-0.515492	-0.00969324		0.158647	-0.112843	-0.00225646		0.158605	0.874068	0.0195727
0.159291	-0.505158	-0.00949893		0.159313	-0.130302	-0.00260558		0.159272	0.875492	0.0196046
0.159957	-0.493758	-0.00928456		0.159979	-0.149085	-0.00298117		0.159938	0.86961	0.0194728
0.160624	-0.485176	-0.00912319		0.160646	-0.171981	-0.00343901		0.160604	0.865656	0.0193843
0.16129	-0.480297	-0.00903144		0.161312	-0.194973	-0.00389877		0.16127	0.865223	0.0193746
0.161956	-0.475106	-0.00893383		0.161978	-0.219123	-0.00438169		0.161937	0.869872	0.0194787
0.162623	-0.468366	-0.00880709		0.162644	-0.235444	-0.00470805		0.162603	0.877517	0.0196499
0.163289	-0.463274	-0.00871134		0.163311	-0.248295	-0.00496502		0.163269	0.888297	0.0198913
0.163955	-0.458497	-0.00862152		0.163977	-0.262777	-0.00525461		0.163936	0.893511	0.020008
0.164621	-0.458254	-0.00861695		0.164643	-0.277134	-0.0055417		0.164602	0.887551	0.0198746
0.165288	-0.458398	-0.00861966		0.16531	-0.283755	-0.0056741		0.165268	0.881691	0.0197434
0.165954	-0.453417	-0.00852599		0.165976	-0.286646	-0.00573191		0.165935	0.877449	0.0196484
0.16662	-0.447602	-0.00841665		0.166642	-0.287803	-0.00575504		0.166601	0.870243	0.019487
0.167287	-0.443061	-0.00833126		0.167308	-0.287835	-0.00575568		0.167267	0.865257	0.0193754
0.167953	-0.438918	-0.00825336		0.167975	-0.285116	-0.00570131		0.167934	0.862511	0.0193139
0.168619	-0.433899	-0.00815898		0.168641	-0.281016	-0.00561933		0.1686	0.855291	0.0191522
0.169286	-0.426413	-0.00801821		0.169307	-0.274672	-0.00549247		0.169266	0.845668	0.0189367
0.169952	-0.415931	-0.00782111		0.169974	-0.266981	-0.00533868		0.169933	0.832749	0.0186474
0.170618	-0.405634	-0.00762749		0.17064	-0.26433	-0.00528567		0.170599	0.81421	0.0182323
0.171285	-0.391803	-0.00736741		0.171306	-0.261176	-0.0052226		0.171265	0.794484	0.0177906
0.171951	-0.372158	-0.00699801		0.171973	-0.255418	-0.00510746		0.171932	0.779084	0.0174457
0.172617	-0.347227	-0.00652921		0.172639	-0.251162	-0.00502235		0.172598	0.770938	0.0172633
0.173283	-0.320441	-0.00602553		0.173305	-0.250573	-0.00501057		0.173264	0.764852	0.017127
0.17395	-0.29542	-0.00555504		0.173971	-0.252858	-0.00505627		0.173931	0.753756	0.0168786
0.174616	-0.266585	-0.00501283		0.174638	-0.252983	-0.00505877		0.174597	0.738732	0.0165421
0.175282	-0.235435	-0.00442709		0.175304	-0.255265	-0.0051044		0.175263	0.721974	0.0161669
0.175949	-0.198072	-0.00372452		0.17597	-0.259125	-0.00518158		0.17593	0.708646	0.0158684
0.176615	-0.16195	-0.00304529		0.176637	-0.264105	-0.00528117		0.176596	0.703546	0.0157542
0.177281	-0.126469	-0.00237811		0.177303	-0.269014	-0.00537933		0.177262	0.699849	0.0156714
0.177948	-0.090683	-0.00170519		0.177969	-0.278434	-0.0055677		0.177929	0.698923	0.0156507
0.178614	-0.05069	-0.000953168		0.178635	-0.286399	-0.00572697		0.178595	0.701383	0.0157058
0.17928	-0.013376	-0.000251521		0.179302	-0.293279	-0.00586454		0.179261	0.705776	0.0158042
0.179946	0.024649	0.000463497		0.179968	-0.301473	-0.00602839		0.179928	0.706937	0.0158302
0.180613	0.053416	0.00100443		0.180634	-0.306622	-0.00613136		0.180594	0.709676	0.0158915
0.181279	0.083953	0.00157864		0.181301	-0.309029	-0.00617949		0.18126	0.717226	0.0160606
0.181945	0.12288	0.00231062		0.181967	-0.30995	-0.0061979		0.181927	0.72835	0.0163097
0.182612	0.161619	0.00303906		0.182633	-0.313516	-0.00626921		0.182593	0.740611	0.0165842
0.183278	0.196433	0.0036937		0.183299	-0.318081	-0.0063605		0.183259	0.754189	0.0168883
0.183944	0.227404	0.00427608		0.183966	-0.318771	-0.00637429		0.183926	0.767076	0.0171768
0.184611	0.267172	0.00502387		0.184632	-0.316463	-0.00632814		0.184592	0.779591	0.0174571
0.185277	0.309712	0.00582378		0.185298	-0.314637	-0.00629163		0.185258	0.790634	0.0177044
0.185943	0.359261	0.0067555		0.185965	-0.311975	-0.0062384		0.185924	0.799072	0.0178933
0.18661	0.407255	0.00765797		0.186631	-0.305582	-0.00611056		0.186591	0.808219	0.0180981
0.187276	0.459712	0.00864436		0.187297	-0.297266	-0.00594427		0.187257	0.821493	0.0183954
0.187942	0.516222	0.00970697		0.187963	-0.286444	-0.00572787		0.187923	0.838148	0.0187683
0.188608	0.58078	0.0109209		0.18863	-0.276296	-0.00552494		0.18859	0.851446	0.0190661
0.189275	0.651354	0.012248		0.189296	-0.261247	-0.00522402		0.189256	0.860298	0.0192643
0.189941	0.724224	0.0136182		0.189962	-0.243206	-0.00486326		0.189922	0.868933	0.0194577
0.190607	0.803255	0.0151043		0.190629	-0.220209	-0.0044034		0.190589	0.876722	0.0196321
0.191274	0.885107	0.0166434		0.191295	-0.193133	-0.00386198		0.191255	0.887461	0.0198726
0.19194	0.987359	0.0185662		0.191961	-0.161423	-0.00322789		0.191921	0.907241	0.0203155
0.192606	1.0865	0.0204303		0.192628	-0.128386	-0.00256727		0.192588	0.931009	0.0208477
0.193273	1.19036	0.0223833		0.193294	-0.093029	-0.00186025		0.193254	0.963938	0.0215851
0.193939	1.29109	0.0242776		0.19396	-0.04827	-0.000965229		0.19392	1.0059	0.0225247
0.194605	1.39935	0.0263133		0.194626	0.000616	1.23178e-05		0.194587	1.05546	0.0236346
0.195272	1.50483	0.0282966		0.195293	0.062043	0.00124064		0.195253	1.10552	0.0247555
0.195938	1.6187	0.0304378		0.195959	0.127467	0.00254889		0.195919	1.16364	0.026057
0.196604	1.72382	0.0324144		0.196625	0.209339	0.00418604		0.196586	1.23341	0.0276192
0.19727	1.83472	0.0344999		0.197292	0.290038	0.00579973		0.197252	1.31461	0.0294376
0.197937	1.95021	0.0366716		0.197958	0.387486	0.00774835		0.197918	1.4051	0.0314639
0.198603	2.06596	0.038848		0.198624	0.48508	0.00969989		0.198585	1.50385	0.0336751
0.199269	2.1794	0.0409811		0.19929	0.594257	0.011883		0.199251	1.60847	0.0360178
0.199936	2.28452	0.0429579		0.199957	0.701629	0.0140301		0.199917	1.71416	0.0383845
0.200602	2.391	0.0449601		0.200623	0.81873	0.0163717		0.200584	1.82815	0.0409372
0.201268	2.49231	0.0468651		0.201289	0.937192	0.0187405		0.20125	1.93854	0.0434089
0.201935	2.59376	0.0487727		0.201956	1.06119	0.02122		0.201916	2.04917	0.0458862
0.202601	2.68947	0.0505724		0.202622	1.18475	0.0236909		0.202583	2.15543	0.0482657
0.203267	2.79325	0.0525239		0.203288	1.30674	0.0261302		0.203249	2.2625	0.0506633
0.203933	2.88449	0.0542396		0.203954	1.42148	0.0284246		0.203915	2.36509	0.0529605
0.2046	2.97704	0.0559799		0.204621	1.5295	0.0305846		0.204582	2.46108	0.05511
0.205266	3.05634	0.0574709		0.205287	1.64686	0.0329315		0.205248	2.53836	0.0568405
0.205932	3.13628	0.0589742		0.205953	1.75316	0.0350571		0.205914	2.60949	0.0584332
0.206599	3.20615	0.0602881		0.20662	1.84772	0.0369479		0.206581	2.6723	0.0598399
0.207265	3.27565	0.061595		0.207286	1.93249	0.0386429		0.207247	2.7324	0.0611855
0.207931	3.32973	0.0626118		0.207952	2.02171	0.0404271		0.207913	2.78357	0.0623314
0.208598	3.37523	0.0634674		0.208618	2.10011	0.0419948		0.208579	2.82344	0.0632241
0.209264	3.42394	0.0643832		0.209285	2.1771	0.0435343		0.209246	2.85113	0.0638442
0.20993	3.4709	0.0652664		0.209951	2.23856	0.0447634		0.209912	2.87715	0.0644269
0.210597	3.52579	0.0662985		0.210617	2.29397	0.0458712		0.210578	2.90387	0.0650252
0.211263	3.56749	0.0670827		0.211284	2.33989	0.0467895		0.211245	2.92695	0.065542
0.211929	3.59868	0.0676691		0.21195	2.38371	0.0476657		0.211911	2.95026	0.066064
0.212595	3.62799	0.0682203		0.212616	2.43079	0.0486071		0.212577	2.96877	0.0664785
0.213262	3.65908	0.0688048		0.213283	2.47059	0.049403		0.213244	2.98694	0.0668855
0.213928	3.68429	0.0692789		0.213949	2.48733	0.0497379		0.21391	3.0104	0.0674107
0.214594	3.70923	0.0697479		0.214615	2.50138	0.0500188		0.214576	3.03345	0.0679268
0.215261	3.71921	0.0699355		0.215281	2.51705	0.050332		0.215243	3.05062	0.0683113
0.215927	3.72987	0.0701361		0.215948	2.52341	0.0504594		0.215909	3.06779	0.0686957
0.216593	3.7392	0.0703114		0.216614	2.53012	0.0505934		0.216575	3.08577	0.0690985
0.21726	3.7422	0.0703679		0.21728	2.5347	0.050685		0.217242	3.10903	0.0696193
0.217926	3.73773	0.0702837		0.217947	2.54089	0.0508088		0.217908	3.14016	0.0703163
0.218592	3.72742	0.07009		0.218613	2.54587	0.0509084		0.218574	3.16566	0.0708875
0.219259	3.71331	0.0698245		0.219279	2.54747	0.0509403		0.219241	3.18289	0.0712733
0.219925	3.70433	0.0696558		0.219945	2.54452	0.0508815		0.219907	3.19856	0.0716242
0.220591	3.69547	0.0694892		0.220612	2.53758	0.0507426		0.220573	3.21656	0.0720272
0.221257	3.68699	0.0693297		0.221278	2.52859	0.0505628		0.22124	3.23393	0.0724161
0.221924	3.6817	0.0692302		0.221944	2.526	0.0505111		0.221906	3.24731	0.0727157
0.22259	3.66914	0.068994		0.222611	2.52289	0.0504488		0.222572	3.25659	0.0729236
0.223256	3.65624	0.0687515		0.223277	2.51903	0.0503717		0.223239	3.26703	0.0731574
0.223923	3.64946	0.0686239		0.223943	2.5147	0.0502851		0.223905	3.2775	0.0733918
0.224589	3.64564	0.0685521		0.224609	2.50732	0.0501375		0.224571	3.28749	0.0736155
0.225255	3.64419	0.0685249		0.225276	2.50013	0.0499938		0.225238	3.29658	0.0738189
0.225922	3.6435	0.068512		0.225942	2.48681	0.0497274		0.225904	3.29881	0.0738689
0.226588	3.64679	0.0685737		0.226608	2.47029	0.0493971		0.22657	3.29002	0.0736721
0.227254	3.64845	0.068605		0.227275	2.46586	0.0493085		0.227237	3.28574	0.0735763
0.22792	3.64712	0.0685799		0.227941	2.46664	0.0493242		0.227903	3.28465	0.0735518
0.228587	3.6446	0.0685327		0.228607	2.463	0.0492513		0.228569	3.27972	0.0734415
0.229253	3.63763	0.0684015		0.229273	2.45488	0.049089		0.229236	3.27465	0.0733279
0.229919	3.6265	0.0681923		0.22994	2.43967	0.0487847		0.229902	3.27212	0.0732714
0.230586	3.6189	0.0680494		0.230606	2.42847	0.0485608		0.230568	3.26844	0.0731889
0.231252	3.61235	0.0679263		0.231272	2.42235	0.0484385		0.231234	3.262	0.0730448
0.231918	3.60367	0.067763		0.231939	2.41592	0.0483099		0.231901	3.25695	0.0729316
0.232585	3.5829	0.0673725		0.232605	2.40711	0.0481337		0.232567	3.25768	0.0729479
0.233251	3.56171	0.066974		0.233271	2.39514	0.0478943		0.233233	3.25788	0.0729525
0.233917	3.54691	0.0666957		0.233938	2.3819	0.0476296		0.2339	3.25383	0.0728617
0.234584	3.52788	0.0663378		0.234604	2.37395	0.0474706		0.234566	3.25346	0.0728536
0.23525	3.49936	0.0658015		0.23527	2.36747	0.047341		0.235232	3.2568	0.0729283
0.235916	3.47302	0.0653062		0.235936	2.35235	0.0470387		0.235899	3.26018	0.0730039
0.236582	3.44664	0.0648101		0.236603	2.33688	0.0467294		0.236565	3.26507	0.0731134
0.237249	3.42848	0.0644687		0.237269	2.32518	0.0464953		0.237231	3.26732	0.0731638
0.237915	3.40971	0.0641157		0.237935	2.31485	0.0462887		0.237898	3.26602	0.0731347
0.238581	3.38553	0.0636611		0.238602	2.30788	0.0461494		0.238564	3.26065	0.0730145
0.239248	3.36206	0.0632198		0.239268	2.30079	0.0460077		0.23923	3.25102	0.0727987
0.239914	3.3364	0.0627372		0.239934	2.28514	0.0456947		0.239897	3.2432	0.0726236
0.24058	3.31297	0.0622967		0.2406	2.26949	0.0453818		0.240563	3.23263	0.072387
0.241247	3.29636	0.0619844		0.241267	2.25431	0.0450782		0.241229	3.21656	0.0720271
0.241913	3.27713	0.0616228		0.241933	2.23756	0.0447434		0.241896	3.202	0.0717011
0.242579	3.24849	0.0610842		0.242599	2.21788	0.0443498		0.242562	3.18761	0.071379
0.243245	3.22422	0.0606279		0.243266	2.19554	0.043903		0.243228	3.17418	0.0710782
0.243912	3.19857	0.0601456		0.243932	2.17399	0.0434721		0.243895	3.16405	0.0708514
0.244578	3.17586	0.0597184		0.244598	2.15682	0.0431287		0.244561	3.14953	0.0705263
0.245244	3.15728	0.0593691		0.245264	2.1424	0.0428404		0.245227	3.13235	0.0701415
0.245911	3.13421	0.0589352		0.245931	2.12805	0.0425535		0.245894	3.11937	0.0698509
0.246577	3.10577	0.0584005		0.246597	2.11237	0.0422399		0.24656	3.11218	0.0696897
0.247243	3.07469	0.0578161		0.247263	2.08935	0.0417796		0.247226	3.11777	0.0698151
0.24791	3.04492	0.0572563		0.24793	2.0707	0.0414067		0.247893	3.1256	0.0699903
0.248576	3.02193	0.0568239		0.248596	2.06357	0.041264		0.248559	3.1282	0.0700486
0.249242	3.00003	0.0564122		0.249262	2.05894	0.0411715		0.249225	3.13031	0.0700959
0.249909	2.97803	0.0559985		0.249928	2.05301	0.0410529		0.249892	3.13409	0.0701806
0.250575	2.95924	0.0556451		0.250595	2.049	0.0409728		0.250558	3.13832	0.0702752
0.251241	2.93666	0.0552206		0.251261	2.04284	0.0408497		0.251224	3.1395	0.0703015
0.251907	2.91851	0.0548792		0.251927	2.03536	0.0407001		0.251891	3.13718	0.0702497
0.252574	2.9049	0.0546233		0.252594	2.02771	0.040547		0.252557	3.13403	0.0701791
0.25324	2.88673	0.0542818		0.25326	2.01698	0.0403324		0.253223	3.13243	0.0701433
0.253906	2.86714	0.0539134		0.253926	2.00628	0.0401185		0.253889	3.1297	0.0700823
0.254573	2.85594	0.0537027		0.254593	1.99551	0.0399031		0.254556	3.12633	0.0700066
0.255239	2.84333	0.0534657		0.255259	1.98713	0.0397355		0.255222	3.12295	0.0699311
0.255905	2.8311	0.0532357		0.255925	1.97814	0.0395558		0.255888	3.11832	0.0698274
0.256572	2.81817	0.0529925		0.256591	1.9639	0.039271		0.256555	3.11711	0.0698002
0.257238	2.8024	0.0526959		0.257258	1.943	0.0388531		0.257221	3.11171	0.0696793
0.257904	2.78637	0.0523945		0.257924	1.92482	0.0384896		0.257887	3.10298	0.0694838
0.258571	2.76621	0.0520155		0.25859	1.91302	0.0382536		0.258554	3.09533	0.0693125
0.259237	2.7498	0.051707		0.259257	1.904	0.0380732		0.25922	3.08767	0.0691411
0.259903	2.73346	0.0513995		0.259923	1.89306	0.0378546		0.259886	3.07515	0.0688606
0.260569	2.71476	0.051048		0.260589	1.88108	0.0376149		0.260553	3.06499	0.0686331
0.261236	2.69508	0.0506779		0.261255	1.86938	0.037381		0.261219	3.06094	0.0685423
0.261902	2.673	0.0502628		0.261922	1.85979	0.0371891		0.261885	3.0559	0.0684297
0.262568	2.64324	0.0497031		0.262588	1.85189	0.0370312		0.262552	3.04808	0.0682544
0.263235	2.61955	0.0492576		0.263254	1.84331	0.0368597		0.263218	3.04318	0.0681447
0.263901	2.59811	0.0488545		0.263921	1.83672	0.0367279		0.263884	3.03663	0.0679982
0.264567	2.57618	0.0484422		0.264587	1.83486	0.0366906		0.264551	3.01451	0.0675028
0.265234	2.55407	0.0480263		0.265253	1.83562	0.0367059		0.265217	2.99292	0.0670194
0.2659	2.53177	0.0476071		0.265919	1.83544	0.0367023		0.265883	2.98254	0.0667868
0.266566	2.51155	0.0472269		0.266586	1.83232	0.03664		0.26655	2.96978	0.0665011
0.267232	2.4957	0.0469288		0.267252	1.83359	0.0366653		0.267216	2.94891	0.0660337
0.267899	2.48219	0.0466747		0.267918	1.83651	0.0367237		0.267882	2.93049	0.0656214
0.268565	2.46494	0.0463503		0.268585	1.83546	0.0367027		0.268549	2.91201	0.0652076
0.269231	2.4472	0.0460168		0.269251	1.83288	0.0366511		0.269215	2.89031	0.0647215
0.269898	2.42753	0.045647		0.269917	1.82986	0.0365907		0.269881	2.87119	0.0642934
0.270564	2.41761	0.0454605		0.270583	1.83345	0.0366625		0.270548	2.85194	0.0638623
0.27123	2.4126	0.0453663		0.27125	1.84118	0.0368171		0.271214	2.82357	0.063227
0.271897	2.40195	0.045166		0.271916	1.83748	0.0367431		0.27188	2.78736	0.0624164
0.272563	2.38744	0.0448931		0.272582	1.8301	0.0365956		0.272547	2.75375	0.0616636
0.273229	2.37921	0.0447384		0.273249	1.82418	0.0364772		0.273213	2.72847	0.0610975
0.273896	2.37477	0.0446548		0.273915	1.82322	0.036458		0.273879	2.70014	0.0604632
0.274562	2.36374	0.0444474		0.274581	1.83101	0.0366136		0.274546	2.67032	0.0597954
0.275228	2.348	0.0441515		0.275248	1.82692	0.0365319		0.275212	2.64605	0.059252
0.275894	2.33262	0.0438622		0.275914	1.81098	0.0362132		0.275878	2.62824	0.0588532
0.276561	2.3203	0.0436307		0.27658	1.80446	0.0360827		0.276544	2.61098	0.0584668
0.277227	2.30903	0.0434186		0.277246	1.80272	0.036048		0.277211	2.59087	0.0580163
0.277893	2.29934	0.0432364		0.277913	1.80348	0.0360631		0.277877	2.5686	0.0575175
0.27856	2.28954	0.0430522		0.278579	1.80251	0.0360437		0.278543	2.54926	0.0570846
0.279226	2.27862	0.0428469		0.279245	1.79394	0.0358725		0.27921	2.53796	0.0568316
0.279892	2.2699	0.0426829		0.279912	1.79068	0.0358072		0.279876	2.53126	0.0566816
0.280559	2.26612	0.0426118		0.280578	1.79712	0.0359361		0.280542	2.52659	0.056577
0.281225	2.26088	0.0425132		0.281244	1.80392	0.036072		0.281209	2.52228	0.0564804
0.281891	2.24792	0.0422697		0.28191	1.81275	0.0362486		0.281875	2.52117	0.0564556
0.282558	2.2366	0.0420567		0.282577	1.81274	0.0362484		0.282541	2.52057	0.0564421
0.283224	2.23563	0.0420385		0.283243	1.80052	0.0360041		0.283208	2.51902	0.0564074
0.28389	2.23456	0.0420184		0.283909	1.79869	0.0359674		0.283874	2.51855	0.056397
0.284556	2.22603	0.041858		0.284576	1.80122	0.0360181		0.28454	2.52546	0.0565517
0.285223	2.21821	0.0417109		0.285242	1.79724	0.0359384		0.285207	2.53562	0.0567792
0.285889	2.21709	0.0416898		0.285908	1.78988	0.0357913		0.285873	2.5454	0.0569982
0.286555	2.21662	0.041681		0.286574	1.77729	0.0355395		0.286539	2.55462	0.0572045
0.287222	2.21591	0.0416676		0.287241	1.76188	0.0352313		0.287206	2.56702	0.0574823
0.287888	2.20918	0.0415411		0.287907	1.75388	0.0350714		0.287872	2.57943	0.0577602
0.288554	2.19916	0.0413526		0.288573	1.74975	0.0349888		0.288538	2.59467	0.0581015
0.289221	2.19513	0.0412769		0.28924	1.74825	0.0349588		0.289205	2.61585	0.0585757
0.289887	2.19374	0.0412509		0.289906	1.74522	0.0348983		0.289871	2.64268	0.0591766
0.290553	2.19575	0.0412886		0.290572	1.73708	0.0347354		0.290537	2.67257	0.0598457
0.291219	2.19831	0.0413367		0.291238	1.73544	0.0347026		0.291204	2.70645	0.0606046
0.291886	2.20808	0.0415205		0.291905	1.74386	0.0348711		0.29187	2.74249	0.0614115
0.292552	2.2224	0.0417897		0.292571	1.75469	0.0350876		0.292536	2.77485	0.0621362
0.293218	2.23725	0.042069		0.293237	1.76655	0.0353247		0.293203	2.8002	0.0627037
0.293885	2.25004	0.0423095		0.293904	1.78365	0.0356667		0.293869	2.83018	0.0633751
0.294551	2.26592	0.0426081		0.29457	1.80462	0.036086		0.294535	2.8711	0.0642915
0.295217	2.28359	0.0429403		0.295236	1.82955	0.0365845		0.295202	2.90402	0.0650286
0.295884	2.30338	0.0433125		0.295903	1.85245	0.0370424		0.295868	2.92397	0.0654754
0.29655	2.32861	0.0437869		0.296569	1.87735	0.0375404		0.296534	2.94166	0.0658714
0.297216	2.35723	0.0443251		0.297235	1.90286	0.0380505		0.297201	2.95661	0.0662063
0.297883	2.38541	0.044855		0.297901	1.92437	0.0384805		0.297867	2.96202	0.0663274
0.298549	2.41599	0.0454299		0.298568	1.94684	0.03893		0.298533	2.96344	0.066359
0.299215	2.44631	0.046		0.299234	1.97354	0.0394638		0.299199	2.95967	0.0662747
0.299881	2.47399	0.0465205		0.2999	1.9974	0.0399409		0.299866	2.95579	0.0661878
0.300548	2.49353	0.0468881		0.300567	2.02083	0.0404096		0.300532	2.95097	0.0660798
0.301214	2.51365	0.0472663		0.301233	2.04169	0.0408266		0.301198	2.94675	0.0659854
0.30188	2.53783	0.0477211		0.301899	2.05986	0.0411898		0.301865	2.94004	0.0658352
0.302547	2.55822	0.0481044		0.302565	2.07403	0.0414734		0.302531	2.92781	0.0655614
0.303213	2.5822	0.0485554		0.303232	2.08645	0.0417216		0.303197	2.91895	0.0653629
0.303879	2.6038	0.0489615		0.303898	2.0956	0.0419047		0.303864	2.91885	0.0653607
0.304546	2.62159	0.049296		0.304564	2.09835	0.0419596		0.30453	2.92173	0.0654251
0.305212	2.63472	0.0495429		0.305231	2.09037	0.0418001		0.305196	2.92026	0.0653922
0.305878	2.64576	0.0497505		0.305897	2.0801	0.0415947		0.305863	2.91683	0.0653154
0.306544	2.65639	0.0499504		0.306563	2.06768	0.0413462		0.306529	2.92003	0.065387
0.307211	2.67137	0.0502322		0.307229	2.05419	0.0410766		0.307195	2.92471	0.065492
0.307877	2.67751	0.0503476		0.307896	2.04655	0.0409238		0.307862	2.927	0.0655432
0.308543	2.6805	0.0504037		0.308562	2.03643	0.0407214		0.308528	2.92884	0.0655844
0.30921	2.69067	0.050595		0.309228	2.02003	0.0403935		0.309194	2.93059	0.0656237
0.309876	2.7007	0.0507835		0.309895	2.00507	0.0400942		0.309861	2.93341	0.0656867
0.310542	2.70307	0.0508282		0.310561	1.99257	0.0398445		0.310527	2.93583	0.0657409
0.311209	2.7021	0.05081		0.311227	1.97915	0.0395761		0.311193	2.93508	0.065724
0.311875	2.70239	0.0508154		0.311893	1.96444	0.0392819		0.31186	2.93582	0.0657407
0.312541	2.70293	0.0508256		0.31256	1.95215	0.0390362		0.312526	2.93535	0.0657302
0.313208	2.70006	0.0507717		0.313226	1.94171	0.0388274		0.313192	2.93416	0.0657035
0.313874	2.69887	0.0507492		0.313892	1.93561	0.0387053		0.313859	2.94105	0.0658578
0.31454	2.69794	0.0507318		0.314559	1.93288	0.0386508		0.314525	2.94695	0.0659898
0.315206	2.68316	0.0504539		0.315225	1.93171	0.0386274		0.315191	2.94164	0.0658709
0.315873	2.66692	0.0501484		0.315891	1.92481	0.0384894		0.315858	2.93369	0.0656929
0.316539	2.65857	0.0499913		0.316557	1.91205	0.0382342		0.316524	2.9278	0.0655611
0.317205	2.64842	0.0498006		0.317224	1.90463	0.0380859		0.31719	2.9211	0.065411
0.317872	2.63017	0.0494573		0.31789	1.90319	0.0380571		0.317857	2.9095	0.0651514
0.318538	2.61474	0.0491672		0.318556	1.89839	0.037961		0.318523	2.89747	0.064882
0.319204	2.60791	0.0490388		0.319223	1.88953	0.037784		0.319189	2.88304	0.0645587
0.319871	2.59682	0.0488302		0.319889	1.88582	0.0377097		0.319856	2.86487	0.0641519
0.320537	2.58087	0.0485303		0.320555	1.88521	0.0376975		0.320522	2.84596	0.0637285
0.321203	2.57195	0.0483627		0.321222	1.88518	0.037697		0.321188	2.82966	0.0633635
0.32187	2.56615	0.0482536		0.321888	1.8841	0.0376752		0.321855	2.81297	0.0629898
0.322536	2.55666	0.0480751		0.322554	1.87823	0.037558		0.322521	2.79315	0.0625459
0.323202	2.54524	0.0478605		0.32322	1.87182	0.0374297		0.323187	2.77539	0.0621482
0.323868	2.54182	0.047796		0.323887	1.86771	0.0373477		0.323853	2.76664	0.0619522
0.324535	2.54145	0.047789		0.324553	1.86416	0.0372766		0.32452	2.75881	0.061777
0.325201	2.53763	0.0477172		0.325219	1.85754	0.0371443		0.325186	2.75393	0.0616678
0.325867	2.53404	0.0476499		0.325886	1.84674	0.0369283		0.325852	2.75011	0.0615821
0.326534	2.53448	0.0476581		0.326552	1.83592	0.036712		0.326519	2.73954	0.0613454
0.3272	2.5328	0.0476264		0.327218	1.82943	0.0365821		0.327185	2.7331	0.0612013
0.327866	2.52052	0.0473955		0.327884	1.82254	0.0364444		0.327851	2.73284	0.0611953
0.328533	2.5093	0.0471845		0.328551	1.81126	0.0362187		0.328518	2.7299	0.0611297
0.329199	2.50298	0.0470658		0.329217	1.79806	0.0359548		0.329184	2.7235	0.0609862
0.329865	2.49378	0.0468927		0.329883	1.7911	0.0358156		0.32985	2.71566	0.0608107
0.330531	2.47926	0.0466196		0.33055	1.78898	0.0357733		0.330517	2.70595	0.0605934
0.331198	2.46977	0.0464413		0.331216	1.78174	0.0356285		0.331183	2.69484	0.0603445
0.331864	2.46228	0.0463004		0.331882	1.77171	0.035428		0.331849	2.68182	0.0600529
0.33253	2.44975	0.0460648		0.332548	1.76415	0.0352768		0.332516	2.66268	0.0596244
0.333197	2.43742	0.0458328		0.333215	1.76244	0.0352426		0.333182	2.64068	0.0591317
0.333863	2.42482	0.045596		0.333881	1.76639	0.0353216		0.333848	2.61945	0.0586563
0.334529	2.40961	0.0453099		0.334547	1.76915	0.0353767		0.334515	2.60462	0.0583243
0.335196	2.3938	0.0450127		0.335214	1.77088	0.0354113		0.335181	2.59267	0.0580566
0.335862	2.38176	0.0447863		0.33588	1.77591	0.035512		0.335847	2.57556	0.0576734
0.336528	2.37144	0.0445922		0.336546	1.78267	0.0356471		0.336514	2.5579	0.0572781
0.337195	2.35791	0.0443379		0.337213	1.78935	0.0357806		0.33718	2.54638	0.0570202
0.337861	2.33703	0.0439452		0.337879	1.7926	0.0358457		0.337846	2.53871	0.0568484
0.338527	2.31899	0.043606		0.338545	1.79148	0.0358233		0.338513	2.53234	0.0567057
0.339193	2.30084	0.0432647		0.339211	1.79351	0.0358639		0.339179	2.525	0.0565413
0.33986	2.2803	0.0428785		0.339878	1.80141	0.0360218		0.339845	2.51985	0.0564259
0.340526	2.25951	0.0424875		0.340544	1.80937	0.036181		0.340512	2.517	0.0563622
0.341192	2.23955	0.0421123		0.34121	1.81766	0.0363468		0.341178	2.52484	0.0565378
0.341859	2.21962	0.0417374		0.341877	1.82267	0.036447		0.341844	2.53224	0.0567034
0.342525	2.20482	0.0414591		0.342543	1.82176	0.0364288		0.342511	2.53068	0.0566686
0.343191	2.19042	0.0411885		0.343209	1.81901	0.0363738		0.343177	2.52955	0.0566432
0.343858	2.16983	0.0408013		0.343875	1.81581	0.0363099		0.343843	2.52724	0.0565915
0.344524	2.14923	0.0404138		0.344542	1.81508	0.0362952		0.34451	2.52496	0.0565404
0.34519	2.13148	0.04008		0.345208	1.81945	0.0363825		0.345176	2.52398	0.0565185
0.345856	2.11766	0.0398203		0.345874	1.827	0.0365336		0.345842	2.51622	0.0563448
0.346523	2.10859	0.0396496		0.346541	1.83389	0.0366714		0.346508	2.5044	0.0560801
0.347189	2.10122	0.0395111		0.347207	1.83981	0.0367898		0.347175	2.49569	0.0558851
0.347855	2.09273	0.0393514		0.347873	1.84542	0.036902		0.347841	2.48665	0.0556826
0.348522	2.08084	0.0391279		0.348539	1.84804	0.0369543		0.348507	2.47896	0.0555103
0.349188	2.06498	0.0388297		0.349206	1.84733	0.0369402		0.349174	2.46759	0.0552558
0.349854	2.05194	0.0385845		0.349872	1.83994	0.0367922		0.34984	2.44997	0.0548613
0.350521	2.0411	0.0383807		0.350538	1.83218	0.0366372		0.350506	2.43579	0.0545436
0.351187	2.02704	0.0381162		0.351205	1.82368	0.0364671		0.351173	2.42204	0.0542357
0.351853	2.01284	0.0378493		0.351871	1.8178	0.0363496		0.351839	2.41012	0.0539689
0.35252	2.00436	0.0376897		0.352537	1.81806	0.0363548		0.352505	2.39931	0.0537268
0.353186	1.99639	0.0375399		0.353203	1.81347	0.0362629		0.353172	2.38296	0.0533607
0.353852	1.98305	0.037289		0.35387	1.80597	0.0361129		0.353838	2.36117	0.0528728
0.354518	1.9669	0.0369854		0.354536	1.79624	0.0359185		0.354504	2.3406	0.0524122
0.355185	1.94973	0.0366624		0.355202	1.78307	0.0356551		0.355171	2.31476	0.0518335
0.355851	1.93514	0.0363881		0.355869	1.7671	0.0353358		0.355837	2.29244	0.0513337
0.356517	1.92266	0.0361534		0.356535	1.75122	0.0350182		0.356503	2.27059	0.0508445
0.357184	1.91654	0.0360383		0.357201	1.73555	0.0347049		0.35717	2.24405	0.0502501
0.35785	1.91347	0.0359807		0.357868	1.72286	0.0344511		0.357836	2.2156	0.049613
0.358516	1.90543	0.0358294		0.358534	1.71149	0.0342237		0.358502	2.18922	0.0490223
0.359183	1.89513	0.0356357		0.3592	1.70238	0.0340416		0.359169	2.16631	0.0485093
0.359849	1.88913	0.0355229		0.359866	1.69339	0.0338618		0.359835	2.14676	0.0480717
0.360515	1.88444	0.0354348		0.360533	1.67773	0.0335486		0.360501	2.12654	0.0476187
0.361182	1.87718	0.0352983		0.361199	1.65854	0.033165		0.361168	2.10679	0.0471765
0.361848	1.87085	0.0351792		0.361865	1.63888	0.0327719		0.361834	2.09176	0.0468399
0.362514	1.86259	0.0350239		0.362532	1.61979	0.03239		0.3625	2.07627	0.0464931
0.36318	1.85384	0.0348594		0.363198	1.60267	0.0320477		0.363167	2.06891	0.0463282
0.363847	1.84604	0.0347128		0.363864	1.58469	0.0316883		0.363833	2.06156	0.0461636
0.364513	1.83774	0.0345566		0.36453	1.56281	0.0312507		0.364499	2.05341	0.0459812
0.365179	1.82933	0.0343985		0.365197	1.53937	0.030782		0.365166	2.0492	0.0458869
0.365846	1.81833	0.0341916		0.365863	1.51658	0.0303263		0.365832	2.05092	0.0459254
0.366512	1.80651	0.0339694		0.366529	1.49546	0.029904		0.366498	2.0525	0.0459608
0.367178	1.79854	0.0338196		0.367196	1.47983	0.0295913		0.367165	2.05554	0.046029
0.367845	1.79078	0.0336736		0.367862	1.46786	0.029352		0.367831	2.05893	0.0461049
0.368511	1.78265	0.0335206		0.368528	1.45543	0.0291035		0.368497	2.06335	0.0462037
0.369177	1.77571	0.0333902		0.369194	1.4425	0.028845		0.369163	2.06846	0.0463183
0.369843	1.76732	0.0332325		0.369861	1.4298	0.0285909		0.36983	2.076	0.0464871
0.37051	1.75974	0.0330898		0.370527	1.41718	0.0283387		0.370496	2.08557	0.0467014
0.371176	1.75748	0.0330475		0.371193	1.40389	0.0280728		0.371162	2.09486	0.0469093
0.371842	1.75587	0.0330172		0.37186	1.39498	0.0278947		0.371829	2.10602	0.0471594
0.372509	1.75424	0.0329865		0.372526	1.38951	0.0277852		0.372495	2.11701	0.0474055
0.373175	1.75331	0.032969		0.373192	1.38858	0.0277666		0.373161	2.12242	0.0475265
0.373841	1.75652	0.0330293		0.373858	1.38945	0.027784		0.373828	2.12484	0.0475806
0.374508	1.75946	0.0330846		0.374525	1.39083	0.0278117		0.374494	2.12155	0.0475071
0.375174	1.75823	0.0330615		0.375191	1.38995	0.0277942		0.37516	2.11537	0.0473687
0.37584	1.75602	0.03302		0.375857	1.38369	0.0276689		0.375827	2.11137	0.047279
0.376507	1.75195	0.0329433		0.376524	1.37738	0.0275427		0.376493	2.10694	0.04718
0.377173	1.74529	0.0328181		0.37719	1.37602	0.0275156		0.377159	2.09793	0.0469782
0.377839	1.73844	0.0326895		0.377856	1.37559	0.027507		0.377826	2.08742	0.0467427
0.378505	1.73339	0.0325944		0.378523	1.37324	0.0274599		0.378492	2.07661	0.0465008
0.379172	1.72618	0.0324589		0.379189	1.37346	0.0274643		0.379158	2.06648	0.046274
0.379838	1.71966	0.0323363		0.379855	1.37632	0.0275215		0.379825	2.05515	0.0460202
0.380504	1.71465	0.032242		0.380521	1.37789	0.027553		0.380491	2.0431	0.0457503
0.381171	1.70507	0.0320619		0.381188	1.37715	0.0275382		0.381157	2.03138	0.0454879
0.381837	1.68979	0.0317745		0.381854	1.37766	0.0275483		0.381824	2.02099	0.0452552
0.382503	1.67302	0.0314593		0.38252	1.37962	0.0275874		0.38249	2.01148	0.0450424
0.38317	1.66165	0.0312454		0.383187	1.37755	0.0275461		0.383156	2.00774	0.0449586
0.383836	1.65998	0.031214		0.383853	1.37443	0.0274837		0.383823	2.00145	0.0448178
0.384502	1.66198	0.0312517		0.384519	1.36993	0.0273937		0.384489	1.99141	0.0445929
0.385169	1.66295	0.0312699		0.385185	1.36226	0.0272404		0.385155	1.98333	0.0444119
0.385835	1.664	0.0312897		0.385852	1.35313	0.0270578		0.385822	1.9768	0.0442656
0.386501	1.66314	0.0312735		0.386518	1.34605	0.0269163		0.386488	1.96986	0.0441104
0.387167	1.66636	0.031334		0.387184	1.34216	0.0268385		0.387154	1.96342	0.0439662
0.387834	1.67068	0.0314153		0.387851	1.33497	0.0266947		0.387821	1.95817	0.0438486
0.3885	1.66818	0.0313683		0.388517	1.32279	0.0264511		0.388487	1.95145	0.043698
0.389166	1.66508	0.03131		0.389183	1.31574	0.0263101		0.389153	1.94572	0.0435697
0.389833	1.66687	0.0313436		0.389849	1.31405	0.0262763		0.38982	1.94259	0.0434997
0.390499	1.66932	0.0313898		0.390516	1.30618	0.026119		0.390486	1.94235	0.0434944
0.391165	1.66701	0.0313463		0.391182	1.29427	0.0258808		0.391152	1.94059	0.0434548
0.391832	1.65828	0.0311821		0.391848	1.28488	0.0256931		0.391818	1.93901	0.0434194
0.392498	1.6464	0.0309587		0.392515	1.27816	0.0255587		0.392485	1.93769	0.04339
0.393164	1.63644	0.0307714		0.393181	1.27198	0.0254351		0.393151	1.93454	0.0433194
0.39383	1.62937	0.0306384		0.393847	1.26467	0.025289		0.393817	1.93074	0.0432342
0.394497	1.626	0.030575		0.394513	1.2533	0.0250615		0.394484	1.93173	0.0432564
0.395163	1.62275	0.0305139		0.39518	1.23908	0.0247772		0.39515	1.93355	0.0432973
0.395829	1.61383	0.0303462		0.395846	1.22714	0.0245384		0.395816	1.93447	0.0433179
0.396496	1.60185	0.030121		0.396512	1.22203	0.0244363		0.396483	1.93746	0.0433849
0.397162	1.59313	0.029957		0.397179	1.22277	0.0244511		0.397149	1.9401	0.0434439
0.397828	1.58514	0.0298068		0.397845	1.21858	0.0243673		0.397815	1.94049	0.0434526
0.398495	1.57519	0.0296196		0.398511	1.21035	0.0242027		0.398482	1.94141	0.0434733
0.399161	1.56594	0.0294458		0.399177	1.20972	0.0241901		0.399148	1.94244	0.0434963
0.399827	1.55956	0.0293258		0.399844	1.21471	0.02429		0.399814	1.94015	0.0434451
0.400494	1.55394	0.0292201		0.40051	1.21871	0.0243699		0.400481	1.93897	0.0434185
0.40116	1.55254	0.0291938		0.401176	1.22188	0.0244333		0.401147	1.94065	0.0434562
0.401826	1.55005	0.029147		0.401843	1.22772	0.0245501		0.401813	1.94817	0.0436245
0.402492	1.54273	0.0290092		0.402509	1.23656	0.0247267		0.40248	1.956	0.0437999
0.403159	1.5359	0.0288808		0.403175	1.24456	0.0248867		0.403146	1.95987	0.0438867
0.403825	1.53183	0.0288044		0.403842	1.24864	0.0249683		0.403812	1.96392	0.0439773
0.404491	1.5325	0.0288169		0.404508	1.24885	0.0249727		0.404479	1.9651	0.0440038
0.405158	1.5329	0.0288245		0.405174	1.2446	0.0248875		0.405145	1.96668	0.0440391
0.405824	1.53148	0.0287977		0.40584	1.23664	0.0247283		0.405811	1.97144	0.0441458
0.40649	1.52966	0.0287636		0.406507	1.22948	0.0245852		0.406478	1.97575	0.0442422
0.407157	1.52844	0.0287405		0.407173	1.22317	0.024459		0.407144	1.98101	0.0443599
0.407823	1.52728	0.0287187		0.407839	1.21136	0.0242229		0.40781	1.99029	0.0445679
0.408489	1.52386	0.0286544		0.408506	1.19561	0.0239079		0.408477	1.99934	0.0447705
0.409155	1.51672	0.0285201		0.409172	1.18245	0.0236448		0.409143	2.00457	0.0448875
0.409822	1.50712	0.0283397		0.409838	1.17074	0.0234106		0.409809	2.00794	0.044963
0.410488	1.49944	0.0281952		0.410504	1.15902	0.0231763		0.410476	2.00133	0.044815
0.411154	1.49226	0.0280603		0.411171	1.1496	0.022988		0.411142	1.9917	0.0445993
0.411821	1.48052	0.0278395		0.411837	1.14385	0.022873		0.411808	1.98302	0.044405
0.412487	1.46557	0.0275584		0.412503	1.14056	0.0228072		0.412475	1.97589	0.0442452
0.413153	1.45352	0.0273318		0.41317	1.13926	0.0227811		0.413141	1.96597	0.0440231
0.41382	1.44305	0.0271349		0.413836	1.1398	0.0227919		0.413807	1.9551	0.0437798
0.414486	1.43536	0.0269902		0.414502	1.14004	0.0227967		0.414474	1.94768	0.0436135
0.415152	1.42914	0.0268734		0.415168	1.13971	0.0227902		0.41514	1.93835	0.0434047
0.415819	1.42508	0.0267969		0.415835	1.14046	0.0228051		0.415806	1.9265	0.0431393
0.416485	1.42305	0.0267588		0.416501	1.14713	0.0229385		0.416472	1.91837	0.0429574
0.417151	1.41804	0.0266646		0.417167	1.15687	0.0231333		0.417139	1.91367	0.042852
0.417817	1.41119	0.0265359		0.417834	1.16463	0.0232885		0.417805	1.90839	0.0427339
0.418484	1.40316	0.0263849		0.4185	1.17065	0.0234088		0.418471	1.90463	0.0426496
0.41915	1.39695	0.0262682		0.419166	1.17215	0.0234389		0.419138	1.91305	0.0428381
0.419816	1.3924	0.0261825		0.419832	1.17035	0.0234029		0.419804	1.92318	0.0430651
0.420483	1.39029	0.0261428		0.420499	1.16574	0.0233106		0.42047	1.93301	0.0432852
0.421149	1.38719	0.0260846		0.421165	1.15963	0.0231884		0.421137	1.94514	0.0435567
0.421815	1.38398	0.0260242		0.421831	1.1562	0.02312		0.421803	1.9567	0.0438156
0.422482	1.3812	0.025972		0.422498	1.15361	0.0230681		0.422469	1.9653	0.0440082
0.423148	1.37758	0.0259039		0.423164	1.1457	0.02291		0.423136	1.97484	0.0442218
0.423814	1.37327	0.0258227		0.42383	1.13599	0.0227159		0.423802	1.9836	0.0444181
0.424481	1.36516	0.0256703		0.424497	1.1283	0.0225621		0.424468	1.98661	0.0444853
0.425147	1.35784	0.0255327		0.425163	1.12041	0.0224042		0.425135	1.9894	0.0445479
0.425813	1.35073	0.025399		0.425829	1.11256	0.0222473		0.425801	1.99723	0.0447232
0.426479	1.34404	0.0252731		0.426495	1.10425	0.0220811		0.426467	2.00547	0.0449076
0.427146	1.33786	0.025157		0.427162	1.0968	0.0219321		0.427134	2.01057	0.045022
0.427812	1.33122	0.0250321		0.427828	1.09335	0.0218631		0.4278	2.00875	0.0449812
0.428478	1.32436	0.0249031		0.428494	1.09238	0.0218438		0.428466	2.00646	0.0449299
0.429145	1.32012	0.0248233		0.429161	1.0873	0.0217421		0.429133	2.00437	0.044883
0.429811	1.31697	0.0247641		0.429827	1.07662	0.0215286		0.429799	2.00387	0.0448718
0.430477	1.31404	0.0247091		0.430493	1.06195	0.0212353		0.430465	2.00326	0.0448583
0.431144	1.31292	0.0246879		0.431159	1.05186	0.0210335		0.431132	1.99967	0.0447777
0.43181	1.30961	0.0246258		0.431826	1.0458	0.0209123		0.431798	1.99309	0.0446306
0.432476	1.30524	0.0245437		0.432492	1.03593	0.0207149		0.432464	1.99203	0.0446068
0.433142	1.30384	0.0245171		0.433158	1.02235	0.0204434		0.433131	1.98858	0.0445295
0.433809	1.30541	0.0245468		0.433825	1.00468	0.02009		0.433797	1.97343	0.0441903
0.434475	1.30516	0.0245421		0.434491	0.984092	0.0196784		0.434463	1.95513	0.0437804
0.435141	1.30321	0.0245054		0.435157	0.966605	0.0193287		0.43513	1.93646	0.0433625
0.435808	1.30263	0.0244944		0.435823	0.951196	0.0190206		0.435796	1.91717	0.0429304
0.436474	1.30213	0.0244851		0.43649	0.933205	0.0186608		0.436462	1.89806	0.0425026
0.43714	1.30021	0.0244489		0.437156	0.917449	0.0183457		0.437129	1.87778	0.0420485
0.437807	1.2979	0.0244055		0.437822	0.909457	0.0181859		0.437795	1.85334	0.041501
0.438473	1.29642	0.0243778		0.438489	0.905228	0.0181014		0.438461	1.83004	0.0409794
0.439139	1.29142	0.0242837		0.439155	0.899725	0.0179913		0.439127	1.80909	0.0405103
0.439806	1.28578	0.0241777		0.439821	0.894799	0.0178928		0.439794	1.78974	0.040077
0.440472	1.28224	0.0241111		0.440488	0.892539	0.0178476		0.44046	1.77285	0.0396988
0.441138	1.27815	0.0240341		0.441154	0.891235	0.0178215		0.441126	1.75785	0.0393629
0.441804	1.27093	0.0238985		0.44182	0.887554	0.0177479		0.441793	1.74198	0.0390075
0.442471	1.26432	0.0237741		0.442486	0.888023	0.0177573		0.442459	1.73528	0.0388574
0.443137	1.26685	0.0238217		0.443153	0.891491	0.0178267		0.443125	1.73182	0.0387799
0.443803	1.27122	0.0239039		0.443819	0.891106	0.017819		0.443792	1.72726	0.0386778
0.44447	1.2738	0.0239524		0.444485	0.889179	0.0177804		0.444458	1.72115	0.0385411
0.445136	1.27688	0.0240102		0.445152	0.888027	0.0177574		0.445124	1.71872	0.0384866
0.445802	1.28068	0.0240817		0.445818	0.885319	0.0177033		0.445791	1.71901	0.038493
0.446469	1.28409	0.0241459		0.446484	0.882771	0.0176523		0.446457	1.72199	0.0385599
0.447135	1.28816	0.0242224		0.44715	0.88208	0.0176385		0.447123	1.72419	0.0386091
0.447801	1.28816	0.0242224		0.447817	0.882871	0.0176543		0.44779	1.72526	0.0386331
0.448468	1.2831	0.0241272		0.448483	0.880926	0.0176154		0.448456	1.72338	0.0385911
0.449134	1.27817	0.0240345		0.449149	0.873457	0.0174661		0.449122	1.71745	0.0384583
0.4498	1.27364	0.0239493		0.449816	0.86877	0.0173723		0.449789	1.71609	0.0384278
0.450466	1.27603	0.0239943		0.450482	0.869582	0.0173886		0.450455	1.7162	0.0384301
0.451133	1.27873	0.0240452		0.451148	0.869658	0.0173901		0.451121	1.70872	0.0382626
0.451799	1.27259	0.0239296		0.451814	0.868781	0.0173725		0.451788	1.7004	0.0380764
0.452465	1.26414	0.0237706		0.452481	0.867674	0.0173504		0.452454	1.69414	0.0379362
0.453132	1.2566	0.023629		0.453147	0.865806	0.0173131		0.45312	1.68553	0.0377435
0.453798	1.24941	0.0234937		0.453813	0.866095	0.0173188		0.453787	1.67779	0.0375701
0.454464	1.24218	0.0233578		0.45448	0.866511	0.0173272		0.454453	1.6706	0.0374091
0.455131	1.23392	0.0232024		0.455146	0.86343	0.0172655		0.455119	1.65855	0.0371393
0.455797	1.22537	0.0230418		0.455812	0.858472	0.0171664		0.455786	1.64757	0.0368933
0.456463	1.22439	0.0230234		0.456478	0.852484	0.0170467		0.456452	1.64087	0.0367434
0.457129	1.22643	0.0230617		0.457145	0.850719	0.0170114		0.457118	1.6377	0.0366723
0.457796	1.22754	0.0230825		0.457811	0.855269	0.0171024		0.457785	1.63519	0.0366161
0.458462	1.22545	0.0230433		0.458477	0.85606	0.0171182		0.458451	1.63109	0.0365244
0.459128	1.21883	0.0229187		0.459144	0.850647	0.0170099		0.459117	1.62804	0.0364561
0.459795	1.21367	0.0228217		0.45981	0.843738	0.0168718		0.459783	1.62607	0.036412
0.460461	1.20832	0.0227211		0.460476	0.837551	0.0167481		0.46045	1.62348	0.0363539
0.461127	1.20184	0.0225993		0.461143	0.835339	0.0167038		0.461116	1.62532	0.0363952
0.461794	1.19496	0.0224698		0.461809	0.834593	0.0166889		0.461782	1.62643	0.0364199
0.46246	1.18894	0.0223567		0.462475	0.830035	0.0165978		0.462449	1.63019	0.0365042
0.463126	1.18604	0.0223021		0.463141	0.824873	0.0164945		0.463115	1.63685	0.0366532
0.463793	1.18293	0.0222437		0.463808	0.824251	0.0164821		0.463781	1.64662	0.0368721
0.464459	1.17818	0.0221544		0.464474	0.826563	0.0165283		0.464448	1.65183	0.0369888
0.465125	1.1739	0.0220739		0.46514	0.828893	0.0165749		0.465114	1.65246	0.0370028
0.465791	1.17094	0.0220182		0.465807	0.827703	0.0165511		0.46578	1.65378	0.0370324
0.466458	1.17075	0.0220147		0.466473	0.824377	0.0164846		0.466447	1.65515	0.037063
0.467124	1.17136	0.0220261		0.467139	0.825767	0.0165124		0.467113	1.65414	0.0370405
0.46779	1.16999	0.0220003		0.467805	0.83025	0.0166021		0.467779	1.6536	0.0370284
0.468457	1.16961	0.0219932		0.468472	0.833064	0.0166583		0.468446	1.65689	0.0371021
0.469123	1.17243	0.0220462		0.469138	0.833727	0.0166716		0.469112	1.65998	0.0371712
0.469789	1.17644	0.0221216		0.469804	0.833601	0.0166691		0.469778	1.66413	0.0372643
0.470456	1.18167	0.0222199		0.470471	0.834499	0.016687		0.470445	1.66562	0.0372976
0.471122	1.18463	0.0222756		0.471137	0.836334	0.0167237		0.471111	1.65638	0.0370907
0.471788	1.18539	0.02229		0.471803	0.83576	0.0167122		0.471777	1.64757	0.0368935
0.472454	1.18721	0.0223241		0.472469	0.832449	0.016646		0.472444	1.6427	0.0367844
0.473121	1.18937	0.0223648		0.473136	0.830078	0.0165986		0.47311	1.64056	0.0367365
0.473787	1.19217	0.0224174		0.473802	0.829803	0.0165931		0.473776	1.6374	0.0366657
0.474453	1.19613	0.0224918		0.474468	0.827759	0.0165523		0.474443	1.63398	0.0365891
0.47512	1.20104	0.0225842		0.475135	0.822547	0.016448		0.475109	1.63038	0.0365085
0.475786	1.20709	0.0226979		0.475801	0.815578	0.0163087		0.475775	1.6278	0.0364507
0.476452	1.20832	0.0227211		0.476467	0.808238	0.0161619		0.476442	1.62556	0.0364005
0.477119	1.20765	0.0227085		0.477133	0.801247	0.0160221		0.477108	1.62189	0.0363183
0.477785	1.20785	0.0227122		0.4778	0.793774	0.0158727		0.477774	1.61675	0.0362033
0.478451	1.20733	0.0227024		0.478466	0.788325	0.0157637		0.478441	1.61168	0.0360898
0.479118	1.20629	0.0226829		0.479132	0.784633	0.0156899		0.479107	1.61126	0.0360804
0.479784	1.20335	0.0226276		0.479799	0.779545	0.0155881		0.479773	1.6133	0.036126
0.48045	1.19665	0.0225016		0.480465	0.773319	0.0154636		0.48044	1.61165	0.0360891
0.481116	1.19239	0.0224216		0.481131	0.766165	0.0153206		0.481106	1.60503	0.0359409
0.481783	1.19108	0.0223969		0.481797	0.757675	0.0151508		0.481772	1.60047	0.0358387
0.482449	1.18589	0.0222993		0.482464	0.749967	0.0149967		0.482439	1.59662	0.0357526
0.483115	1.17813	0.0221535		0.48313	0.745823	0.0149138		0.483105	1.59281	0.0356673
0.483782	1.16563	0.0219184		0.483796	0.742535	0.0148481		0.483771	1.58798	0.0355591
0.484448	1.15438	0.0217069		0.484463	0.739875	0.0147949		0.484437	1.57911	0.0353604
0.485114	1.14769	0.021581		0.485129	0.738267	0.0147627		0.485104	1.5683	0.0351183
0.485781	1.14133	0.0214614		0.485795	0.738748	0.0147723		0.48577	1.56172	0.034971
0.486447	1.13275	0.0213002		0.486462	0.738825	0.0147739		0.486436	1.55572	0.0348366
0.487113	1.123	0.0211167		0.487128	0.741676	0.0148309		0.487103	1.54601	0.0346193
0.48778	1.11218	0.0209134		0.487794	0.747415	0.0149457		0.487769	1.53645	0.034405
0.488446	1.10591	0.0207954		0.48846	0.75042	0.0150057		0.488435	1.52909	0.0342404
0.489112	1.1011	0.0207049		0.489127	0.752632	0.01505		0.489102	1.52469	0.0341419
0.489778	1.09225	0.0205385		0.489793	0.756029	0.0151179		0.489768	1.52659	0.0341844
0.490445	1.08339	0.020372		0.490459	0.758085	0.015159		0.490434	1.5277	0.0342093
0.491111	1.07637	0.0202399		0.491126	0.758739	0.0151721		0.491101	1.52687	0.0341905
0.491777	1.07136	0.0201457		0.491792	0.759363	0.0151846		0.491767	1.5249	0.0341464
0.492444	1.06765	0.020076		0.492458	0.758924	0.0151758		0.492433	1.52039	0.0340455
0.49311	1.06366	0.0200009		0.493124	0.759227	0.0151819		0.4931	1.52058	0.0340497
0.493776	1.05722	0.0198799		0.493791	0.760478	0.0152069		0.493766	1.51966	0.0340292
0.494443	1.05216	0.0197847		0.494457	0.760323	0.0152038		0.494432	1.51623	0.0339524
0.495109	1.05084	0.0197599		0.495123	0.756789	0.0151331		0.495099	1.51453	0.0339143
0.495775	1.04994	0.0197429		0.49579	0.749015	0.0149777		0.495765	1.51539	0.0339336
0.496441	1.047	0.0196877		0.496456	0.742733	0.014852		0.496431	1.51577	0.0339421
0.497108	1.04435	0.0196379		0.497122	0.741417	0.0148257		0.497098	1.51111	0.0338377
0.497774	1.04239	0.019601		0.497788	0.740426	0.0148059		0.497764	1.50312	0.0336587
0.49844	1.03883	0.0195341		0.498455	0.734666	0.0146907		0.49843	1.49106	0.0333888
0.499107	1.0347	0.0194563		0.499121	0.72768	0.014551		0.499097	1.4814	0.0331723
0.499773	1.03234	0.019412		0.499787	0.721797	0.0144334		0.499763	1.47439	0.0330156
0.500439	1.03133	0.0193929		0.500454	0.718688	0.0143712		0.500429	1.46923	0.0328999
0.501106	1.02725	0.0193163		0.50112	0.716881	0.0143351		0.501096	1.46165	0.0327301
0.501772	1.02355	0.0192466		0.501786	0.713904	0.0142756		0.501762	1.45845	0.0326585
0.502438	1.0219	0.0192156		0.502452	0.710626	0.01421		0.502428	1.45758	0.0326389
0.503105	1.01881	0.0191576		0.503119	0.706832	0.0141341		0.503095	1.4531	0.0325388
0.503771	1.01575	0.0191001		0.503785	0.702108	0.0140397		0.503761	1.44811	0.0324269
0.504437	1.01477	0.0190816		0.504451	0.695881	0.0139152		0.504427	1.44131	0.0322748
0.505103	1.0134	0.0190558		0.505118	0.687916	0.0137559		0.505094	1.43657	0.0321685
0.50577	1.01049	0.0190011		0.505784	0.678392	0.0135654		0.50576	1.43786	0.0321973
0.506436	1.00697	0.018935		0.50645	0.671519	0.013428		0.506426	1.43895	0.0322219
0.507102	1.00631	0.0189224		0.507117	0.669376	0.0133852		0.507092	1.43605	0.0321569
0.507769	1.00756	0.0189461		0.507783	0.667448	0.0133466		0.507759	1.43206	0.0320675
0.508435	1.00536	0.0189047		0.508449	0.663125	0.0132602		0.508425	1.42936	0.032007
0.509101	1.00267	0.0188541		0.509115	0.658729	0.0131723		0.509091	1.43124	0.0320492
0.509768	1.00311	0.0188623		0.509782	0.655673	0.0131111		0.509758	1.43191	0.0320642
0.510434	1.00382	0.0188757		0.510448	0.652583	0.0130494		0.510424	1.42887	0.0319962
0.5111	1.00051	0.0188134		0.511114	0.649736	0.0129924		0.51109	1.4274	0.0319632
0.511766	0.994577	0.0187019		0.511781	0.647627	0.0129503		0.511757	1.42867	0.0319916
0.512433	0.98957	0.0186077		0.512447	0.646205	0.0129218		0.512423	1.43091	0.0320418
0.513099	0.987709	0.0185728		0.513113	0.644854	0.0128948		0.513089	1.43311	0.032091
0.513765	0.987537	0.0185695		0.513779	0.643462	0.012867		0.513756	1.43388	0.0321084
0.514432	0.988161	0.0185813		0.514446	0.641932	0.0128364		0.514422	1.43812	0.0322033
0.515098	0.988499	0.0185876		0.515112	0.639329	0.0127843		0.515088	1.44587	0.0323767
0.515764	0.984192	0.0185066		0.515778	0.636386	0.0127255		0.515755	1.45364	0.0325509
0.516431	0.978348	0.0183967		0.516445	0.636665	0.012731		0.516421	1.45824	0.0326539
0.517097	0.973672	0.0183088		0.517111	0.639684	0.0127914		0.517087	1.46141	0.0327247
0.517763	0.96874	0.0182161		0.517777	0.639331	0.0127844		0.517754	1.46697	0.0328492
0.51843	0.962541	0.0180995		0.518443	0.635127	0.0127003		0.51842	1.47275	0.0329788
0.519096	0.958629	0.0180259		0.51911	0.630759	0.012613		0.519086	1.47795	0.0330951
0.519762	0.960722	0.0180653		0.519776	0.627473	0.0125472		0.519753	1.48371	0.033224
0.520428	0.962784	0.0181041		0.520442	0.628774	0.0125733		0.520419	1.4894	0.0333516
0.521095	0.962157	0.0180923		0.521109	0.633571	0.0126692		0.521085	1.49563	0.0334911
0.521761	0.95958	0.0180438		0.521775	0.636188	0.0127215		0.521752	1.49925	0.0335721
0.522427	0.955554	0.0179681		0.522441	0.637065	0.012739		0.522418	1.49877	0.0335615
0.523094	0.950636	0.0178756		0.523107	0.637569	0.0127491		0.523084	1.49283	0.0334285
0.52376	0.945851	0.0177857		0.523774	0.638247	0.0127627		0.523751	1.48859	0.0333335
0.524426	0.945014	0.0177699		0.52444	0.641201	0.0128218		0.524417	1.48495	0.0332518
0.525093	0.947395	0.0178147		0.525106	0.641625	0.0128302		0.525083	1.48451	0.033242
0.525759	0.948478	0.0178351		0.525773	0.63739	0.0127455		0.52575	1.48574	0.0332697
0.526425	0.948292	0.0178316		0.526439	0.635411	0.012706		0.526416	1.48491	0.033251
0.527092	0.950388	0.017871		0.527105	0.636058	0.0127189		0.527082	1.48324	0.0332136
0.527758	0.951261	0.0178874		0.527772	0.63471	0.012692		0.527749	1.48173	0.0331798
0.528424	0.949386	0.0178521		0.528438	0.629957	0.0125969		0.528415	1.48013	0.033144
0.52909	0.946996	0.0178072		0.529104	0.624568	0.0124892		0.529081	1.47282	0.0329803
0.529757	0.943334	0.0177383		0.52977	0.621456	0.0124269		0.529747	1.46718	0.0328541
0.530423	0.941751	0.0177086		0.530437	0.618155	0.0123609		0.530414	1.4671	0.0328522
0.531089	0.943174	0.0177353		0.531103	0.614622	0.0122903		0.53108	1.4686	0.0328857
0.531756	0.944356	0.0177575		0.531769	0.612623	0.0122503		0.531746	1.46901	0.0328951
0.532422	0.943839	0.0177478		0.532436	0.608402	0.0121659		0.532413	1.46868	0.0328876
0.533088	0.940155	0.0176786		0.533102	0.601451	0.0120269		0.533079	1.46694	0.0328486
0.533755	0.936668	0.017613		0.533768	0.599122	0.0119803		0.533745	1.46736	0.032858
0.534421	0.936406	0.0176081		0.534434	0.600411	0.0120061		0.534412	1.47283	0.0329806
0.535087	0.936198	0.0176041		0.535101	0.600002	0.0119979		0.535078	1.47565	0.0330438
0.535753	0.934166	0.0175659		0.535767	0.598102	0.0119599		0.535744	1.4756	0.0330426
0.53642	0.931312	0.0175123		0.536433	0.597786	0.0119536		0.536411	1.47484	0.0330255
0.537086	0.926595	0.0174236		0.5371	0.597616	0.0119502		0.537077	1.47726	0.0330797
0.537752	0.924184	0.0173782		0.537766	0.594382	0.0118855		0.537743	1.48203	0.0331865
0.538419	0.923991	0.0173746		0.538432	0.591249	0.0118229		0.53841	1.48482	0.0332489
0.539085	0.920737	0.0173134		0.539098	0.591557	0.011829		0.539076	1.48809	0.0333223
0.539751	0.916527	0.0172343		0.539765	0.592735	0.0118526		0.539742	1.49264	0.0334241
0.540418	0.913336	0.0171743		0.540431	0.592506	0.011848		0.540409	1.49605	0.0335005
0.541084	0.909867	0.017109		0.541097	0.592431	0.0118465		0.541075	1.50156	0.0336238
0.54175	0.907707	0.0170684		0.541764	0.595356	0.011905		0.541741	1.50679	0.0337408
0.542417	0.906472	0.0170452		0.54243	0.59895	0.0119769		0.542408	1.50354	0.0336681
0.543083	0.906496	0.0170456		0.543096	0.600916	0.0120162		0.543074	1.50151	0.0336226
0.543749	0.907024	0.0170556		0.543763	0.60238	0.0120455		0.54374	1.50383	0.0336747
0.544415	0.906202	0.0170401		0.544429	0.601898	0.0120358		0.544407	1.50534	0.0337086
0.545082	0.906638	0.0170483		0.545095	0.601211	0.0120221		0.545073	1.50421	0.0336832
0.545748	0.907838	0.0170709		0.545761	0.602587	0.0120496		0.545739	1.50277	0.033651
0.546414	0.907938	0.0170727		0.546428	0.604818	0.0120942		0.546406	1.49747	0.0335323
0.547081	0.907339	0.0170615		0.547094	0.606361	0.0121251		0.547072	1.49046	0.0333753
0.547747	0.906027	0.0170368		0.54776	0.605068	0.0120992		0.547738	1.48274	0.0332025
0.548413	0.903987	0.0169985		0.548427	0.602218	0.0120422		0.548405	1.47717	0.0330777
0.54908	0.904891	0.0170155		0.549093	0.599606	0.01199		0.549071	1.47253	0.0329739
0.549746	0.907244	0.0170597		0.549759	0.595623	0.0119104		0.549737	1.46634	0.0328352
0.550412	0.906638	0.0170483		0.550425	0.593014	0.0118582		0.550404	1.45808	0.0326501
0.551078	0.90417	0.0170019		0.551092	0.592667	0.0118512		0.55107	1.44837	0.0324329
0.551745	0.90204	0.0169618		0.551758	0.593336	0.0118646		0.551736	1.43866	0.0322152
0.552411	0.900588	0.0169345		0.552424	0.596694	0.0119318		0.552402	1.43345	0.0320987
0.553077	0.894866	0.0168269		0.553091	0.600603	0.0120099		0.553069	1.43094	0.0320425
0.553744	0.888944	0.0167156		0.553757	0.602107	0.01204		0.553735	1.42558	0.0319224
0.55441	0.885127	0.0166438		0.554423	0.602875	0.0120554		0.554401	1.42151	0.0318313
0.555076	0.882908	0.0166021		0.555089	0.604267	0.0120832		0.555068	1.4231	0.0318669
0.555743	0.882064	0.0165862		0.555756	0.606187	0.0121216		0.555734	1.4245	0.0318983
0.556409	0.882742	0.016599		0.556422	0.609151	0.0121809		0.5564	1.4246	0.0319006
0.557075	0.883203	0.0166076		0.557088	0.61254	0.0122486		0.557067	1.42492	0.0319077
0.557742	0.882033	0.0165856		0.557755	0.616788	0.0123336		0.557733	1.42623	0.0319369
0.558408	0.881445	0.0165746		0.558421	0.620346	0.0124047		0.558399	1.43034	0.032029
0.559074	0.883062	0.016605		0.559087	0.623498	0.0124678		0.559066	1.43517	0.0321372
0.55974	0.885046	0.0166423		0.559753	0.6273	0.0125438		0.559732	1.43925	0.0322285
0.560407	0.887868	0.0166954		0.56042	0.630635	0.0126105		0.560398	1.44075	0.0322621
0.561073	0.894112	0.0168128		0.561086	0.635096	0.0126997		0.561065	1.43915	0.0322263
0.561739	0.901542	0.0169525		0.561752	0.641393	0.0128256		0.561731	1.44053	0.0322573
0.562406	0.90737	0.0170621		0.562419	0.646274	0.0129232		0.562397	1.44089	0.0322654
0.563072	0.91216	0.0171521		0.563085	0.648439	0.0129665		0.563064	1.43843	0.0322103
0.563738	0.91509	0.0172072		0.563751	0.649177	0.0129812		0.56373	1.42965	0.0320136
0.564405	0.91695	0.0172422		0.564417	0.648972	0.0129771		0.564396	1.42171	0.0318358
0.565071	0.920117	0.0173018		0.565084	0.650939	0.0130165		0.565063	1.41804	0.0317536
0.565737	0.924812	0.01739		0.56575	0.655479	0.0131073		0.565729	1.41313	0.0316436
0.566404	0.92737	0.0174381		0.566416	0.659678	0.0131912		0.566395	1.40681	0.031502
0.56707	0.927521	0.017441		0.567083	0.661817	0.013234		0.567062	1.40051	0.031361
0.567736	0.92663	0.0174242		0.567749	0.660241	0.0132025		0.567728	1.39478	0.0312327
0.568402	0.924747	0.0173888		0.568415	0.656824	0.0131342		0.568394	1.39276	0.0311876
0.569069	0.920405	0.0173072		0.569082	0.653443	0.0130666		0.569061	1.39141	0.0311573
0.569735	0.916372	0.0172313		0.569748	0.648973	0.0129772		0.569727	1.38402	0.0309918
0.570401	0.91321	0.0171719		0.570414	0.643014	0.012858		0.570393	1.3771	0.0308369
0.571068	0.909678	0.0171055		0.57108	0.638862	0.012775		0.57106	1.37638	0.0308208
0.571734	0.904086	0.0170003		0.571747	0.637382	0.0127454		0.571726	1.37814	0.0308601
0.5724	0.898084	0.0168875		0.572413	0.638195	0.0127616		0.572392	1.38017	0.0309057
0.573067	0.892411	0.0167808		0.573079	0.639939	0.0127965		0.573059	1.37925	0.030885
0.573733	0.88468	0.0166354		0.573746	0.63805	0.0127587		0.573725	1.37515	0.0307931
0.574399	0.876611	0.0164837		0.574412	0.633279	0.0126633		0.574391	1.37285	0.0307417
0.575065	0.870512	0.016369		0.575078	0.628557	0.0125689		0.575058	1.37274	0.0307392
0.575732	0.864743	0.0162605		0.575744	0.624889	0.0124956		0.575724	1.37285	0.0307418
0.576398	0.859472	0.0161614		0.576411	0.623516	0.0124681		0.57639	1.37413	0.0307703
0.577064	0.855285	0.0160827		0.577077	0.623333	0.0124645		0.577056	1.37088	0.0306976
0.577731	0.850323	0.0159894		0.577743	0.621802	0.0124338		0.577723	1.36624	0.0305936
0.578397	0.845027	0.0158898		0.57841	0.620825	0.0124143		0.578389	1.36391	0.0305414
0.579063	0.840603	0.0158066		0.579076	0.623308	0.012464		0.579055	1.36005	0.030455
0.57973	0.838397	0.0157651		0.579742	0.626706	0.0125319		0.579722	1.35127	0.0302585
0.580396	0.839885	0.0157931		0.580408	0.629329	0.0125844		0.580388	1.3431	0.0300754
0.581062	0.842152	0.0158357		0.581075	0.631505	0.0126279		0.581054	1.33843	0.0299709
0.581729	0.843322	0.0158577		0.581741	0.633625	0.0126703		0.581721	1.33517	0.029898
0.582395	0.843227	0.0158559		0.582407	0.637342	0.0127446		0.582387	1.33307	0.0298508
0.583061	0.842406	0.0158405		0.583074	0.642215	0.012842		0.583053	1.32884	0.0297562
0.583727	0.841882	0.0158306		0.58374	0.647545	0.0129486		0.58372	1.3236	0.0296389
0.584394	0.840987	0.0158138		0.584406	0.652549	0.0130487		0.584386	1.31633	0.0294761
0.58506	0.843131	0.0158541		0.585073	0.654209	0.0130819		0.585052	1.30982	0.0293302
0.585726	0.848868	0.015962		0.585739	0.654477	0.0130872		0.585719	1.30697	0.0292665
0.586393	0.85076	0.0159976		0.586405	0.654628	0.0130902		0.586385	1.30418	0.0292039
0.587059	0.849725	0.0159781		0.587071	0.652258	0.0130429		0.587051	1.30411	0.0292024
0.587725	0.851393	0.0160095		0.587738	0.648752	0.0129727		0.587718	1.30585	0.0292414
0.588392	0.85246	0.0160295		0.588404	0.645746	0.0129126		0.588384	1.30765	0.0292816
0.589058	0.851604	0.0160135		0.58907	0.643026	0.0128582		0.58905	1.30799	0.0292892
0.589724	0.850776	0.0159979		0.589737	0.639869	0.0127951		0.589717	1.30861	0.0293032
0.590391	0.849379	0.0159716		0.590403	0.635675	0.0127113		0.590383	1.30819	0.0292937
0.591057	0.849155	0.0159674		0.591069	0.629976	0.0125973		0.591049	1.30469	0.0292155
0.591723	0.850346	0.0159898		0.591735	0.623031	0.0124584		0.591716	1.3019	0.029153
0.592389	0.852669	0.0160335		0.592402	0.615843	0.0123147		0.592382	1.29989	0.029108
0.593056	0.854108	0.0160605		0.593068	0.610158	0.012201		0.593048	1.29663	0.029035
0.593722	0.850378	0.0159904		0.593734	0.605578	0.0121094		0.593715	1.2929	0.0289515
0.594388	0.847414	0.0159347		0.594401	0.60228	0.0120435		0.594381	1.28982	0.0288825
0.595055	0.850042	0.0159841		0.595067	0.600367	0.0120052		0.595047	1.28607	0.0287985
0.595721	0.852374	0.0160279		0.595733	0.59737	0.0119453		0.595714	1.27995	0.0286613
0.596387	0.851144	0.0160048		0.596399	0.592983	0.0118576		0.59638	1.27474	0.0285448
0.597054	0.849358	0.0159712		0.597066	0.586976	0.0117374		0.597046	1.27171	0.028477
0.59772	0.848444	0.015954		0.597732	0.578779	0.0115735		0.597713	1.26808	0.0283956
0.598386	0.849023	0.0159649		0.598398	0.569451	0.011387		0.598379	1.26468	0.0283194
0.599052	0.850049	0.0159842		0.599065	0.559272	0.0111835		0.599045	1.26358	0.0282948
0.599719	0.851469	0.0160109		0.599731	0.550537	0.0110088		0.599711	1.26442	0.0283138
0.600385	0.854992	0.0160772		0.600397	0.543351	0.0108651		0.600378	1.26509	0.0283287
0.601051	0.857045	0.0161158		0.601063	0.534934	0.0106968		0.601044	1.26658	0.0283621
0.601718	0.857499	0.0161243		0.60173	0.526015	0.0105184		0.60171	1.26821	0.0283985
0.602384	0.861149	0.0161929		0.602396	0.516871	0.0103356		0.602377	1.26915	0.0284196
0.60305	0.866781	0.0162988		0.603062	0.507117	0.0101405		0.603043	1.27189	0.0284809
0.603717	0.869695	0.0163536		0.603729	0.49658	0.00992984		0.603709	1.27603	0.0285736
0.604383	0.872026	0.0163975		0.604395	0.486167	0.00972162		0.604376	1.2822	0.0287118
0.605049	0.874165	0.0164377		0.605061	0.476622	0.00953076		0.605042	1.28857	0.0288544
0.605716	0.875788	0.0164682		0.605727	0.469575	0.00938984		0.605708	1.2928	0.0289493
0.606382	0.878217	0.0165139		0.606394	0.464252	0.0092834		0.606375	1.29636	0.029029
0.607048	0.88166	0.0165786		0.60706	0.460051	0.00919939		0.607041	1.29978	0.0291054
0.607714	0.88617	0.0166634		0.607726	0.455681	0.00911201		0.607707	1.3031	0.0291797
0.608381	0.886289	0.0166657		0.608393	0.450404	0.00900649		0.608374	1.3082	0.0292941
0.609047	0.884314	0.0166285		0.609059	0.445804	0.0089145		0.60904	1.31182	0.0293751
0.609713	0.885117	0.0166436		0.609725	0.443	0.00885843		0.609706	1.31482	0.0294423
0.61038	0.885978	0.0166598		0.610391	0.441845	0.00883534		0.610373	1.31735	0.029499
0.611046	0.882986	0.0166036		0.611058	0.440727	0.00881298		0.611039	1.31798	0.0295131
0.611712	0.879967	0.0165468		0.611724	0.439608	0.00879061		0.611705	1.31426	0.0294297
0.612379	0.880263	0.0165524		0.61239	0.439273	0.00878391		0.612372	1.30931	0.0293189
0.613045	0.882332	0.0165913		0.613057	0.438913	0.00877671		0.613038	1.30688	0.0292644
0.613711	0.885471	0.0166503		0.613723	0.438769	0.00877383		0.613704	1.30591	0.0292426
0.614377	0.888175	0.0167011		0.614389	0.439883	0.00879611		0.614371	1.30434	0.0292076
0.615044	0.889851	0.0167326		0.615056	0.442275	0.00884394		0.615037	1.30207	0.0291567
0.61571	0.89059	0.0167465		0.615722	0.445491	0.00890825		0.615703	1.29718	0.0290472
0.616376	0.891023	0.0167547		0.616388	0.448324	0.0089649		0.61637	1.29155	0.0289212
0.617043	0.892546	0.0167833		0.617054	0.450225	0.00900291		0.617036	1.28734	0.0288269
0.617709	0.894453	0.0168192		0.617721	0.45179	0.0090342		0.617702	1.28186	0.0287042
0.618375	0.894611	0.0168221		0.618387	0.452429	0.00904698		0.618369	1.27479	0.028546
0.619042	0.893553	0.0168023		0.619053	0.4528	0.0090544		0.619035	1.26955	0.0284285
0.619708	0.891659	0.0167666		0.61972	0.453522	0.00906884		0.619701	1.26397	0.0283037
0.620374	0.888649	0.01671		0.620386	0.45454	0.00908919		0.620368	1.26178	0.0282547
0.621041	0.886294	0.0166658		0.621052	0.45739	0.00914618		0.621034	1.25848	0.0281806
0.621707	0.884112	0.0166247		0.621718	0.459849	0.00919535		0.6217	1.25196	0.0280347
0.622373	0.880951	0.0165653		0.622385	0.459203	0.00918244		0.622366	1.24668	0.0279164
0.623039	0.877228	0.0164953		0.623051	0.455858	0.00911555		0.623033	1.24486	0.0278758
0.623706	0.872859	0.0164131		0.623717	0.450807	0.00901455		0.623699	1.24502	0.0278792
0.624372	0.867193	0.0163066		0.624384	0.445709	0.0089126		0.624365	1.2458	0.0278966
0.625038	0.860349	0.0161779		0.62505	0.440268	0.0088038		0.625032	1.24357	0.0278467
0.625705	0.853813	0.016055		0.625716	0.436294	0.00872434		0.625698	1.24064	0.0277811
0.626371	0.847997	0.0159456		0.626382	0.434471	0.00868788		0.626364	1.24286	0.0278308
0.627037	0.843443	0.01586		0.627049	0.430699	0.00861246		0.627031	1.24719	0.0279278
0.627704	0.839817	0.0157918		0.627715	0.425337	0.00850524		0.627697	1.25172	0.0280292
0.62837	0.837775	0.0157534		0.628381	0.420936	0.00841723		0.628363	1.25484	0.0280992
0.629036	0.835706	0.0157145		0.629048	0.416196	0.00832245		0.62903	1.25861	0.0281836
0.629703	0.834625	0.0156942		0.629714	0.411286	0.00822427		0.629696	1.26293	0.0282804
0.630369	0.834419	0.0156903		0.63038	0.409389	0.00818633		0.630362	1.26905	0.0284173
0.631035	0.833437	0.0156718		0.631047	0.410358	0.00820571		0.631029	1.2737	0.0285214
0.631701	0.833069	0.0156649		0.631713	0.412583	0.0082502		0.631695	1.2783	0.0286244
0.632368	0.83384	0.0156794		0.632379	0.41558	0.00831013		0.632361	1.28338	0.0287382
0.633034	0.835434	0.0157094		0.633045	0.419981	0.00839814		0.633028	1.28872	0.0288579
0.6337	0.836236	0.0157245		0.633712	0.424553	0.00848956		0.633694	1.29532	0.0290056
0.634367	0.836428	0.0157281		0.634378	0.424983	0.00849816		0.63436	1.3028	0.0291731
0.635033	0.836823	0.0157355		0.635044	0.423956	0.00847762		0.635027	1.30454	0.029212
0.635699	0.83523	0.0157056		0.635711	0.425132	0.00850114		0.635693	1.3053	0.0292292
0.636366	0.831196	0.0156297		0.636377	0.426562	0.00852973		0.636359	1.30735	0.0292749
0.637032	0.827946	0.0155686		0.637043	0.426719	0.00853287		0.637026	1.30827	0.0292956
0.637698	0.824511	0.015504		0.637709	0.424646	0.00849142		0.637692	1.30976	0.0293289
0.638364	0.820735	0.015433		0.638376	0.421039	0.00841929		0.638358	1.31069	0.0293499
0.639031	0.818085	0.0153832		0.639042	0.416539	0.00832931		0.639025	1.30828	0.0292957
0.639697	0.817758	0.015377		0.639708	0.41135	0.00822555		0.639691	1.30468	0.0292151
0.640363	0.817749	0.0153768		0.640375	0.406272	0.008124		0.640357	1.3001	0.0291125
0.64103	0.817822	0.0153782		0.641041	0.40081	0.00801478		0.641024	1.29463	0.0289902
0.641696	0.819249	0.0154051		0.641707	0.396281	0.00792422		0.64169	1.28749	0.0288304
0.642362	0.82002	0.0154195		0.642373	0.394175	0.00788211		0.642356	1.27621	0.0285777
0.643029	0.819975	0.0154187		0.64304	0.395518	0.00790896		0.643023	1.26242	0.0282689
0.643695	0.820466	0.0154279		0.643706	0.399103	0.00798065		0.643689	1.25191	0.0280336
0.644361	0.824241	0.0154989		0.644372	0.401986	0.0080383		0.644355	1.24192	0.0278099
0.645028	0.828953	0.0155875		0.645039	0.404382	0.00808621		0.645021	1.23298	0.0276096
0.645694	0.83159	0.0156371		0.645705	0.406169	0.00812194		0.645688	1.22316	0.0273897
0.64636	0.832554	0.0156552		0.646371	0.40744	0.00814736		0.646354	1.21095	0.0271164
0.647026	0.831948	0.0156438		0.647038	0.40916	0.00818175		0.64702	1.20003	0.0268718
0.647693	0.82989	0.0156051		0.647704	0.411112	0.00822079		0.647687	1.18969	0.0266403
0.648359	0.827004	0.0155509		0.64837	0.413056	0.00825966		0.648353	1.17998	0.0264228
0.649025	0.823585	0.0154866		0.649036	0.41562	0.00831093		0.649019	1.17141	0.026231
0.649692	0.822106	0.0154588		0.649703	0.417837	0.00835526		0.649686	1.16524	0.0260927
0.650358	0.822822	0.0154722		0.650369	0.418737	0.00837326		0.650352	1.16087	0.0259949
0.651024	0.82262	0.0154684		0.651035	0.418086	0.00836024		0.651018	1.16182	0.0260163
0.651691	0.822301	0.0154624		0.651702	0.415492	0.00830837		0.651685	1.16342	0.0260519
0.652357	0.824071	0.0154957		0.652368	0.41318	0.00826214		0.652351	1.16609	0.0261117
0.653023	0.827094	0.0155526		0.653034	0.41319	0.00826234		0.653017	1.16992	0.0261976
0.65369	0.830696	0.0156203		0.6537	0.415229	0.00830311		0.653684	1.17174	0.0262383
0.654356	0.83501	0.0157014		0.654367	0.417346	0.00834544		0.65435	1.17247	0.0262547
0.655022	0.839877	0.0157929		0.655033	0.418168	0.00836188		0.655016	1.17668	0.026349
0.655688	0.842782	0.0158476		0.655699	0.418372	0.00836596		0.655683	1.18225	0.0264737
0.656355	0.843321	0.0158577		0.656366	0.41913	0.00838112		0.656349	1.18668	0.0265728
0.657021	0.84149	0.0158233		0.657032	0.42038	0.00840611		0.657015	1.19014	0.0266504
0.657687	0.837326	0.015745		0.657698	0.422191	0.00844233		0.657682	1.19227	0.0266979
0.658354	0.835443	0.0157096		0.658364	0.424183	0.00848216		0.658348	1.19419	0.0267411
0.65902	0.836642	0.0157321		0.659031	0.424709	0.00849268		0.659014	1.19838	0.0268348
0.659686	0.839265	0.0157814		0.659697	0.424726	0.00849302		0.659681	1.20151	0.026905
0.660353	0.838628	0.0157695		0.660363	0.427291	0.00854431		0.660347	1.20344	0.0269481
0.661019	0.832798	0.0156598		0.66103	0.430878	0.00861604		0.661013	1.20266	0.0269306
0.661685	0.826546	0.0155423		0.661696	0.433601	0.00867049		0.66168	1.20201	0.0269161
0.662351	0.822827	0.0154723		0.662362	0.437021	0.00873888		0.662346	1.20417	0.0269644
0.663018	0.819008	0.0154005		0.663028	0.44104	0.00881924		0.663012	1.20531	0.0269901
0.663684	0.815005	0.0153252		0.663695	0.444972	0.00889787		0.663679	1.20619	0.0270098
0.66435	0.814406	0.015314		0.664361	0.449256	0.00898353		0.664345	1.20792	0.0270485
0.665017	0.816087	0.0153456		0.665027	0.453056	0.00905952		0.665011	1.20729	0.0270345
0.665683	0.817656	0.0153751		0.665694	0.455893	0.00911625		0.665678	1.20734	0.0270356
0.666349	0.817067	0.015364		0.66636	0.458439	0.00916716		0.666344	1.20911	0.0270751
0.667016	0.812167	0.0152719		0.667026	0.461678	0.00923193		0.66701	1.20686	0.0270247
0.667682	0.805001	0.0151371		0.667692	0.46701	0.00933855		0.667677	1.20157	0.0269062
0.668348	0.797548	0.014997		0.668359	0.472533	0.00944899		0.668343	1.1977	0.0268196
0.669015	0.793683	0.0149243		0.669025	0.473862	0.00947556		0.669009	1.19377	0.0267316
0.669681	0.79486	0.0149464		0.669691	0.472376	0.00944585		0.669675	1.19208	0.0266937
0.670347	0.794206	0.0149341		0.670358	0.470953	0.0094174		0.670342	1.19168	0.0266848
0.671013	0.790944	0.0148728		0.671024	0.470104	0.00940042		0.671008	1.19099	0.0266693
0.67168	0.788725	0.0148311		0.67169	0.46897	0.00937774		0.671674	1.18909	0.0266269
0.672346	0.787328	0.0148048		0.672357	0.466317	0.00932469		0.672341	1.18406	0.0265143
0.673012	0.784682	0.0147551		0.673023	0.462268	0.00924373		0.673007	1.18085	0.0264424
0.673679	0.781404	0.0146934		0.673689	0.458896	0.0091763		0.673673	1.18148	0.0264564
0.674345	0.7803	0.0146727		0.674355	0.457392	0.00914622		0.67434	1.18086	0.0264426
0.675011	0.781384	0.014693		0.675022	0.454698	0.00909235		0.675006	1.17777	0.0263733
0.675678	0.7832	0.0147272		0.675688	0.44927	0.00898381		0.675672	1.17616	0.0263373
0.676344	0.78528	0.0147663		0.676354	0.441808	0.0088346		0.676339	1.17355	0.0262788
0.67701	0.786647	0.014792		0.677021	0.434136	0.00868119		0.677005	1.17332	0.0262737
0.677676	0.785863	0.0147773		0.677687	0.427662	0.00855173		0.677671	1.17469	0.0263043
0.678343	0.784397	0.0147497		0.678353	0.420793	0.00841437		0.678338	1.17424	0.0262944
0.679009	0.784506	0.0147517		0.679019	0.412997	0.00825848		0.679004	1.17422	0.0262939
0.679675	0.786529	0.0147898		0.679686	0.406217	0.0081229		0.67967	1.17223	0.0262494
0.680342	0.788864	0.0148337		0.680352	0.402202	0.00804262		0.680337	1.1701	0.0262015
0.681008	0.791096	0.0148757		0.681018	0.401063	0.00801984		0.681003	1.16878	0.026172
0.681674	0.794988	0.0149489		0.681685	0.402144	0.00804146		0.681669	1.16637	0.0261181
0.682341	0.799704	0.0150375		0.682351	0.403884	0.00807625		0.682336	1.16479	0.0260826
0.683007	0.802814	0.015096		0.683017	0.407323	0.00814502		0.683002	1.16483	0.0260837
0.683673	0.804929	0.0151358		0.683683	0.411605	0.00823064		0.683668	1.16526	0.0260932
0.68434	0.80574	0.015151		0.68435	0.415189	0.00830231		0.684335	1.16729	0.0261387
0.685006	0.806467	0.0151647		0.685016	0.418824	0.008375		0.685001	1.16898	0.0261766
0.685672	0.8094	0.0152199		0.685682	0.42322	0.0084629		0.685667	1.1655	0.0260986
0.686338	0.812737	0.0152826		0.686349	0.429551	0.0085895		0.686334	1.16054	0.0259875
0.687005	0.81587	0.0153415		0.687015	0.437832	0.00875509		0.687	1.15442	0.0258504
0.687671	0.817367	0.0153697		0.687681	0.447211	0.00894264		0.687666	1.14898	0.0257287
0.688337	0.817294	0.0153683		0.688347	0.454988	0.00909815		0.688333	1.14776	0.0257013
0.689004	0.816859	0.0153601		0.689014	0.45852	0.00916878		0.688999	1.14696	0.0256835
0.68967	0.815655	0.0153375		0.68968	0.459174	0.00918186		0.689665	1.14596	0.0256611
0.690336	0.812827	0.0152843		0.690346	0.458213	0.00916264		0.690332	1.14356	0.0256073
0.691003	0.809068	0.0152136		0.691013	0.455065	0.00909969		0.690998	1.14011	0.0255302
0.691669	0.806338	0.0151623		0.691679	0.450877	0.00901595		0.691664	1.13605	0.0254392
0.692335	0.805222	0.0151413		0.692345	0.449055	0.00897951		0.69233	1.13007	0.0253053
0.693002	0.804925	0.0151357		0.693012	0.448992	0.00897825		0.692997	1.12631	0.0252211
0.693668	0.803821	0.0151149		0.693678	0.447307	0.00894456		0.693663	1.12417	0.025173
0.694334	0.801268	0.0150669		0.694344	0.442714	0.00885272		0.694329	1.12554	0.0252038
0.695	0.798011	0.0150057		0.69501	0.43523	0.00870306		0.694996	1.1281	0.025261
0.695667	0.796875	0.0149843		0.695677	0.425518	0.00850886		0.695662	1.12716	0.0252401
0.696333	0.797049	0.0149876		0.696343	0.415967	0.00831787		0.696328	1.12398	0.0251688
0.696999	0.795525	0.0149589		0.697009	0.408598	0.00817052		0.696995	1.12094	0.0251008
0.697666	0.794637	0.0149423		0.697676	0.40346	0.00806777		0.697661	1.11806	0.0250363
0.698332	0.796339	0.0149743		0.698342	0.398709	0.00797277		0.698327	1.11403	0.024946
0.698998	0.799036	0.015025		0.699008	0.394486	0.00788833		0.698994	1.11067	0.0248707
0.699665	0.800795	0.015058		0.699674	0.389422	0.00778706		0.69966	1.10933	0.0248409
0.700331	0.801395	0.0150693		0.700341	0.38302	0.00765905		0.700326	1.11016	0.0248594
0.700997	0.801927	0.0150793		0.701007	0.374721	0.0074931		0.700993	1.11079	0.0248736
0.701663	0.802864	0.015097		0.701673	0.365306	0.00730483		0.701659	1.10739	0.0247973
0.70233	0.803996	0.0151182		0.70234	0.356922	0.00713718		0.702325	1.10225	0.0246823
0.702996	0.804341	0.0151247		0.703006	0.349514	0.00698904		0.702992	1.09564	0.0245343
0.703662	0.801971	0.0150802		0.703672	0.343507	0.00686893		0.703658	1.0907	0.0244236
0.704329	0.79583	0.0149647		0.704338	0.336757	0.00673395		0.704324	1.08877	0.0243803
0.704995	0.789457	0.0148448		0.705005	0.328425	0.00656734		0.704991	1.0862	0.0243229
0.705661	0.785995	0.0147797		0.705671	0.319868	0.00639623		0.705657	1.08227	0.0242349
0.706328	0.781963	0.0147039		0.706337	0.311355	0.006226		0.706323	1.07911	0.0241641
0.706994	0.774624	0.0145659		0.707004	0.301417	0.00602727		0.70699	1.07628	0.0241007
0.70766	0.768424	0.0144493		0.70767	0.290171	0.00580239		0.707656	1.07058	0.0239731
0.708327	0.766343	0.0144102		0.708336	0.278788	0.00557477		0.708322	1.06188	0.0237782
0.708993	0.765062	0.0143861		0.709002	0.26796	0.00535825		0.708989	1.05482	0.0236202
0.709659	0.761707	0.014323		0.709669	0.260147	0.00520202		0.709655	1.04933	0.0234972
0.710325	0.758138	0.0142559		0.710335	0.255365	0.0051064		0.710321	1.0473	0.0234518
0.710992	0.756036	0.0142164		0.711001	0.251011	0.00501933		0.710988	1.04602	0.0234231
0.711658	0.755678	0.0142097		0.711668	0.247154	0.00494221		0.711654	1.04329	0.023362
0.712324	0.756927	0.0142332		0.712334	0.245161	0.00490235		0.71232	1.04047	0.0232989
0.712991	0.758679	0.0142661		0.713	0.244456	0.00488826		0.712987	1.03568	0.0231916
0.713657	0.759312	0.014278		0.713666	0.243396	0.00486706		0.713653	1.03069	0.0230799
0.714323	0.758113	0.0142555		0.714333	0.241104	0.00482123		0.714319	1.02527	0.0229585
0.71499	0.757447	0.0142429		0.714999	0.237519	0.00474954		0.714985	1.02133	0.0228703
0.715656	0.758067	0.0142546		0.715665	0.23354	0.00466997		0.715652	1.02087	0.0228599
0.716322	0.756535	0.0142258		0.716332	0.230025	0.00459969		0.716318	1.02313	0.0229106
0.716989	0.753242	0.0141639		0.716998	0.227409	0.00454738		0.716984	1.02553	0.0229642
0.717655	0.751376	0.0141288		0.717664	0.225545	0.0045101		0.717651	1.02441	0.0229393
0.718321	0.749936	0.0141017		0.718331	0.223348	0.00446617		0.718317	1.02143	0.0228725
0.718987	0.747736	0.0140603		0.718997	0.222523	0.00444967		0.718983	1.0183	0.0228025
0.719654	0.745643	0.014021		0.719663	0.222549	0.00445019		0.71965	1.01595	0.0227498
0.72032	0.744074	0.0139915		0.720329	0.221672	0.00443266		0.720316	1.0157	0.0227442
0.720986	0.743454	0.0139798		0.720996	0.21754	0.00435003		0.720982	1.01732	0.0227805
0.721653	0.741514	0.0139433		0.721662	0.212453	0.00424831		0.721649	1.02055	0.0228527
0.722319	0.737275	0.0138636		0.722328	0.209123	0.00418172		0.722315	1.02466	0.0229449
0.722985	0.734409	0.0138097		0.722995	0.208321	0.00416568		0.722981	1.02999	0.0230642
0.723652	0.733558	0.0137937		0.723661	0.21178	0.00423485		0.723648	1.032	0.0231093
0.724318	0.734754	0.0138162		0.724327	0.216985	0.00433893		0.724314	1.0327	0.0231249
0.724984	0.737035	0.0138591		0.724993	0.223264	0.00446449		0.72498	1.0335	0.0231429
0.72565	0.738704	0.0138905		0.72566	0.229727	0.00459373		0.725647	1.03388	0.0231513
0.726317	0.740661	0.0139273		0.726326	0.235996	0.00471909		0.726313	1.03995	0.0232873
0.726983	0.742431	0.0139606		0.726992	0.238516	0.00476948		0.726979	1.04832	0.0234746
0.727649	0.743896	0.0139881		0.727659	0.237374	0.00474664		0.727646	1.05441	0.0236109
0.728316	0.746509	0.0140373		0.728325	0.237007	0.0047393		0.728312	1.05916	0.0237175
0.728982	0.746906	0.0140447		0.728991	0.237879	0.00475674		0.728978	1.06463	0.0238399
0.729648	0.744866	0.0140064		0.729657	0.238545	0.00477006		0.729645	1.07026	0.0239658
0.730315	0.746667	0.0140402		0.730324	0.238132	0.0047618		0.730311	1.07481	0.0240678
0.730981	0.751129	0.0141241		0.73099	0.238213	0.00476342		0.730977	1.07933	0.0241691
0.731647	0.753059	0.0141604		0.731656	0.23638	0.00472676		0.731644	1.08632	0.0243256
0.732314	0.752112	0.0141426		0.732323	0.230612	0.00461142		0.73231	1.09313	0.024478
0.73298	0.750592	0.014114		0.732989	0.222998	0.00445917		0.732976	1.09924	0.0246149
0.733646	0.750063	0.0141041		0.733655	0.213593	0.0042711		0.733643	1.10786	0.0248079
0.734312	0.7523	0.0141462		0.734322	0.204583	0.00409094		0.734309	1.11724	0.025018
0.734979	0.75789	0.0142513		0.734988	0.199187	0.00398304		0.734975	1.12333	0.0251543
0.735645	0.765409	0.0143927		0.735654	0.196243	0.00392417		0.735642	1.13055	0.0253161
0.736311	0.768792	0.0144563		0.73632	0.193103	0.00386138		0.736308	1.13491	0.0254136
0.736978	0.766875	0.0144202		0.736987	0.189889	0.00379711		0.736974	1.13627	0.0254441
0.737644	0.765642	0.014397		0.737653	0.189344	0.00378621		0.737641	1.13894	0.0255039
0.73831	0.765336	0.0143913		0.738319	0.191461	0.00382854		0.738307	1.1425	0.0255835
0.738977	0.76485	0.0143821		0.738986	0.192952	0.00385836		0.738973	1.14089	0.0255475
0.739643	0.765477	0.0143939		0.739652	0.193106	0.00386144		0.739639	1.1359	0.0254358
0.740309	0.768281	0.0144467		0.740318	0.194014	0.00387959		0.740306	1.12947	0.0252918
0.740975	0.771757	0.014512		0.740984	0.196507	0.00392945		0.740972	1.12434	0.0251768
0.741642	0.776199	0.0145955		0.741651	0.200664	0.00401257		0.741638	1.12097	0.0251014
0.742308	0.779445	0.0146566		0.742317	0.207171	0.00414269		0.742305	1.11581	0.0249859
0.742974	0.778424	0.0146374		0.742983	0.210743	0.00421412		0.742971	1.11065	0.0248704
0.743641	0.775087	0.0145746		0.74365	0.210104	0.00420134		0.743637	1.10325	0.0247047
0.744307	0.772662	0.014529		0.744316	0.209485	0.00418896		0.744304	1.09638	0.0245508
0.744973	0.775123	0.0145753		0.744982	0.208085	0.00416096		0.74497	1.09294	0.0244738
0.74564	0.780398	0.0146745		0.745648	0.208104	0.00416134		0.745636	1.08786	0.02436
0.746306	0.785703	0.0147743		0.746315	0.212279	0.00424483		0.746303	1.08383	0.0242697
0.746972	0.790487	0.0148642		0.746981	0.216845	0.00433613		0.746969	1.08411	0.024276
0.747639	0.792148	0.0148954		0.747647	0.221736	0.00443394		0.747635	1.08679	0.024336
0.748305	0.790859	0.0148712		0.748314	0.22601	0.0045194		0.748302	1.08937	0.0243939
0.748971	0.789127	0.0148386		0.74898	0.22924	0.00458399		0.748968	1.08696	0.02434
0.749637	0.786685	0.0147927		0.749646	0.232829	0.00465576		0.749634	1.08274	0.0242454
0.750304	0.780768	0.0146815		0.750313	0.233406	0.00466729		0.750301	1.08014	0.0241871
0.75097	0.773839	0.0145512		0.750979	0.229371	0.00458661		0.750967	1.07739	0.0241255
0.751636	0.769316	0.0144661		0.751645	0.225882	0.00451684		0.751633	1.07486	0.024069
0.752303	0.765113	0.0143871		0.752311	0.224108	0.00448137		0.7523	1.07312	0.0240299
0.752969	0.760825	0.0143065		0.752978	0.222755	0.00445431		0.752966	1.07192	0.0240031
0.753635	0.757618	0.0142462		0.753644	0.220348	0.00440618		0.753632	1.07154	0.0239947
0.754302	0.75476	0.0141924		0.75431	0.214367	0.00428658		0.754299	1.06896	0.0239368
0.754968	0.753502	0.0141688		0.754977	0.206245	0.00412417		0.754965	1.06417	0.0238295
0.755634	0.755249	0.0142016		0.755643	0.1989	0.0039773		0.755631	1.05992	0.0237343
0.756301	0.758084	0.0142549		0.756309	0.193631	0.00387194		0.756298	1.05702	0.0236694
0.756967	0.759565	0.0142828		0.756975	0.189396	0.00378725		0.756964	1.05731	0.023676
0.757633	0.760543	0.0143012		0.757642	0.18444	0.00368815		0.75763	1.06331	0.0238102
0.758299	0.762951	0.0143464		0.758308	0.179011	0.00357959		0.758297	1.06743	0.0239025
0.758966	0.765106	0.014387		0.758974	0.174892	0.00349722		0.758963	1.0664	0.0238796
0.759632	0.765789	0.0143998		0.759641	0.17186	0.00343659		0.759629	1.06447	0.0238363
0.760298	0.764914	0.0143833		0.760307	0.168077	0.00336095		0.760296	1.06256	0.0237936
0.760965	0.762918	0.0143458		0.760973	0.164673	0.00329288		0.760962	1.05994	0.0237349
0.761631	0.76145	0.0143182		0.761639	0.161289	0.00322521		0.761628	1.05667	0.0236615
0.762297	0.760715	0.0143044		0.762306	0.157856	0.00315656		0.762294	1.0548	0.0236197
0.762964	0.759956	0.0142901		0.762972	0.155474	0.00310893		0.762961	1.05259	0.0235701
0.76363	0.756347	0.0142223		0.763638	0.154036	0.00308018		0.763627	1.05161	0.0235484
0.764296	0.751082	0.0141232		0.764305	0.150363	0.00300673		0.764293	1.0518	0.0235526
0.764962	0.748793	0.0140802		0.764971	0.146156	0.0029226		0.76496	1.04863	0.0234817
0.765629	0.748234	0.0140697		0.765637	0.145532	0.00291013		0.765626	1.04271	0.0233491
0.766295	0.74516	0.0140119		0.766303	0.147673	0.00295294		0.766292	1.03438	0.0231626
0.766961	0.741404	0.0139413		0.76697	0.150175	0.00300297		0.766959	1.0279	0.0230174
0.767628	0.739846	0.013912		0.767636	0.153971	0.00307888		0.767625	1.02159	0.0228762
0.768294	0.740275	0.01392		0.768302	0.159552	0.00319048		0.768291	1.01526	0.0227342
0.76896	0.742989	0.0139711		0.768969	0.164673	0.00329288		0.768958	1.00999	0.0226164
0.769627	0.745192	0.0140125		0.769635	0.168935	0.0033781		0.769624	1.00627	0.022533
0.770293	0.745637	0.0140209		0.770301	0.172647	0.00345233		0.77029	1.0037	0.0224754
0.770959	0.745959	0.0140269		0.770967	0.1753	0.00350538		0.770957	1.00224	0.0224427
0.771626	0.746557	0.0140382		0.771634	0.175883	0.00351704		0.771623	1.00018	0.0223967
0.772292	0.746453	0.0140362		0.7723	0.174929	0.00349796		0.772289	0.994066	0.0222597
0.772958	0.744988	0.0140087		0.772966	0.176821	0.00353579		0.772956	0.987401	0.0221105
0.773624	0.74292	0.0139698		0.773633	0.180422	0.0036078		0.773622	0.982592	0.0220028
0.774291	0.74176	0.013948		0.774299	0.179836	0.00359608		0.774288	0.978081	0.0219018
0.774957	0.743066	0.0139725		0.774965	0.177697	0.00355331		0.774955	0.975708	0.0218486
0.775623	0.746027	0.0140282		0.775631	0.176192	0.00352322		0.775621	0.97534	0.0218404
0.77629	0.749113	0.0140862		0.776298	0.175391	0.0035072		0.776287	0.975133	0.0218358
0.776956	0.751166	0.0141248		0.776964	0.174981	0.003499		0.776954	0.974141	0.0218136
0.777622	0.750245	0.0141075		0.77763	0.175769	0.00351476		0.77762	0.973574	0.0218009
0.778289	0.747799	0.0140615		0.778297	0.179314	0.00358565		0.778286	0.971216	0.0217481
0.778955	0.745393	0.0140163		0.778963	0.183608	0.00367151		0.778953	0.964734	0.0216029
0.779621	0.743744	0.0139853		0.779629	0.187946	0.00375826		0.779619	0.958002	0.0214522
0.780288	0.744274	0.0139952		0.780296	0.19379	0.00387511		0.780285	0.952054	0.021319
0.780954	0.746065	0.0140289		0.780962	0.200869	0.00401667		0.780951	0.94994	0.0212716
0.78162	0.746874	0.0140441		0.781628	0.204417	0.00408762		0.781618	0.950071	0.0212746
0.782286	0.747054	0.0140475		0.782294	0.205283	0.00410493		0.782284	0.95151	0.0213068
0.782953	0.747666	0.014059		0.782961	0.207875	0.00415677		0.782951	0.95254	0.0213299
0.783619	0.747105	0.0140485		0.783627	0.211313	0.00422551		0.783617	0.953994	0.0213624
0.784285	0.745147	0.0140116		0.784293	0.214487	0.00428898		0.784283	0.956108	0.0214098
0.784952	0.744508	0.0139996		0.78496	0.218065	0.00436053		0.784949	0.956065	0.0214088
0.785618	0.746483	0.0140368		0.785626	0.221412	0.00442746		0.785616	0.955068	0.0213865
0.786284	0.749986	0.0141026		0.786292	0.222298	0.00444517		0.786282	0.954606	0.0213761
0.786951	0.754004	0.0141782		0.786958	0.219217	0.00438357		0.786948	0.957218	0.0214346
0.787617	0.757544	0.0142448		0.787625	0.216493	0.00432909		0.787615	0.960604	0.0215104
0.788283	0.758493	0.0142626		0.788291	0.215129	0.00430182		0.788281	0.963058	0.0215654
0.788949	0.757493	0.0142438		0.788957	0.211552	0.00423029		0.788947	0.964818	0.0216048
0.789616	0.757455	0.0142431		0.789624	0.206285	0.00412497		0.789614	0.964107	0.0215889
0.790282	0.756898	0.0142326		0.79029	0.205294	0.00410515		0.79028	0.963112	0.0215666
0.790948	0.755051	0.0141979		0.790956	0.207728	0.00415383		0.790946	0.961986	0.0215414
0.791615	0.754055	0.0141792		0.791622	0.208868	0.00417662		0.791613	0.959912	0.0214949
0.792281	0.755579	0.0142078		0.792289	0.208724	0.00417374		0.792279	0.955953	0.0214063
0.792947	0.758145	0.0142561		0.792955	0.207087	0.00414101		0.792945	0.953238	0.0213455
0.793614	0.756926	0.0142331		0.793621	0.204826	0.0040958		0.793612	0.95583	0.0214035
0.79428	0.752273	0.0141456		0.794288	0.202569	0.00405066		0.794278	0.958655	0.0214668
0.794946	0.74589	0.0140256		0.794954	0.201194	0.00402317		0.794944	0.959259	0.0214803
0.795613	0.739134	0.0138986		0.79562	0.200355	0.00400639		0.795611	0.960907	0.0215172
0.796279	0.735078	0.0138223		0.796287	0.198614	0.00397158		0.796277	0.964183	0.0215906
0.796945	0.732057	0.0137655		0.796953	0.197095	0.0039412		0.796943	0.968007	0.0216762
0.797611	0.727633	0.0136823		0.797619	0.197219	0.00394368		0.79761	0.97161	0.0217569
0.798278	0.724365	0.0136209		0.798285	0.196063	0.00392057		0.798276	0.972428	0.0217752
0.798944	0.722681	0.0135892		0.798952	0.188731	0.00377395		0.798942	0.969891	0.0217184
0.79961	0.720145	0.0135415		0.799618	0.179168	0.00358273		0.799609	0.968202	0.0216806
0.800277	0.717053	0.0134834		0.800284	0.173619	0.00347177		0.800275	0.967903	0.0216739
0.800943	0.713998	0.0134259		0.800951	0.170727	0.00341394		0.800941	0.96796	0.0216752
0.801609	0.712377	0.0133954		0.801617	0.167673	0.00335287		0.801608	0.966256	0.021637
0.802276	0.714032	0.0134266		0.802283	0.16458	0.00329102		0.802274	0.96201	0.0215419
0.802942	0.718026	0.0135017		0.802949	0.162699	0.0032534		0.80294	0.958136	0.0214552
0.803608	0.721484	0.0135667		0.803616	0.16105	0.00322043		0.803607	0.955722	0.0214011
0.804274	0.722956	0.0135944		0.804282	0.158418	0.0031678		0.804273	0.952699	0.0213334
0.804941	0.723433	0.0136033		0.804948	0.155997	0.00311939		0.804939	0.948675	0.0212433
0.805607	0.726156	0.0136545		0.805615	0.154866	0.00309677		0.805606	0.944426	0.0211482
0.806273	0.731808	0.0137608		0.806281	0.15444	0.00308825		0.806272	0.939565	0.0210393
0.80694	0.738133	0.0138798		0.806947	0.15646	0.00312865		0.806938	0.939111	0.0210291
0.807606	0.743806	0.0139864		0.807613	0.160466	0.00320875		0.807604	0.939437	0.0210364
0.808272	0.748943	0.014083		0.80828	0.161156	0.00322255		0.808271	0.938388	0.021013
0.808939	0.753669	0.0141719		0.808946	0.157915	0.00315774		0.808937	0.937571	0.0209947
0.809605	0.754355	0.0141848		0.809612	0.155369	0.00310683		0.809603	0.937456	0.0209921
0.810271	0.751376	0.0141288		0.810279	0.153526	0.00306998		0.81027	0.937623	0.0209958
0.810938	0.747534	0.0140565		0.810945	0.15094	0.00301827		0.810936	0.937072	0.0209835
0.811604	0.745594	0.0140201		0.811611	0.148126	0.002962		0.811602	0.936123	0.0209622
0.81227	0.748553	0.0140757		0.812277	0.146896	0.0029374		0.812269	0.93506	0.0209384
0.812936	0.753028	0.0141598		0.812944	0.147058	0.00294064		0.812935	0.93417	0.0209185
0.813603	0.756158	0.0142187		0.81361	0.144788	0.00289525		0.813601	0.933129	0.0208952
0.814269	0.756699	0.0142289		0.814276	0.139318	0.00278587		0.814268	0.931989	0.0208697
0.814935	0.754968	0.0141963		0.814943	0.134469	0.0026889		0.814934	0.929615	0.0208165
0.815602	0.753314	0.0141652		0.815609	0.132284	0.00264521		0.8156	0.92796	0.0207794
0.816268	0.751435	0.0141299		0.816275	0.132196	0.00264345		0.816267	0.927266	0.0207639
0.816934	0.749779	0.0140987		0.816941	0.131895	0.00263743		0.816933	0.925668	0.0207281
0.817601	0.750402	0.0141105		0.817608	0.130063	0.0026008		0.817599	0.923475	0.020679
0.818267	0.753604	0.0141707		0.818274	0.128273	0.00256501		0.818266	0.92147	0.0206341
0.818933	0.758001	0.0142534		0.81894	0.128236	0.00256427		0.818932	0.920046	0.0206022
0.8196	0.762308	0.0143343		0.819607	0.127905	0.00255765		0.819598	0.9207	0.0206169
0.820266	0.763468	0.0143562		0.820273	0.125529	0.00251014		0.820265	0.921866	0.020643
0.820932	0.760303	0.0142966		0.820939	0.12257	0.00245097		0.820931	0.92234	0.0206536
0.821598	0.755974	0.0142152		0.821606	0.120996	0.00241949		0.821597	0.922725	0.0206622
0.822265	0.752054	0.0141415		0.822272	0.121413	0.00242783		0.822264	0.922625	0.02066
0.822931	0.749164	0.0140872		0.822938	0.122407	0.00244771		0.82293	0.924039	0.0206916
0.823597	0.747228	0.0140508		0.823604	0.120868	0.00241693		0.823596	0.926073	0.0207372
0.824264	0.745595	0.0140201		0.824271	0.117428	0.00234814		0.824263	0.927619	0.0207718
0.82493	0.743497	0.0139806		0.824937	0.111642	0.00223245		0.824929	0.929935	0.0208237
0.825596	0.740734	0.0139287		0.825603	0.103875	0.00207713		0.825595	0.930808	0.0208432
0.826263	0.738283	0.0138826		0.82627	0.097854	0.00195673		0.826262	0.929928	0.0208235
0.826929	0.738267	0.0138823		0.826936	0.091496	0.0018296		0.826928	0.931753	0.0208644
0.827595	0.740437	0.0139231		0.827602	0.084264	0.00168498		0.827594	0.934402	0.0209237
0.828261	0.740881	0.0139314		0.828268	0.078658	0.00157288		0.828261	0.935301	0.0209438
0.828928	0.740931	0.0139324		0.828935	0.075372	0.00150717		0.828927	0.936012	0.0209598
0.829594	0.743556	0.0139817		0.829601	0.071666	0.00143307		0.829593	0.936203	0.020964
0.83026	0.747129	0.0140489		0.830267	0.068302	0.0013658		0.83026	0.936925	0.0209802
0.830927	0.750208	0.0141068		0.830934	0.065112	0.00130201		0.830926	0.938528	0.0210161
0.831593	0.753285	0.0141647		0.8316	0.062249	0.00124476		0.831592	0.940673	0.0210641
0.832259	0.757062	0.0142357		0.832266	0.060276	0.00120531		0.832258	0.943083	0.0211181
0.832926	0.760801	0.014306		0.832932	0.060342	0.00120663		0.832925	0.942707	0.0211097
0.833592	0.763721	0.0143609		0.833599	0.063719	0.00127415		0.833591	0.94106	0.0210728
0.834258	0.766289	0.0144092		0.834265	0.067116	0.00134208		0.834257	0.942574	0.0211067
0.834925	0.767868	0.0144389		0.834931	0.069872	0.00139719		0.834924	0.943898	0.0211363
0.835591	0.766623	0.0144155		0.835598	0.072613	0.001452		0.83559	0.940693	0.0210646
0.836257	0.76499	0.0143848		0.836264	0.076237	0.00152447		0.836256	0.936444	0.0209694
0.836923	0.764171	0.0143694		0.83693	0.080995	0.00161961		0.836923	0.936013	0.0209598
0.83759	0.761401	0.0143173		0.837597	0.087764	0.00175497		0.837589	0.936933	0.0209804
0.838256	0.756478	0.0142247		0.838263	0.09312	0.00186207		0.838255	0.93513	0.02094
0.838922	0.752311	0.0141464		0.838929	0.094307	0.00188581		0.838922	0.932321	0.0208771
0.839589	0.751146	0.0141245		0.839595	0.096731	0.00193428		0.839588	0.929765	0.0208199
0.840255	0.750254	0.0141077		0.840262	0.102312	0.00204588		0.840254	0.927104	0.0207603
0.840921	0.748248	0.01407		0.840928	0.106275	0.00212512		0.840921	0.924319	0.0206979
0.841588	0.746164	0.0140308		0.841594	0.108167	0.00216296		0.841587	0.923842	0.0206872
0.842254	0.743703	0.0139845		0.842261	0.108095	0.00216152		0.842253	0.923981	0.0206903
0.84292	0.740404	0.0139225		0.842927	0.106065	0.00212093		0.84292	0.923729	0.0206847
0.843587	0.736991	0.0138583		0.843593	0.106464	0.0021289		0.843586	0.924153	0.0206942
0.844253	0.733584	0.0137942		0.844259	0.107007	0.00213976		0.844252	0.922429	0.0206556
0.844919	0.73085	0.0137428		0.844926	0.103671	0.00207305		0.844919	0.917732	0.0205504
0.845585	0.729327	0.0137142		0.845592	0.0975	0.00194966		0.845585	0.91126	0.0204055
0.846252	0.728801	0.0137043		0.846258	0.090714	0.00181396		0.846251	0.907005	0.0203102
0.846918	0.729948	0.0137258		0.846925	0.086767	0.00173503		0.846918	0.90614	0.0202908
0.847584	0.729797	0.013723		0.847591	0.084344	0.00168658		0.847584	0.904964	0.0202645
0.848251	0.727923	0.0136878		0.848257	0.078749	0.0015747		0.84825	0.902336	0.0202057
0.848917	0.727109	0.0136725		0.848923	0.071002	0.00141979		0.848917	0.901021	0.0201762
0.849583	0.727228	0.0136747		0.84959	0.064794	0.00129565		0.849583	0.901995	0.020198
0.85025	0.727403	0.013678		0.850256	0.060929	0.00121836		0.850249	0.902677	0.0202133
0.850916	0.727185	0.0136739		0.850922	0.061731	0.0012344		0.850915	0.902921	0.0202188
0.851582	0.726938	0.0136692		0.851589	0.063021	0.0012602		0.851582	0.901262	0.0201816
0.852248	0.727325	0.0136765		0.852255	0.060861	0.001217		0.852248	0.900291	0.0201599
0.852915	0.729652	0.0137203		0.852921	0.059979	0.00119937		0.852915	0.902909	0.0202185
0.853581	0.733699	0.0137964		0.853587	0.063414	0.00126806		0.853581	0.905729	0.0202816
0.854247	0.736609	0.0138511		0.854254	0.065824	0.00131625		0.854247	0.90945	0.020365
0.854914	0.737764	0.0138728		0.85492	0.064185	0.00128347		0.854913	0.912409	0.0204312
0.85558	0.738025	0.0138777		0.855586	0.06304	0.00126058		0.85558	0.914753	0.0204837
0.856246	0.737424	0.0138664		0.856253	0.06532	0.00130617		0.856246	0.917983	0.020556
0.856913	0.736438	0.0138479		0.856919	0.067654	0.00135284		0.856912	0.921458	0.0206339
0.857579	0.73477	0.0138165		0.857585	0.068554	0.00137084		0.857579	0.921131	0.0206265
0.858245	0.73204	0.0137652		0.858252	0.068279	0.00136534		0.858245	0.919526	0.0205906
0.858912	0.730671	0.0137394		0.858918	0.066611	0.00133198		0.858911	0.916581	0.0205246
0.859578	0.731046	0.0137465		0.859584	0.065877	0.00131731		0.859578	0.913064	0.0204459
0.860244	0.731578	0.0137565		0.86025	0.066768	0.00133512		0.860244	0.912044	0.020423
0.86091	0.731184	0.0137491		0.860917	0.06687	0.00133716		0.86091	0.911554	0.0204121
0.861577	0.728432	0.0136973		0.861583	0.065211	0.00130399		0.861577	0.910589	0.0203905
0.862243	0.725961	0.0136509		0.862249	0.062945	0.00125868		0.862243	0.908449	0.0203425
0.862909	0.727009	0.0136706		0.862916	0.063064	0.00126106		0.862909	0.903815	0.0202388
0.863576	0.729803	0.0137231		0.863582	0.065232	0.00130441		0.863576	0.899198	0.0201354
0.864242	0.731901	0.0137626		0.864248	0.064369	0.00128715		0.864242	0.895441	0.0200513
0.864908	0.733577	0.0137941		0.864914	0.060696	0.00121371		0.864908	0.892505	0.0199855
0.865575	0.735907	0.0138379		0.865581	0.060091	0.00120161		0.865575	0.890129	0.0199323
0.866241	0.737952	0.0138764		0.866247	0.063465	0.00126908		0.866241	0.888897	0.0199047
0.866907	0.738221	0.0138814		0.866913	0.066409	0.00132795		0.866907	0.888377	0.0198931
0.867573	0.737499	0.0138678		0.86758	0.066046	0.00132069		0.867574	0.890701	0.0199451
0.86824	0.737048	0.0138594		0.868246	0.062625	0.00125228		0.86824	0.893563	0.0200092
0.868906	0.737273	0.0138636		0.868912	0.060721	0.00121421		0.868906	0.893673	0.0200117
0.869572	0.738587	0.0138883		0.869578	0.062696	0.0012537		0.869573	0.893085	0.0199985
0.870239	0.741309	0.0139395		0.870245	0.064756	0.00129489		0.870239	0.892806	0.0199923
0.870905	0.742979	0.0139709		0.870911	0.064851	0.00129679		0.870905	0.893913	0.020017
0.871571	0.740955	0.0139328		0.871577	0.064432	0.00128841		0.871572	0.896273	0.0200699
0.872238	0.739164	0.0138991		0.872244	0.064592	0.00129161		0.872238	0.897563	0.0200988
0.872904	0.741101	0.0139356		0.87291	0.064747	0.00129471		0.872904	0.897731	0.0201025
0.87357	0.74425	0.0139948		0.873576	0.062529	0.00125036		0.873571	0.898499	0.0201197
0.874237	0.74788	0.014063		0.874242	0.058699	0.00117377		0.874237	0.900567	0.020166
0.874903	0.752354	0.0141472		0.874909	0.056121	0.00112222		0.874903	0.900946	0.0201745
0.875569	0.755654	0.0142092		0.875575	0.056102	0.00112184		0.87557	0.89964	0.0201453
0.876235	0.759003	0.0142722		0.876241	0.056718	0.00113416		0.876236	0.89746	0.0200965
0.876902	0.763556	0.0143578		0.876908	0.057262	0.00114504		0.876902	0.896111	0.0200663
0.877568	0.76354	0.0143575		0.877574	0.05765	0.0011528		0.877568	0.897856	0.0201053
0.878234	0.759561	0.0142827		0.87824	0.057521	0.00115022		0.878235	0.900178	0.0201573
0.878901	0.756877	0.0142322		0.878906	0.058922	0.00117823		0.878901	0.900193	0.0201577
0.879567	0.757424	0.0142425		0.879573	0.060148	0.00120275		0.879567	0.898433	0.0201183
0.880233	0.761906	0.0143268		0.880239	0.060522	0.00121023		0.880234	0.893667	0.0200115
0.8809	0.766842	0.0144196		0.880905	0.061278	0.00122534		0.8809	0.890542	0.0199416
0.881566	0.769348	0.0144667		0.881572	0.064258	0.00128493		0.881566	0.890432	0.0199391
0.882232	0.770543	0.0144892		0.882238	0.069662	0.00139299		0.882233	0.888555	0.0198971
0.882899	0.770509	0.0144886		0.882904	0.073364	0.00146702		0.882899	0.886489	0.0198508
0.883565	0.770524	0.0144888		0.883571	0.075305	0.00150583		0.883565	0.885924	0.0198382
0.884231	0.769022	0.0144606		0.884237	0.076558	0.00153089		0.884232	0.885392	0.0198262
0.884897	0.765381	0.0143921		0.884903	0.076675	0.00153323		0.884898	0.886655	0.0198545
0.885564	0.763239	0.0143518		0.885569	0.077484	0.00154941		0.885564	0.887712	0.0198782
0.88623	0.767128	0.014425		0.886236	0.078138	0.00156248		0.886231	0.88524	0.0198228
0.886896	0.774488	0.0145634		0.886902	0.074987	0.00149947		0.886897	0.883695	0.0197882
0.887563	0.781013	0.0146861		0.887568	0.071864	0.00143703		0.887563	0.885249	0.019823
0.888229	0.784587	0.0147533		0.888235	0.070917	0.00141809		0.88823	0.88953	0.0199189
0.888895	0.781986	0.0147044		0.888901	0.070383	0.00140741		0.888896	0.893918	0.0200172
0.889562	0.776378	0.0145989		0.889567	0.070711	0.00141397		0.889562	0.895632	0.0200555
0.890228	0.7708	0.014494		0.890233	0.070169	0.00140313		0.890229	0.897601	0.0200996
0.890894	0.766677	0.0144165		0.8909	0.06807	0.00136116		0.890895	0.899944	0.0201521
0.89156	0.764921	0.0143835		0.891566	0.068172	0.0013632		0.891561	0.90266	0.0202129
0.892227	0.765802	0.0144		0.892232	0.072753	0.0014548		0.892228	0.906231	0.0202929
0.892893	0.767984	0.0144411		0.892899	0.077685	0.00155343		0.892894	0.909112	0.0203574
0.893559	0.768444	0.0144497		0.893565	0.080634	0.00161239		0.89356	0.91156	0.0204122
0.894226	0.766596	0.014415		0.894231	0.0823	0.00164571		0.894227	0.915483	0.0205001
0.894892	0.76373	0.0143611		0.894897	0.084942	0.00169854		0.894893	0.922864	0.0206653
0.895558	0.760486	0.0143001		0.895564	0.088899	0.00177767		0.895559	0.929665	0.0208176
0.896225	0.755904	0.0142139		0.89623	0.091575	0.00183118		0.896226	0.935244	0.0209426
0.896891	0.753451	0.0141678		0.896896	0.092399	0.00184765		0.896892	0.942793	0.0211116
0.897557	0.753805	0.0141745		0.897563	0.091197	0.00182362		0.897558	0.952281	0.0213241
0.898224	0.753823	0.0141748		0.898229	0.08687	0.00173709		0.898224	0.958869	0.0214716
0.89889	0.754526	0.014188		0.898895	0.0833	0.00166571		0.898891	0.963219	0.021569
0.899556	0.754708	0.0141914		0.899562	0.081178	0.00162327		0.899557	0.967582	0.0216667
0.900222	0.753767	0.0141737		0.900228	0.075156	0.00150285		0.900223	0.972378	0.0217741
0.900889	0.753893	0.0141761		0.900894	0.066002	0.00131981		0.90089	0.97965	0.0219369
0.901555	0.755623	0.0142086		0.90156	0.059014	0.00118007		0.901556	0.987526	0.0221133
0.902221	0.75695	0.0142336		0.902227	0.052616	0.00105213		0.902222	0.996832	0.0223217
0.902888	0.756511	0.0142253		0.902893	0.045372	0.00090728		0.902889	1.00475	0.0224991
0.903554	0.754385	0.0141854		0.903559	0.038338	0.000766624		0.903555	1.00668	0.0225422
0.90422	0.752222	0.0141447		0.904226	0.032664	0.000653165		0.904221	1.00673	0.0225433
0.904887	0.752263	0.0141455		0.904892	0.028175	0.0005634		0.904888	1.00471	0.022498
0.905553	0.754612	0.0141896		0.905558	0.027091	0.000541724		0.905554	1.00153	0.0224269
0.906219	0.758197	0.014257		0.906224	0.028394	0.00056778		0.90622	0.998776	0.0223652
0.906886	0.760427	0.014299		0.906891	0.03216	0.000643086		0.906887	0.998593	0.0223611
0.907552	0.760755	0.0143051		0.907557	0.033853	0.00067694		0.907553	0.99906	0.0223716
0.908218	0.761647	0.0143219		0.908223	0.033008	0.000660043		0.908219	0.996443	0.022313
0.908884	0.763194	0.014351		0.90889	0.03338	0.000667482		0.908886	0.991221	0.022196
0.909551	0.763956	0.0143653		0.909556	0.034178	0.000683439		0.909552	0.986801	0.0220971
0.910217	0.764763	0.0143805		0.910222	0.036184	0.000723552		0.910218	0.982198	0.021994
0.910883	0.767609	0.014434		0.910888	0.039019	0.000780242		0.910885	0.971812	0.0217614
0.91155	0.772372	0.0145236		0.911555	0.040702	0.000813896		0.911551	0.963899	0.0215842
0.912216	0.778082	0.014631		0.912221	0.041314	0.000826134		0.912217	0.961718	0.0215354
0.912882	0.782761	0.0147189		0.912887	0.04079	0.000815656		0.912884	0.962036	0.0215425
0.913549	0.785237	0.0147655		0.913554	0.037566	0.000751187		0.91355	0.961726	0.0215356
0.914215	0.786393	0.0147872		0.91422	0.030133	0.000602553		0.914216	0.958611	0.0214658
0.914881	0.78592	0.0147783		0.914886	0.024385	0.000487614		0.914883	0.953452	0.0213503
0.915547	0.78451	0.0147518		0.915552	0.023616	0.000472237		0.915549	0.949273	0.0212567
0.916214	0.782485	0.0147137		0.916219	0.024077	0.000481455		0.916215	0.947218	0.0212107
0.91688	0.77948	0.0146572		0.916885	0.024598	0.000491873		0.916882	0.944928	0.0211594
0.917546	0.775906	0.01459		0.917551	0.02383	0.000476516		0.917548	0.939691	0.0210421
0.918213	0.773657	0.0145477		0.918218	0.020498	0.000409888		0.918214	0.935287	0.0209435
0.918879	0.772495	0.0145259		0.918884	0.01604	0.000320743		0.918881	0.93399	0.0209145
0.919545	0.770775	0.0144936		0.91955	0.013664	0.000273232		0.919547	0.931476	0.0208582
0.920212	0.768346	0.0144479		0.920217	0.015257	0.000305086		0.920213	0.926951	0.0207569
0.920878	0.764491	0.0143754		0.920883	0.017189	0.000343719		0.920879	0.922709	0.0206619
0.921544	0.760117	0.0142931		0.921549	0.016652	0.000332981		0.921546	0.918674	0.0205715
0.922211	0.75599	0.0142155		0.922215	0.016583	0.000331601		0.922212	0.912025	0.0204226
0.922877	0.753967	0.0141775		0.922882	0.016362	0.000327182		0.922879	0.908372	0.0203408
0.923543	0.75497	0.0141964		0.923548	0.01144	0.00022876		0.923545	0.908612	0.0203462
0.924209	0.758281	0.0142586		0.924214	0.003398	6.7948e-05		0.924211	0.906566	0.0203004
0.924876	0.763799	0.0143624		0.924881	-0.00371	-7.41869e-05		0.924877	0.903434	0.0202302
0.925542	0.768973	0.0144597		0.925547	-0.008521	-0.00017039		0.925544	0.902429	0.0202077
0.926208	0.772154	0.0145195		0.926213	-0.0091	-0.000181968		0.92621	0.900059	0.0201547
0.926875	0.775039	0.0145737		0.926879	-0.008722	-0.000174409		0.926876	0.895936	0.0200623
0.927541	0.778571	0.0146401		0.927546	-0.012097	-0.000241897		0.927543	0.894016	0.0200194
0.928207	0.782174	0.0147079		0.928212	-0.018678	-0.000373494		0.928209	0.895326	0.0200487
0.928874	0.786345	0.0147863		0.928878	-0.026443	-0.000528767		0.928875	0.89607	0.0200653
0.92954	0.789639	0.0148483		0.929545	-0.031779	-0.000635468		0.929542	0.892761	0.0199912
0.930206	0.791987	0.0148924		0.930211	-0.034361	-0.000687099		0.930208	0.891885	0.0199716
0.930872	0.794838	0.014946		0.930877	-0.037061	-0.000741089		0.930874	0.89267	0.0199892
0.931539	0.795968	0.0149673		0.931543	-0.039048	-0.000780822		0.931541	0.889622	0.019921
0.932205	0.79415	0.0149331		0.93221	-0.040509	-0.000810037		0.932207	0.885339	0.0198251
0.932871	0.790341	0.0148615		0.932876	-0.042509	-0.00085003		0.932873	0.883225	0.0197777
0.933538	0.785832	0.0147767		0.933542	-0.045139	-0.00090262		0.93354	0.882597	0.0197637
0.934204	0.78306	0.0147246		0.934209	-0.048631	-0.000972448		0.934206	0.881379	0.0197364
0.93487	0.781736	0.0146997		0.934875	-0.05292	-0.00105821		0.934872	0.878176	0.0196647
0.935537	0.77915	0.014651		0.935541	-0.054498	-0.00108977		0.935539	0.871837	0.0195227
0.936203	0.775544	0.0145832		0.936207	-0.052826	-0.00105633		0.936205	0.864271	0.0193533
0.936869	0.771481	0.0145068		0.936874	-0.05192	-0.00103822		0.936871	0.857771	0.0192077
0.937536	0.768325	0.0144475		0.93754	-0.052069	-0.0010412		0.937538	0.853113	0.0191034
0.938202	0.767394	0.01443		0.938206	-0.050467	-0.00100916		0.938204	0.849967	0.019033
0.938868	0.767246	0.0144272		0.938873	-0.04489	-0.000897641		0.93887	0.847084	0.0189684
0.939534	0.767392	0.0144299		0.939539	-0.038843	-0.000776723		0.939537	0.843656	0.0188917
0.940201	0.769637	0.0144722		0.940205	-0.034659	-0.000693057		0.940203	0.839525	0.0187992
0.940867	0.774452	0.0145627		0.940871	-0.030604	-0.000611972		0.940869	0.835049	0.0186989
0.941533	0.778675	0.0146421		0.941538	-0.027115	-0.000542204		0.941536	0.830135	0.0185889
0.9422	0.780818	0.0146824		0.942204	-0.024022	-0.000480355		0.942202	0.826205	0.0185009
0.942866	0.781956	0.0147038		0.94287	-0.0225	-0.00044992		0.942868	0.824437	0.0184613
0.943532	0.783203	0.0147272		0.943537	-0.022971	-0.000459339		0.943534	0.823194	0.0184335
0.944199	0.784633	0.0147541		0.944203	-0.023738	-0.000474676		0.944201	0.824016	0.0184519
0.944865	0.786131	0.0147823		0.944869	-0.024632	-0.000492553		0.944867	0.824848	0.0184705
0.945531	0.786949	0.0147977		0.945536	-0.026417	-0.000528247		0.945533	0.82371	0.018445
0.946198	0.787233	0.014803		0.946202	-0.027559	-0.000551083		0.9462	0.822211	0.0184115
0.946864	0.788954	0.0148354		0.946868	-0.029359	-0.000587076		0.946866	0.820175	0.0183659
0.94753	0.790776	0.0148696		0.947534	-0.034239	-0.000684659		0.947532	0.818644	0.0183316
0.948196	0.789142	0.0148389		0.948201	-0.038622	-0.000772303		0.948199	0.817037	0.0182956
0.948863	0.785194	0.0147647		0.948867	-0.042886	-0.000857568		0.948865	0.815488	0.0182609
0.949529	0.781388	0.0146931		0.949533	-0.045478	-0.000909399		0.949531	0.813831	0.0182238
0.950195	0.778773	0.0146439		0.9502	-0.043893	-0.000877705		0.950198	0.811002	0.0181605
0.950862	0.77626	0.0145967		0.950866	-0.042157	-0.000842991		0.950864	0.808229	0.0180984
0.951528	0.773277	0.0145406		0.951532	-0.041458	-0.000829013		0.95153	0.807323	0.0180781
0.952194	0.770809	0.0144942		0.952198	-0.040985	-0.000819555		0.952197	0.806577	0.0180614
0.952861	0.767847	0.0144385		0.952865	-0.039568	-0.00079122		0.952863	0.805153	0.0180295
0.953527	0.764431	0.0143743		0.953531	-0.035426	-0.000708395		0.953529	0.803843	0.0180001
0.954193	0.761552	0.0143201		0.954197	-0.031138	-0.00062265		0.954196	0.799846	0.0179106
0.954859	0.757639	0.0142465		0.954864	-0.029485	-0.000589596		0.954862	0.796005	0.0178246
0.955526	0.752436	0.0141487		0.95553	-0.02818	-0.0005635		0.955528	0.795145	0.0178054
0.956192	0.749298	0.0140897		0.956196	-0.027038	-0.000540664		0.956195	0.795119	0.0178048
0.956858	0.748677	0.014078		0.956862	-0.025471	-0.00050933		0.956861	0.794208	0.0177844
0.957525	0.747522	0.0140563		0.957529	-0.024271	-0.000485334		0.957527	0.792579	0.0177479
0.958191	0.746018	0.014028		0.958195	-0.025423	-0.00050837		0.958194	0.790367	0.0176984
0.958857	0.745539	0.014019		0.958861	-0.027903	-0.000557961		0.95886	0.78804	0.0176463
0.959524	0.745722	0.0140225		0.959528	-0.02889	-0.000577698		0.959526	0.785456	0.0175884
0.96019	0.746324	0.0140338		0.960194	-0.029548	-0.000590856		0.960193	0.784151	0.0175592
0.960856	0.748661	0.0140777		0.96086	-0.032651	-0.000652905		0.960859	0.783415	0.0175427
0.961523	0.750525	0.0141128		0.961527	-0.038638	-0.000772623		0.961525	0.778775	0.0174388
0.962189	0.750935	0.0141205		0.962193	-0.045512	-0.000910079		0.962192	0.775086	0.0173562
0.962855	0.751339	0.0141281		0.962859	-0.051754	-0.0010349		0.962858	0.775787	0.0173719
0.963521	0.751401	0.0141292		0.963525	-0.057576	-0.00115132		0.963524	0.775825	0.0173727
0.964188	0.752221	0.0141447		0.964192	-0.06303	-0.00126038		0.964191	0.774506	0.0173432
0.964854	0.754498	0.0141875		0.964858	-0.067334	-0.00134644		0.964857	0.774148	0.0173352
0.96552	0.756681	0.0142285		0.965524	-0.070775	-0.00141525		0.965523	0.774129	0.0173348
0.966187	0.757233	0.0142389		0.966191	-0.073296	-0.00146566		0.96619	0.775217	0.0173591
0.966853	0.755432	0.014205		0.966857	-0.076357	-0.00152687		0.966856	0.776865	0.017396
0.967519	0.753817	0.0141747		0.967523	-0.08097	-0.00161911		0.967522	0.778336	0.017429
0.968186	0.753811	0.0141746		0.968189	-0.0849	-0.0016977		0.968188	0.778692	0.0174369
0.968852	0.751977	0.0141401		0.968856	-0.085878	-0.00171726		0.968855	0.778162	0.0174251
0.969518	0.748601	0.0140766		0.969522	-0.083382	-0.00166735		0.969521	0.779571	0.0174566
0.970185	0.748319	0.0140713		0.970188	-0.080578	-0.00161128		0.970187	0.781062	0.01749
0.970851	0.751323	0.0141278		0.970855	-0.080357	-0.00160686		0.970854	0.780753	0.0174831
0.971517	0.755452	0.0142054		0.971521	-0.081364	-0.00162699		0.97152	0.78049	0.0174772
0.972183	0.759485	0.0142813		0.972187	-0.081107	-0.00162185		0.972186	0.779765	0.017461
0.97285	0.762262	0.0143335		0.972853	-0.080363	-0.00160698		0.972853	0.777187	0.0174032
0.973516	0.765319	0.014391		0.97352	-0.079685	-0.00159342		0.973519	0.774868	0.0173513
0.974182	0.767879	0.0144391		0.974186	-0.078625	-0.00157222		0.974185	0.773599	0.0173229
0.974849	0.771521	0.0145076		0.974852	-0.07656	-0.00153093		0.974852	0.772707	0.0173029
0.975515	0.777559	0.0146211		0.975519	-0.07379	-0.00147554		0.975518	0.772508	0.0172985
0.976181	0.782441	0.0147129		0.976185	-0.072149	-0.00144272		0.976184	0.771836	0.0172834
0.976848	0.786578	0.0147907		0.976851	-0.072964	-0.00145902		0.976851	0.769645	0.0172344
0.977514	0.78995	0.0148541		0.977517	-0.076165	-0.00152303		0.977517	0.76739	0.0171839
0.97818	0.790556	0.0148655		0.978184	-0.080258	-0.00160488		0.978183	0.766959	0.0171742
0.978846	0.789118	0.0148385		0.97885	-0.083889	-0.00167748		0.97885	0.768164	0.0172012
0.979513	0.786503	0.0147893		0.979516	-0.084313	-0.00168596		0.979516	0.7689	0.0172177
0.980179	0.784533	0.0147523		0.980183	-0.084545	-0.0016906		0.980182	0.768049	0.0171986
0.980845	0.783424	0.0147314		0.980849	-0.087034	-0.00174037		0.980849	0.767957	0.0171966
0.981512	0.781882	0.0147024		0.981515	-0.090858	-0.00181684		0.981515	0.768898	0.0172176
0.982178	0.781668	0.0146984		0.982181	-0.096832	-0.0019363		0.982181	0.769437	0.0172297
0.982844	0.782847	0.0147206		0.982848	-0.103954	-0.00207871		0.982848	0.770217	0.0172472
0.983511	0.784542	0.0147524		0.983514	-0.111249	-0.00222459		0.983514	0.770489	0.0172533
0.984177	0.788009	0.0148176		0.98418	-0.11761	-0.00235178		0.98418	0.771012	0.017265
0.984843	0.790796	0.01487		0.984847	-0.122929	-0.00245815		0.984847	0.772727	0.0173034
0.98551	0.791286	0.0148792		0.985513	-0.126548	-0.00253051		0.985513	0.773519	0.0173211
0.986176	0.792552	0.014903		0.986179	-0.128346	-0.00256647		0.986179	0.773187	0.0173137
0.986842	0.794592	0.0149414		0.986846	-0.129483	-0.0025892		0.986846	0.773486	0.0173204
0.987508	0.79726	0.0149916		0.987512	-0.130471	-0.00260896		0.987512	0.771745	0.0172814
0.988175	0.800779	0.0150577		0.988178	-0.131534	-0.00263022		0.988178	0.768577	0.0172104
0.988841	0.802201	0.0150845		0.988844	-0.131377	-0.00262708		0.988845	0.76658	0.0171657
0.989507	0.801807	0.0150771		0.989511	-0.129565	-0.00259084		0.989511	0.765319	0.0171375
0.990174	0.801398	0.0150694		0.990177	-0.126638	-0.00253231		0.990177	0.764331	0.0171154
0.99084	0.801514	0.0150716		0.990843	-0.12195	-0.00243857		0.990843	0.762495	0.0170743
0.991506	0.801865	0.0150782		0.99151	-0.118196	-0.0023635		0.99151	0.759435	0.0170057
0.992173	0.801595	0.0150731		0.992176	-0.116798	-0.00233555		0.992176	0.756574	0.0169417
0.992839	0.80158	0.0150728		0.992842	-0.114618	-0.00229195		0.992842	0.755809	0.0169245
0.993505	0.804195	0.015122		0.993508	-0.111044	-0.00222049		0.993509	0.757398	0.0169601
0.994172	0.807451	0.0151832		0.994175	-0.109437	-0.00218835		0.994175	0.759187	0.0170002
0.994838	0.810088	0.0152328		0.994841	-0.109195	-0.00218351		0.994841	0.759837	0.0170147
0.995504	0.811631	0.0152618		0.995507	-0.106365	-0.00212692		0.995508	0.761369	0.017049
0.99617	0.811202	0.0152537		0.996174	-0.102436	-0.00204836		0.996174	0.763632	0.0170997
0.996837	0.809264	0.0152173		0.99684	-0.103932	-0.00207827		0.99684	0.765561	0.0171429
0.997503	0.808632	0.0152054		0.997506	-0.107563	-0.00215088		0.997507	0.769314	0.0172269
0.998169	0.808941	0.0152112		0.998172	-0.111495	-0.00222951		0.998173	0.773436	0.0173193
0.998836	0.808603	0.0152049		0.998839	-0.115458	-0.00230875		0.998839	0.775851	0.0173733
0.999502	0.808391	0.0152009		0.999505	-0.119475	-0.00238908		0.999506	0.778061	0.0174228
1.00017	0.809191	0.0152159		1.00017	-0.122526	-0.00245009		1.00017	0.780163	0.0174699
1.00083	0.808044	0.0151944		1.00084	-0.125728	-0.00251412		1.00084	0.779088	0.0174458
1.0015	0.802456	0.0150893		1.0015	-0.130636	-0.00261226		1.00151	0.776268	0.0173827
1.00217	0.797585	0.0149977		1.00217	-0.13597	-0.00271892		1.00217	0.774291	0.0173384
1.00283	0.79464	0.0149423		1.00284	-0.137655	-0.00275261		1.00284	0.772908	0.0173074
1.0035	0.793511	0.0149211		1.0035	-0.137856	-0.00275663		1.0035	0.771844	0.0172836
1.00417	0.795322	0.0149551		1.00417	-0.142617	-0.00285184		1.00417	0.772071	0.0172887
1.00483	0.797929	0.0150042		1.00483	-0.145875	-0.00291698		1.00484	0.772881	0.0173068
1.0055	0.800417	0.0150509		1.0055	-0.142825	-0.002856		1.0055	0.772021	0.0172876
1.00616	0.802586	0.0150917		1.00617	-0.139191	-0.00278333		1.00617	0.770093	0.0172444
1.00683	0.80534	0.0151435		1.00683	-0.138168	-0.00276287		1.00683	0.768528	0.0172093
1.0075	0.808812	0.0152088		1.0075	-0.137756	-0.00275463		1.0075	0.765389	0.0171391
1.00816	0.812115	0.0152709		1.00817	-0.134507	-0.00268966		1.00817	0.762429	0.0170728
1.00883	0.813791	0.0153024		1.00883	-0.12992	-0.00259794		1.00883	0.760652	0.017033
1.0095	0.816122	0.0153463		1.0095	-0.124999	-0.00249954		1.0095	0.759472	0.0170066
1.01016	0.821053	0.015439		1.01017	-0.120601	-0.00241159		1.01017	0.758351	0.0169815
1.01083	0.826908	0.0155491		1.01083	-0.119366	-0.0023869		1.01083	0.756025	0.0169294
1.0115	0.832441	0.0156531		1.0115	-0.120093	-0.00240144		1.0115	0.752586	0.0168524
1.01216	0.835551	0.0157116		1.01216	-0.119594	-0.00239146		1.01217	0.748931	0.0167705
1.01283	0.835375	0.0157083		1.01283	-0.120427	-0.00240811		1.01283	0.746105	0.0167072
1.01349	0.836876	0.0157365		1.0135	-0.12356	-0.00247076		1.0135	0.743812	0.0166559
1.01416	0.84071	0.0158086		1.01416	-0.125355	-0.00250666		1.01416	0.741036	0.0165937
1.01483	0.842851	0.0158489		1.01483	-0.123052	-0.00246061		1.01483	0.738447	0.0165358
1.01549	0.842763	0.0158472		1.0155	-0.117112	-0.00234183		1.0155	0.739173	0.016552
1.01616	0.840725	0.0158089		1.01616	-0.11328	-0.0022652		1.01616	0.745787	0.0167001
1.01683	0.838629	0.0157695		1.01683	-0.115345	-0.00230649		1.01683	0.752316	0.0168463
1.01749	0.83939	0.0157838		1.0175	-0.118177	-0.00236312		1.0175	0.755914	0.0169269
1.01816	0.840247	0.0157999		1.01816	-0.120667	-0.00241291		1.01816	0.758734	0.01699
1.01883	0.838714	0.0157711		1.01883	-0.121906	-0.00243769		1.01883	0.761907	0.0170611
1.01949	0.835629	0.0157131		1.01949	-0.124268	-0.00248492		1.0195	0.766614	0.0171665
1.02016	0.830725	0.0156208		1.02016	-0.12627	-0.00252495		1.02016	0.771986	0.0172868
1.02082	0.82702	0.0155512		1.02083	-0.124137	-0.0024823		1.02083	0.776456	0.0173869
1.02149	0.823791	0.0154905		1.02149	-0.119571	-0.002391		1.02149	0.780734	0.0174827
1.02216	0.819854	0.0154164		1.02216	-0.117643	-0.00235244		1.02216	0.783029	0.0175341
1.02282	0.817747	0.0153768		1.02283	-0.121324	-0.00242605		1.02283	0.784055	0.017557
1.02349	0.814813	0.0153216		1.02349	-0.125171	-0.00250298		1.02349	0.788075	0.0176471
1.02415	0.810375	0.0152382		1.02416	-0.129852	-0.00259658		1.02416	0.789664	0.0176826
1.02482	0.808708	0.0152068		1.02482	-0.13241	-0.00264773		1.02483	0.787076	0.0176247
1.02549	0.807092	0.0151765		1.02549	-0.129384	-0.00258722		1.02549	0.785567	0.0175909
1.02615	0.802443	0.015089		1.02616	-0.126221	-0.00252397		1.02616	0.78453	0.0175677
1.02682	0.797831	0.0150023		1.02682	-0.125957	-0.00251869		1.02683	0.782009	0.0175112
1.02749	0.794468	0.0149391		1.02749	-0.124282	-0.0024852		1.02749	0.778279	0.0174277
1.02815	0.792901	0.0149096		1.02816	-0.121497	-0.00242951		1.02816	0.775997	0.0173766
1.02882	0.793074	0.0149129		1.02882	-0.122905	-0.00245767		1.02882	0.775441	0.0173641
1.02949	0.792884	0.0149093		1.02949	-0.124621	-0.00249198		1.02949	0.775217	0.0173591
1.03015	0.791234	0.0148783		1.03015	-0.125164	-0.00250284		1.03016	0.775629	0.0173684
1.03082	0.788937	0.0148351		1.03082	-0.126814	-0.00253583		1.03082	0.776217	0.0173815
1.03148	0.788871	0.0148338		1.03149	-0.128043	-0.00256041		1.03149	0.774981	0.0173538
1.03215	0.790566	0.0148657		1.03215	-0.128291	-0.00256537		1.03216	0.771782	0.0172822
1.03282	0.791152	0.0148767		1.03282	-0.128531	-0.00257017		1.03282	0.768737	0.017214
1.03348	0.789184	0.0148397		1.03349	-0.130605	-0.00261164		1.03349	0.765891	0.0171503
1.03415	0.787104	0.0148006		1.03415	-0.134044	-0.00268041		1.03415	0.763073	0.0170872
1.03482	0.787896	0.0148155		1.03482	-0.135681	-0.00271314		1.03482	0.759765	0.0170131
1.03548	0.789473	0.0148451		1.03548	-0.136666	-0.00273284		1.03549	0.759671	0.017011
1.03615	0.789773	0.0148508		1.03615	-0.138325	-0.00276601		1.03615	0.761888	0.0170607
1.03682	0.789344	0.0148427		1.03682	-0.138386	-0.00276723		1.03682	0.763069	0.0170871
1.03748	0.788649	0.0148297		1.03748	-0.139786	-0.00279523		1.03749	0.764211	0.0171127
1.03815	0.787307	0.0148044		1.03815	-0.143391	-0.00286731		1.03815	0.762439	0.017073
1.03881	0.784196	0.0147459		1.03882	-0.144687	-0.00289323		1.03882	0.759695	0.0170116
1.03948	0.782381	0.0147118		1.03948	-0.14436	-0.00288669		1.03948	0.759471	0.0170065
1.04015	0.784067	0.0147435		1.04015	-0.144109	-0.00288167		1.04015	0.759225	0.017001
1.04081	0.785887	0.0147777		1.04082	-0.143015	-0.00285979		1.04082	0.755311	0.0169134
1.04148	0.787815	0.014814		1.04148	-0.143256	-0.00286461		1.04148	0.751097	0.016819
1.04215	0.792429	0.0149007		1.04215	-0.14519	-0.00290329		1.04215	0.749001	0.0167721
1.04281	0.797603	0.014998		1.04281	-0.143985	-0.00287919		1.04282	0.749658	0.0167868
1.04348	0.800533	0.0150531		1.04348	-0.140657	-0.00281264		1.04348	0.751318	0.016824
1.04414	0.804033	0.0151189		1.04415	-0.137552	-0.00275055		1.04415	0.751122	0.0168196
1.04481	0.807257	0.0151796		1.04481	-0.136288	-0.00272528		1.04482	0.750309	0.0168014
1.04548	0.809776	0.0152269		1.04548	-0.13721	-0.00274371		1.04548	0.747508	0.0167387
1.04614	0.812291	0.0152742		1.04615	-0.136595	-0.00273142		1.04615	0.744773	0.0166774
1.04681	0.817222	0.0153669		1.04681	-0.136122	-0.00272196		1.04682	0.743121	0.0166404
1.04748	0.824646	0.0155065		1.04748	-0.136368	-0.00272688		1.04748	0.740645	0.016585
1.04814	0.82877	0.0155841		1.04814	-0.136574	-0.002731		1.04815	0.738499	0.0165369
1.04881	0.83257	0.0156555		1.04881	-0.139995	-0.00279941		1.04881	0.739336	0.0165557
1.04947	0.835021	0.0157016		1.04948	-0.143483	-0.00286915		1.04948	0.742535	0.0166273
1.05014	0.832491	0.0156541		1.05014	-0.142593	-0.00285136		1.05015	0.745454	0.0166927
1.05081	0.828732	0.0155834		1.05081	-0.142968	-0.00285885		1.05081	0.748738	0.0167662
1.05147	0.825511	0.0155228		1.05148	-0.145632	-0.00291213		1.05148	0.750604	0.016808
1.05214	0.823097	0.0154774		1.05214	-0.147287	-0.00294522		1.05215	0.750288	0.0168009
1.05281	0.822763	0.0154711		1.05281	-0.148186	-0.0029632		1.05281	0.747367	0.0167355
1.05347	0.82314	0.0154782		1.05347	-0.148729	-0.00297405		1.05348	0.743597	0.0166511
1.05414	0.823733	0.0154894		1.05414	-0.149714	-0.00299375		1.05414	0.741339	0.0166005
1.0548	0.825428	0.0155212		1.05481	-0.149305	-0.00298557		1.05481	0.740692	0.016586
1.05547	0.825139	0.0155158		1.05547	-0.147618	-0.00295184		1.05548	0.741312	0.0165999
1.05614	0.821866	0.0154543		1.05614	-0.146314	-0.00292576		1.05614	0.741509	0.0166043
1.0568	0.816418	0.0153518		1.05681	-0.144222	-0.00288393		1.05681	0.741225	0.016598
1.05747	0.810788	0.015246		1.05747	-0.140661	-0.00281272		1.05748	0.740511	0.016582
1.05814	0.810251	0.0152359		1.05814	-0.137645	-0.00275241		1.05814	0.738154	0.0165292
1.0588	0.81215	0.0152716		1.0588	-0.134924	-0.002698		1.05881	0.733781	0.0164313
1.05947	0.814429	0.0153144		1.05947	-0.132998	-0.00265949		1.05947	0.728681	0.0163171
1.06014	0.817278	0.015368		1.06014	-0.132815	-0.00265583		1.06014	0.726434	0.0162668
1.0608	0.817644	0.0153749		1.0608	-0.132005	-0.00263963		1.06081	0.726707	0.0162729
1.06147	0.818388	0.0153889		1.06147	-0.128944	-0.00257842		1.06147	0.726395	0.0162659
1.06214	0.821145	0.0154407		1.06214	-0.125794	-0.00251544		1.06214	0.724761	0.0162293
1.0628	0.822965	0.0154749		1.0628	-0.124294	-0.00248544		1.06281	0.723064	0.0161913
1.06347	0.822445	0.0154651		1.06347	-0.124321	-0.00248598		1.06347	0.721957	0.0161665
1.06413	0.822582	0.0154677		1.06414	-0.125453	-0.00250862		1.06414	0.72265	0.016182
1.0648	0.824841	0.0155102		1.0648	-0.129166	-0.00258286		1.06481	0.723941	0.0162109
1.06547	0.828452	0.0155781		1.06547	-0.133694	-0.00267341		1.06547	0.72524	0.01624
1.06613	0.832951	0.0156627		1.06613	-0.136887	-0.00273726		1.06614	0.728291	0.0163083
1.0668	0.83638	0.0157272		1.0668	-0.139806	-0.00279563		1.0668	0.733855	0.0164329
1.06747	0.838074	0.015759		1.06747	-0.142026	-0.00284002		1.06747	0.73994	0.0165692
1.06813	0.83936	0.0157832		1.06813	-0.14363	-0.00287209		1.06814	0.745499	0.0166937
1.0688	0.842472	0.0158417		1.0688	-0.144675	-0.00289299		1.0688	0.748437	0.0167595
1.06946	0.846248	0.0159127		1.06947	-0.146975	-0.00293898		1.06947	0.749794	0.0167898
1.07013	0.849777	0.0159791		1.07013	-0.149304	-0.00298555		1.07014	0.753102	0.0168639
1.0708	0.852575	0.0160317		1.0708	-0.149303	-0.00298553		1.0708	0.757512	0.0169627
1.07146	0.85538	0.0160845		1.07146	-0.147847	-0.00295642		1.07147	0.761397	0.0170497
1.07213	0.856967	0.0161143		1.07213	-0.14634	-0.00292628		1.07214	0.764445	0.0171179
1.0728	0.856712	0.0161095		1.0728	-0.144895	-0.00289739		1.0728	0.765133	0.0171333
1.07346	0.856167	0.0160993		1.07346	-0.142123	-0.00284196		1.07347	0.764659	0.0171227
1.07413	0.856263	0.0161011		1.07413	-0.14003	-0.0028001		1.07413	0.765775	0.0171477
1.07479	0.85805	0.0161347		1.0748	-0.138766	-0.00277483		1.0748	0.765921	0.017151
1.07546	0.859779	0.0161672		1.07546	-0.138275	-0.00276501		1.07547	0.762948	0.0170844
1.07613	0.859148	0.0161553		1.07613	-0.139817	-0.00279585		1.07613	0.758703	0.0169893
1.07679	0.856618	0.0161077		1.07679	-0.140794	-0.00281538		1.0768	0.754119	0.0168867
1.07746	0.854186	0.016062		1.07746	-0.138548	-0.00277047		1.07747	0.752091	0.0168413
1.07813	0.852735	0.0160347		1.07813	-0.13714	-0.00274232		1.07813	0.751976	0.0168387
1.07879	0.851921	0.0160194		1.07879	-0.137318	-0.00274587		1.0788	0.752287	0.0168457
1.07946	0.848885	0.0159623		1.07946	-0.13944	-0.00278831		1.07946	0.752823	0.0168577
1.08013	0.845746	0.0159033		1.08013	-0.143144	-0.00286237		1.08013	0.752226	0.0168443
1.08079	0.847197	0.0159306		1.08079	-0.146184	-0.00292316		1.0808	0.751487	0.0168278
1.08146	0.848602	0.015957		1.08146	-0.148764	-0.00297475		1.08146	0.750233	0.0167997
1.08212	0.84734	0.0159333		1.08213	-0.148421	-0.0029679		1.08213	0.747077	0.016729
1.08279	0.845354	0.0158959		1.08279	-0.14732	-0.00294588		1.0828	0.741537	0.0166049
1.08346	0.845901	0.0159062		1.08346	-0.147226	-0.002944		1.08346	0.737294	0.0165099
1.08412	0.848133	0.0159482		1.08412	-0.146358	-0.00292664		1.08413	0.736055	0.0164822
1.08479	0.849834	0.0159802		1.08479	-0.143653	-0.00287255		1.08479	0.73559	0.0164718
1.08546	0.850282	0.0159886		1.08546	-0.142996	-0.00285941		1.08546	0.734045	0.0164372
1.08612	0.848738	0.0159596		1.08612	-0.143468	-0.00286885		1.08613	0.731628	0.0163831
1.08679	0.844453	0.015879		1.08679	-0.14244	-0.0028483		1.08679	0.729491	0.0163352
1.08745	0.840085	0.0157968		1.08746	-0.139208	-0.00278367		1.08746	0.724747	0.016229
1.08812	0.840647	0.0158074		1.08812	-0.135514	-0.0027098		1.08813	0.717575	0.0160684
1.08879	0.841529	0.015824		1.08879	-0.133655	-0.00267263		1.08879	0.713445	0.0159759
1.08945	0.839829	0.015792		1.08945	-0.129826	-0.00259606		1.08946	0.712303	0.0159503
1.09012	0.839315	0.0157824		1.09012	-0.124709	-0.00249374		1.09013	0.710029	0.0158994
1.09079	0.841308	0.0158198		1.09079	-0.124494	-0.00248944		1.09079	0.707606	0.0158451
1.09145	0.841536	0.0158241		1.09145	-0.125202	-0.0025036		1.09146	0.707437	0.0158414
1.09212	0.839338	0.0157828		1.09212	-0.123967	-0.0024789		1.09213	0.706884	0.015829
1.09278	0.837486	0.015748		1.09279	-0.123515	-0.00246986		1.09279	0.704732	0.0157808
1.09345	0.835787	0.015716		1.09345	-0.12797	-0.00255895		1.09346	0.704639	0.0157787
1.09412	0.835695	0.0157143		1.09412	-0.133144	-0.00266241		1.09412	0.706905	0.0158294
1.09478	0.838286	0.015763		1.09478	-0.138922	-0.00277795		1.09479	0.708673	0.015869
1.09545	0.843002	0.0158517		1.09545	-0.145307	-0.00290563		1.09546	0.710991	0.0159209
1.09612	0.84823	0.01595		1.09612	-0.148381	-0.0029671		1.09612	0.713547	0.0159782
1.09678	0.85065	0.0159955		1.09678	-0.148195	-0.00296338		1.09679	0.713987	0.015988
1.09745	0.852129	0.0160233		1.09745	-0.146923	-0.00293794		1.09746	0.713451	0.015976
1.09811	0.85381	0.0160549		1.09812	-0.149775	-0.00299497		1.09812	0.714776	0.0160057
1.09878	0.854602	0.0160698		1.09878	-0.153132	-0.0030621		1.09879	0.718225	0.0160829
1.09945	0.85469	0.0160715		1.09945	-0.153672	-0.0030729		1.09945	0.720246	0.0161282
1.10011	0.854568	0.0160692		1.10011	-0.155323	-0.00310591		1.10012	0.718841	0.0160967
1.10078	0.852283	0.0160262		1.10078	-0.158799	-0.00317542		1.10079	0.71702	0.0160559
1.10145	0.850387	0.0159906		1.10145	-0.161018	-0.00321979		1.10145	0.716212	0.0160379
1.10211	0.849532	0.0159745		1.10211	-0.160867	-0.00321677		1.10212	0.713655	0.0159806
1.10278	0.847151	0.0159297		1.10278	-0.160593	-0.00321129		1.10279	0.709329	0.0158837
1.10345	0.844273	0.0158756		1.10345	-0.160776	-0.00321495		1.10345	0.704937	0.0157854
1.10411	0.840736	0.0158091		1.10411	-0.164057	-0.00328056		1.10412	0.702176	0.0157236
1.10478	0.837005	0.0157389		1.10478	-0.170532	-0.00341004		1.10478	0.70447	0.0157749
1.10544	0.833429	0.0156717		1.10545	-0.177767	-0.00355471		1.10545	0.708752	0.0158708
1.10611	0.82926	0.0155933		1.10611	-0.185587	-0.00371108		1.10612	0.71044	0.0159086
1.10678	0.82697	0.0155502		1.10678	-0.191269	-0.0038247		1.10678	0.710922	0.0159194
1.10744	0.825033	0.0155138		1.10744	-0.19554	-0.00391011		1.10745	0.712188	0.0159477
1.10811	0.822255	0.0154616		1.10811	-0.199009	-0.00397948		1.10812	0.715636	0.016025
1.10878	0.82094	0.0154368		1.10878	-0.202621	-0.0040517		1.10878	0.720463	0.016133
1.10944	0.821954	0.0154559		1.10944	-0.206013	-0.00411953		1.10945	0.724881	0.016232
1.11011	0.822904	0.0154738		1.11011	-0.209564	-0.00419054		1.11011	0.729079	0.016326
1.11078	0.824636	0.0155063		1.11078	-0.20966	-0.00419246		1.11078	0.734231	0.0164413
1.11144	0.825875	0.0155296		1.11144	-0.208699	-0.00417324		1.11145	0.740108	0.016573
1.11211	0.825958	0.0155312		1.11211	-0.206944	-0.00413815		1.11211	0.744288	0.0166666
1.11277	0.826366	0.0155389		1.11277	-0.204109	-0.00408146		1.11278	0.745931	0.0167033
1.11344	0.827544	0.015561		1.11344	-0.201241	-0.00402411		1.11345	0.745275	0.0166887
1.11411	0.830737	0.0156211		1.11411	-0.19888	-0.0039769		1.11411	0.744347	0.0166679
1.11477	0.834056	0.0156835		1.11477	-0.19836	-0.0039665		1.11478	0.744708	0.016676
1.11544	0.83627	0.0157251		1.11544	-0.197199	-0.00394328		1.11545	0.744687	0.0166755
1.1161	0.839019	0.0157768		1.11611	-0.193642	-0.00387216		1.11611	0.741187	0.0165971
1.11677	0.841203	0.0158179		1.11677	-0.188381	-0.00376695		1.11678	0.736606	0.0164945
1.11744	0.842003	0.0158329		1.11744	-0.182429	-0.00364794		1.11745	0.733433	0.0164235
1.1181	0.840062	0.0157964		1.1181	-0.178314	-0.00356565		1.11811	0.730461	0.0163569
1.11877	0.837078	0.0157403		1.11877	-0.176188	-0.00352314		1.11878	0.72685	0.0162761
1.11944	0.834487	0.0156916		1.11944	-0.172866	-0.00345671		1.11944	0.72209	0.0161695
1.1201	0.834565	0.0156931		1.1201	-0.169425	-0.0033879		1.12011	0.717092	0.0160576
1.12077	0.840182	0.0157987		1.12077	-0.168733	-0.00337406		1.12078	0.713338	0.0159735
1.12144	0.84535	0.0158959		1.12144	-0.167735	-0.00335411		1.12144	0.710322	0.015906
1.1221	0.849483	0.0159736		1.1221	-0.166693	-0.00333327		1.12211	0.706928	0.01583
1.12277	0.851427	0.0160101		1.12277	-0.163897	-0.00327736		1.12278	0.70305	0.0157431
1.12343	0.849982	0.015983		1.12343	-0.161695	-0.00323333		1.12344	0.700791	0.0156925
1.1241	0.847066	0.0159281		1.1241	-0.162737	-0.00325416		1.12411	0.701765	0.0157144
1.12477	0.844276	0.0158757		1.12477	-0.163296	-0.00326534		1.12478	0.706197	0.0158136
1.12543	0.844229	0.0158748		1.12543	-0.165415	-0.00330772		1.12544	0.710219	0.0159037
1.1261	0.846273	0.0159132		1.1261	-0.166462	-0.00332865		1.12611	0.710834	0.0159174
1.12677	0.849175	0.0159678		1.12677	-0.165187	-0.00330316		1.12677	0.710817	0.015917
1.12743	0.852261	0.0160258		1.12743	-0.166213	-0.00332367		1.12744	0.711637	0.0159354
1.1281	0.857528	0.0161248		1.1281	-0.17152	-0.00342979		1.12811	0.711163	0.0159248
1.12877	0.858991	0.0161524		1.12877	-0.175592	-0.00351122		1.12877	0.708992	0.0158762
1.12943	0.85547	0.0160861		1.12943	-0.178114	-0.00356165		1.12944	0.706599	0.0158226
1.1301	0.852012	0.0160211		1.1301	-0.18067	-0.00361276		1.1301	0.704676	0.0157795
1.13076	0.849022	0.0159649		1.13076	-0.183918	-0.00367771		1.13077	0.704805	0.0157824
1.13143	0.850936	0.0160009		1.13143	-0.185044	-0.00370023		1.13144	0.705427	0.0157964
1.1321	0.856906	0.0161131		1.1321	-0.18475	-0.00369435		1.1321	0.706412	0.0158184
1.13276	0.86387	0.0162441		1.13276	-0.18749	-0.00374914		1.13277	0.706729	0.0158255
1.13343	0.869547	0.0163508		1.13343	-0.19149	-0.00382912		1.13344	0.704967	0.0157861
1.1341	0.870751	0.0163735		1.1341	-0.196696	-0.00393322		1.1341	0.704751	0.0157812
1.13476	0.870523	0.0163692		1.13476	-0.202021	-0.00403971		1.13477	0.706734	0.0158256
1.13543	0.870473	0.0163683		1.13543	-0.203871	-0.0040767		1.13544	0.708082	0.0158558
1.1361	0.868255	0.0163266		1.1361	-0.204841	-0.0040961		1.1361	0.708097	0.0158561
1.13676	0.864452	0.016255		1.13676	-0.206405	-0.00412737		1.13677	0.709577	0.0158893
1.13743	0.863452	0.0162362		1.13743	-0.207459	-0.00414845		1.13743	0.712807	0.0159616
1.13809	0.866352	0.0162908		1.13809	-0.206693	-0.00413313		1.1381	0.714709	0.0160042
1.13876	0.870149	0.0163622		1.13876	-0.204403	-0.00408734		1.13877	0.714632	0.0160025
1.13943	0.873036	0.0164165		1.13943	-0.201107	-0.00402143		1.13943	0.714635	0.0160025
1.14009	0.872031	0.0163976		1.14009	-0.19982	-0.00399569		1.1401	0.713757	0.0159829
1.14076	0.868451	0.0163302		1.14076	-0.198677	-0.00397284		1.14077	0.709136	0.0158794
1.14142	0.864104	0.0162485		1.14142	-0.196289	-0.00392509		1.14143	0.703583	0.0157551
1.14209	0.861173	0.0161934		1.14209	-0.193612	-0.00387156		1.1421	0.700001	0.0156748
1.14276	0.864429	0.0162546		1.14276	-0.187913	-0.0037576		1.14277	0.697619	0.0156215
1.14342	0.868891	0.0163385		1.14342	-0.182984	-0.00365903		1.14343	0.696317	0.0155924
1.14409	0.872251	0.0164017		1.14409	-0.182019	-0.00363974		1.1441	0.695835	0.0155816
1.14476	0.874025	0.0164351		1.14476	-0.180111	-0.00360158		1.14476	0.694844	0.0155594
1.14542	0.872913	0.0164141		1.14542	-0.177314	-0.00354565		1.14543	0.693156	0.0155216
1.14609	0.870376	0.0163664		1.14609	-0.176789	-0.00353516		1.1461	0.691996	0.0154956
1.14675	0.868019	0.0163221		1.14675	-0.178701	-0.00357339		1.14676	0.692326	0.015503
1.14742	0.866272	0.0162893		1.14742	-0.181802	-0.0036354		1.14743	0.692558	0.0155082
1.14809	0.865893	0.0162821		1.14809	-0.184845	-0.00369625		1.1481	0.689538	0.0154406
1.14875	0.867808	0.0163181		1.14875	-0.185562	-0.00371058		1.14876	0.686004	0.0153614
1.14942	0.871739	0.0163921		1.14942	-0.184179	-0.00368293		1.14943	0.684721	0.0153327
1.15009	0.876579	0.0164831		1.15009	-0.184272	-0.00368479		1.1501	0.683809	0.0153123
1.15075	0.879969	0.0165468		1.15075	-0.186169	-0.00372272		1.15076	0.683276	0.0153003
1.15142	0.878377	0.0165169		1.15142	-0.186568	-0.0037307		1.15143	0.681428	0.015259
1.15209	0.876349	0.0164788		1.15209	-0.185645	-0.00371224		1.15209	0.677715	0.0151758
1.15275	0.875018	0.0164537		1.15275	-0.187307	-0.00374548		1.15276	0.674599	0.015106
1.15342	0.87513	0.0164558		1.15342	-0.188529	-0.00376991		1.15343	0.671772	0.0150427
1.15409	0.879294	0.0165341		1.15408	-0.186909	-0.00373752		1.15409	0.667886	0.0149557
1.15475	0.882377	0.0165921		1.15475	-0.185545	-0.00371024		1.15476	0.663249	0.0148519
1.15542	0.882823	0.0166005		1.15542	-0.188062	-0.00376058		1.15542	0.66048	0.0147899
1.15608	0.882415	0.0165928		1.15608	-0.187781	-0.00375496		1.15609	0.660673	0.0147942
1.15675	0.881297	0.0165718		1.15675	-0.184262	-0.00368459		1.15676	0.663945	0.0148675
1.15742	0.880387	0.0165547		1.15742	-0.184976	-0.00369887		1.15742	0.668192	0.0149626
1.15808	0.881445	0.0165746		1.15808	-0.185158	-0.00370251		1.15809	0.670515	0.0150146
1.15875	0.882581	0.0165959		1.15875	-0.183691	-0.00367317		1.15876	0.670482	0.0150138
1.15942	0.884037	0.0166233		1.15942	-0.183937	-0.00367809		1.15942	0.669287	0.0149871
1.16008	0.887515	0.0166887		1.16008	-0.184314	-0.00368563		1.16009	0.668622	0.0149722
1.16075	0.891303	0.0167599		1.16075	-0.18273	-0.00365395		1.16076	0.668478	0.014969
1.16141	0.895159	0.0168325		1.16141	-0.182304	-0.00364544		1.16142	0.668654	0.0149729
1.16208	0.89779	0.0168819		1.16208	-0.1839	-0.00367735		1.16209	0.669138	0.0149837
1.16275	0.90119	0.0169459		1.16275	-0.186412	-0.00372758		1.16275	0.669175	0.0149846
1.16341	0.905775	0.0170321		1.16341	-0.184876	-0.00369687		1.16342	0.667576	0.0149488
1.16408	0.910181	0.0171149		1.16408	-0.183739	-0.00367413		1.16409	0.666422	0.0149229
1.16475	0.914356	0.0171934		1.16474	-0.188053	-0.0037604		1.16475	0.665411	0.0149003
1.16541	0.916392	0.0172317		1.16541	-0.191841	-0.00383614		1.16542	0.659825	0.0147752
1.16608	0.915677	0.0172183		1.16608	-0.193662	-0.00387256		1.16609	0.653021	0.0146228
1.16674	0.914887	0.0172034		1.16674	-0.194205	-0.00388341		1.16675	0.649225	0.0145378
1.16741	0.914255	0.0171915		1.16741	-0.194699	-0.00389329		1.16742	0.646894	0.0144856
1.16808	0.913041	0.0171687		1.16808	-0.196584	-0.00393099		1.16809	0.645227	0.0144483
1.16874	0.912441	0.0171574		1.16874	-0.200288	-0.00400505		1.16875	0.644886	0.0144407
1.16941	0.912588	0.0171602		1.16941	-0.202362	-0.00404652		1.16942	0.64595	0.0144645
1.17008	0.912669	0.0171617		1.17007	-0.20221	-0.00404349		1.17009	0.647774	0.0145054
1.17074	0.911368	0.0171372		1.17074	-0.201451	-0.00402831		1.17075	0.65008	0.014557
1.17141	0.90828	0.0170792		1.17141	-0.197739	-0.00395408		1.17142	0.654344	0.0146525
1.17207	0.905709	0.0170308		1.17207	-0.193921	-0.00387773		1.17208	0.659087	0.0147587
1.17274	0.90392	0.0169972		1.17274	-0.194079	-0.00388089		1.17275	0.660682	0.0147944
1.17341	0.903624	0.0169916		1.17341	-0.193923	-0.00387777		1.17342	0.662369	0.0148322
1.17407	0.905325	0.0170236		1.17407	-0.191632	-0.00383196		1.17408	0.667257	0.0149416
1.17474	0.90654	0.0170465		1.17474	-0.190626	-0.00381185		1.17475	0.672227	0.0150529
1.17541	0.906946	0.0170541		1.17541	-0.188718	-0.00377369		1.17542	0.675722	0.0151312
1.17607	0.907808	0.0170703		1.17607	-0.185784	-0.00371502		1.17608	0.678227	0.0151873
1.17674	0.908067	0.0170752		1.17674	-0.182785	-0.00365505		1.17675	0.680431	0.0152366
1.17741	0.909475	0.0171016		1.17741	-0.180709	-0.00361354		1.17741	0.681736	0.0152658
1.17807	0.91428	0.017192		1.17807	-0.179256	-0.00358449		1.17808	0.68231	0.0152787
1.17874	0.917665	0.0172557		1.17874	-0.178161	-0.00356259		1.17875	0.682382	0.0152803
1.1794	0.919126	0.0172831		1.1794	-0.179791	-0.00359518		1.17941	0.681173	0.0152532
1.18007	0.9197	0.0172939		1.18007	-0.183337	-0.00366609		1.18008	0.679007	0.0152047
1.18074	0.919521	0.0172906		1.18074	-0.183037	-0.00366009		1.18075	0.677325	0.0151671
1.1814	0.919588	0.0172918		1.1814	-0.183055	-0.00366045		1.18141	0.677413	0.015169
1.18207	0.918843	0.0172778		1.18207	-0.185621	-0.00371176		1.18208	0.678397	0.0151911
1.18274	0.916511	0.017234		1.18274	-0.18743	-0.00374794		1.18274	0.678187	0.0151864
1.1834	0.914791	0.0172016		1.1834	-0.188639	-0.00377211		1.18341	0.677445	0.0151698
1.18407	0.914533	0.0171968		1.18407	-0.188804	-0.00377541		1.18408	0.677927	0.0151806
1.18474	0.913985	0.0171865		1.18473	-0.190515	-0.00380963		1.18474	0.678309	0.0151891
1.1854	0.910538	0.0171216		1.1854	-0.192339	-0.0038461		1.18541	0.676723	0.0151536
1.18607	0.902891	0.0169778		1.18607	-0.195458	-0.00390847		1.18608	0.673223	0.0150752
1.18673	0.894724	0.0168243		1.18673	-0.198843	-0.00397616		1.18674	0.668115	0.0149608
1.1874	0.89091	0.0167526		1.1874	-0.200677	-0.00401283		1.18741	0.665439	0.0149009
1.18807	0.88908	0.0167181		1.18806	-0.202088	-0.00404105		1.18807	0.666124	0.0149163
1.18873	0.887979	0.0166974		1.18873	-0.204125	-0.00408178		1.18874	0.666712	0.0149294
1.1894	0.88641	0.0166679		1.1894	-0.203936	-0.004078		1.18941	0.66619	0.0149177
1.19006	0.885785	0.0166562		1.19006	-0.203066	-0.0040606		1.19007	0.665643	0.0149055
1.19073	0.886327	0.0166664		1.19073	-0.202107	-0.00404143		1.19074	0.666028	0.0149141
1.1914	0.888246	0.0167025		1.1914	-0.199168	-0.00398266		1.19141	0.666409	0.0149226
1.19206	0.889617	0.0167282		1.19206	-0.199105	-0.0039814		1.19207	0.66536	0.0148991
1.19273	0.890694	0.0167485		1.19273	-0.198834	-0.00397598		1.19274	0.664652	0.0148833
1.1934	0.893115	0.016794		1.1934	-0.197761	-0.00395452		1.19341	0.666117	0.0149161
1.19406	0.895378	0.0168366		1.19406	-0.196043	-0.00392017		1.19407	0.668087	0.0149602
1.19473	0.897619	0.0168787		1.19473	-0.193077	-0.00386086		1.19474	0.670754	0.0150199
1.1954	0.898826	0.0169014		1.19539	-0.191047	-0.00382026		1.19541	0.674355	0.0151006
1.19606	0.897448	0.0168755		1.19606	-0.18991	-0.00379753		1.19607	0.675503	0.0151263
1.19673	0.896897	0.0168651		1.19673	-0.188317	-0.00376567		1.19674	0.675145	0.0151183
1.19739	0.899808	0.0169199		1.19739	-0.18866	-0.00377253		1.1974	0.675887	0.0151349
1.19806	0.902308	0.0169669		1.19806	-0.189003	-0.00377939		1.19807	0.677074	0.0151615
1.19873	0.901515	0.016952		1.19873	-0.187905	-0.00375744		1.19874	0.677144	0.015163
1.19939	0.900751	0.0169376		1.19939	-0.190756	-0.00381445		1.1994	0.676539	0.0151495
1.20006	0.902135	0.0169636		1.20006	-0.192639	-0.0038521		1.20007	0.67695	0.0151587
1.20073	0.902858	0.0169772		1.20073	-0.195572	-0.00391075		1.20074	0.677208	0.0151645
1.20139	0.902214	0.0169651		1.20139	-0.200124	-0.00400177		1.2014	0.676299	0.0151441
1.20206	0.902193	0.0169647		1.20206	-0.200045	-0.00400019		1.20207	0.675674	0.0151301
1.20273	0.902033	0.0169617		1.20272	-0.197558	-0.00395046		1.20273	0.675599	0.0151284
1.20339	0.903834	0.0169956		1.20339	-0.195837	-0.00391605		1.2034	0.676062	0.0151388
1.20406	0.906801	0.0170514		1.20406	-0.194405	-0.00388741		1.20407	0.677724	0.015176
1.20472	0.909186	0.0170962		1.20472	-0.193282	-0.00386496		1.20473	0.678306	0.015189
1.20539	0.910233	0.0171159		1.20539	-0.190348	-0.00380629		1.2054	0.676736	0.0151539
1.20606	0.909489	0.0171019		1.20606	-0.187535	-0.00375004		1.20607	0.676321	0.0151446
1.20672	0.910404	0.0171191		1.20672	-0.185855	-0.00371644		1.20673	0.678693	0.0151977
1.20739	0.915264	0.0172105		1.20739	-0.181901	-0.00363738		1.2074	0.680618	0.0152408
1.20806	0.917693	0.0172562		1.20805	-0.180032	-0.0036		1.20806	0.680681	0.0152422
1.20872	0.916994	0.017243		1.20872	-0.17995	-0.00359836		1.20873	0.681709	0.0152652
1.20939	0.917826	0.0172587		1.20939	-0.177832	-0.00355601		1.2094	0.683509	0.0153056
1.21005	0.919415	0.0172886		1.21005	-0.178608	-0.00357153		1.21006	0.682961	0.0152933
1.21072	0.921988	0.0173369		1.21072	-0.180741	-0.00361418		1.21073	0.681396	0.0152582
1.21139	0.924192	0.0173784		1.21138	-0.180006	-0.00359948		1.2114	0.681823	0.0152678
1.21205	0.9231	0.0173579		1.21205	-0.177751	-0.00355439		1.21206	0.68225	0.0152774
1.21272	0.921486	0.0173275		1.21272	-0.175187	-0.00350312		1.21273	0.680942	0.0152481
1.21339	0.920883	0.0173162		1.21338	-0.175492	-0.00350922		1.2134	0.681032	0.0152501
1.21405	0.920233	0.0173039		1.21405	-0.175359	-0.00350656		1.21406	0.683296	0.0153008
1.21472	0.920386	0.0173068		1.21472	-0.172681	-0.00345301		1.21473	0.682807	0.0152898
1.21538	0.919139	0.0172834		1.21538	-0.172443	-0.00344825		1.2154	0.680005	0.0152271
1.21605	0.915722	0.0172191		1.21605	-0.174827	-0.00349592		1.21606	0.678074	0.0151838
1.21672	0.914098	0.0171886		1.21672	-0.175636	-0.0035121		1.21673	0.675668	0.01513
1.21738	0.91427	0.0171918		1.21738	-0.176128	-0.00352194		1.21739	0.671184	0.0150296
1.21805	0.913422	0.0171759		1.21805	-0.173143	-0.00346225		1.21806	0.666856	0.0149326
1.21872	0.911021	0.0171307		1.21871	-0.170968	-0.00341876		1.21873	0.665417	0.0149004
1.21938	0.910756	0.0171257		1.21938	-0.174527	-0.00348992		1.21939	0.664424	0.0148782
1.22005	0.912823	0.0171646		1.22005	-0.178284	-0.00356505		1.22006	0.662556	0.0148364
1.22071	0.91615	0.0172272		1.22071	-0.181701	-0.00363338		1.22073	0.661551	0.0148139
1.22138	0.918947	0.0172798		1.22138	-0.183464	-0.00366863		1.22139	0.661113	0.014804
1.22205	0.920368	0.0173065		1.22205	-0.180485	-0.00360906		1.22206	0.659464	0.0147671
1.22271	0.920418	0.0173074		1.22271	-0.178914	-0.00357765		1.22272	0.657379	0.0147204
1.22338	0.918082	0.0172635		1.22338	-0.183976	-0.00367887		1.22339	0.6562	0.014694
1.22405	0.916804	0.0172395		1.22405	-0.187076	-0.00374086		1.22406	0.656002	0.0146896
1.22471	0.918873	0.0172784		1.22471	-0.187675	-0.00375284		1.22472	0.656949	0.0147108
1.22538	0.919074	0.0172821		1.22538	-0.18615	-0.00372234		1.22539	0.658967	0.014756
1.22605	0.91731	0.017249		1.22604	-0.181546	-0.00363028		1.22606	0.662174	0.0148278
1.22671	0.919895	0.0172976		1.22671	-0.179565	-0.00359067		1.22672	0.665348	0.0148989
1.22738	0.925154	0.0173965		1.22738	-0.180668	-0.00361272		1.22739	0.667496	0.014947
1.22805	0.927965	0.0174493		1.22804	-0.180041	-0.00360018		1.22805	0.668344	0.014966
1.22871	0.93134	0.0175128		1.22871	-0.178624	-0.00357185		1.22872	0.667594	0.0149492
1.22938	0.934151	0.0175657		1.22938	-0.177806	-0.00355549		1.22939	0.667379	0.0149444
1.23004	0.936655	0.0176127		1.23004	-0.178225	-0.00356387		1.23005	0.6688	0.0149762
1.23071	0.939339	0.0176632		1.23071	-0.179449	-0.00358835		1.23072	0.668545	0.0149705
1.23138	0.942448	0.0177217		1.23137	-0.177397	-0.00354731		1.23139	0.665789	0.0149088
1.23204	0.94564	0.0177817		1.23204	-0.174143	-0.00348224		1.23205	0.663306	0.0148532
1.23271	0.946852	0.0178045		1.23271	-0.172128	-0.00344195		1.23272	0.661729	0.0148178
1.23338	0.946827	0.017804		1.23337	-0.169275	-0.0033849		1.23338	0.662908	0.0148442
1.23404	0.949167	0.017848		1.23404	-0.169208	-0.00338356		1.23405	0.665852	0.0149102
1.23471	0.952355	0.017908		1.23471	-0.167614	-0.00335169		1.23472	0.666493	0.0149245
1.23537	0.95166	0.0178949		1.23537	-0.162351	-0.00324645		1.23538	0.665567	0.0149038
1.23604	0.950266	0.0178687		1.23604	-0.159561	-0.00319066		1.23605	0.664455	0.0148789
1.23671	0.94936	0.0178516		1.2367	-0.159722	-0.00319388		1.23672	0.664282	0.014875
1.23737	0.950707	0.017877		1.23737	-0.16019	-0.00320323		1.23738	0.665159	0.0148946
1.23804	0.952935	0.0179189		1.23804	-0.160526	-0.00320995		1.23805	0.664834	0.0148874
1.23871	0.954955	0.0179568		1.2387	-0.161264	-0.00322471		1.23872	0.664092	0.0148708
1.23937	0.956443	0.0179848		1.23937	-0.164184	-0.0032831		1.23938	0.666238	0.0149188
1.24004	0.957641	0.0180074		1.24004	-0.165697	-0.00331335		1.24005	0.6704	0.015012
1.2407	0.959332	0.0180392		1.2407	-0.165045	-0.00330032		1.24072	0.673076	0.0150719
1.24137	0.961851	0.0180865		1.24137	-0.166917	-0.00333775		1.24138	0.673088	0.0150722
1.24204	0.967449	0.0181918		1.24204	-0.171031	-0.00342002		1.24205	0.670112	0.0150056
1.2427	0.972665	0.0182899		1.2427	-0.176908	-0.00353753		1.24271	0.66644	0.0149233
1.24337	0.978331	0.0183964		1.24337	-0.181791	-0.00363518		1.24338	0.665464	0.0149015
1.24404	0.983912	0.0185014		1.24403	-0.18092	-0.00361776		1.24405	0.666361	0.0149216
1.2447	0.988112	0.0185803		1.2447	-0.178905	-0.00357747		1.24471	0.667196	0.0149403
1.24537	0.987253	0.0185642		1.24537	-0.175902	-0.00351742		1.24538	0.667393	0.0149447
1.24604	0.984988	0.0185216		1.24603	-0.17302	-0.00345979		1.24605	0.666796	0.0149313
1.2467	0.982585	0.0184764		1.2467	-0.171401	-0.00342741		1.24671	0.664809	0.0148868
1.24737	0.980673	0.0184404		1.24737	-0.16934	-0.0033862		1.24738	0.661206	0.0148061
1.24803	0.982725	0.018479		1.24803	-0.171647	-0.00343233		1.24804	0.656169	0.0146933
1.2487	0.984931	0.0185205		1.2487	-0.174724	-0.00349386		1.24871	0.650367	0.0145634
1.24937	0.984767	0.0185174		1.24936	-0.175027	-0.00349992		1.24938	0.646074	0.0144673
1.25003	0.982218	0.0184695		1.25003	-0.1736	-0.00347139		1.25004	0.643562	0.014411
1.2507	0.97686	0.0183687		1.2507	-0.171937	-0.00343813		1.25071	0.641277	0.0143599
1.25137	0.972002	0.0182774		1.25136	-0.171981	-0.00343901		1.25138	0.6388	0.0143044
1.25203	0.968918	0.0182194		1.25203	-0.172776	-0.00345491		1.25204	0.638096	0.0142886
1.2527	0.965309	0.0181515		1.25269	-0.178751	-0.00357439		1.25271	0.639275	0.014315
1.25336	0.960916	0.0180689		1.25336	-0.186751	-0.00373436		1.25337	0.639085	0.0143108
1.25403	0.957114	0.0179974		1.25403	-0.192674	-0.0038528		1.25404	0.638452	0.0142966
1.2547	0.952867	0.0179176		1.25469	-0.197054	-0.00394038		1.25471	0.638914	0.014307
1.25536	0.952688	0.0179142		1.25536	-0.198991	-0.00397912		1.25537	0.640548	0.0143435
1.25603	0.952814	0.0179166		1.25603	-0.197886	-0.00395702		1.25604	0.643514	0.01441
1.2567	0.947261	0.0178122		1.25669	-0.195697	-0.00391325		1.25671	0.646594	0.0144789
1.25736	0.941767	0.0177089		1.25736	-0.196345	-0.00392621		1.25737	0.649183	0.0145369
1.25803	0.940437	0.0176839		1.25803	-0.200058	-0.00400045		1.25804	0.650154	0.0145586
1.25869	0.940242	0.0176802		1.25869	-0.202872	-0.00405672		1.25871	0.650044	0.0145562
1.25936	0.94027	0.0176807		1.25936	-0.204021	-0.0040797		1.25937	0.650742	0.0145718
1.26003	0.938507	0.0176476		1.26002	-0.204269	-0.00408466		1.26004	0.649745	0.0145495
1.26069	0.937316	0.0176252		1.26069	-0.203563	-0.00407054		1.2607	0.645235	0.0144485
1.26136	0.937379	0.0176264		1.26136	-0.198409	-0.00396748		1.26137	0.641176	0.0143576
1.26203	0.937109	0.0176213		1.26202	-0.193843	-0.00387617		1.26204	0.639319	0.014316
1.26269	0.940892	0.0176924		1.26269	-0.193127	-0.00386186		1.2627	0.636738	0.0142582
1.26336	0.944186	0.0177544		1.26336	-0.193513	-0.00386958		1.26337	0.632383	0.0141607
1.26402	0.942256	0.0177181		1.26402	-0.195278	-0.00390487		1.26404	0.628634	0.0140768
1.26469	0.941216	0.0176985		1.26469	-0.196105	-0.00392141		1.2647	0.627049	0.0140413
1.26536	0.945971	0.0177879		1.26536	-0.194651	-0.00389233		1.26537	0.624875	0.0139926
1.26602	0.949741	0.0178588		1.26602	-0.192242	-0.00384416		1.26604	0.621607	0.0139194
1.26669	0.950742	0.0178776		1.26669	-0.190422	-0.00380777		1.2667	0.620535	0.0138954
1.26736	0.951321	0.0178885		1.26735	-0.190454	-0.00380841		1.26737	0.620685	0.0138988
1.26802	0.949748	0.0178589		1.26802	-0.191007	-0.00381946		1.26803	0.618292	0.0138452
1.26869	0.946593	0.0177996		1.26869	-0.191017	-0.00381966		1.2687	0.614983	0.0137711
1.26936	0.942439	0.0177215		1.26935	-0.189286	-0.00378505		1.26937	0.614946	0.0137702
1.27002	0.940631	0.0176875		1.27002	-0.189732	-0.00379397		1.27003	0.617027	0.0138168
1.27069	0.939891	0.0176736		1.27069	-0.190944	-0.00381821		1.2707	0.619129	0.0138639
1.27135	0.936415	0.0176082		1.27135	-0.19124	-0.00382412		1.27137	0.621644	0.0139202
1.27202	0.932304	0.0175309		1.27202	-0.191498	-0.00382928		1.27203	0.623352	0.0139585
1.27269	0.930222	0.0174918		1.27268	-0.188035	-0.00376004		1.2727	0.622589	0.0139414
1.27335	0.927286	0.0174366		1.27335	-0.184883	-0.00369701		1.27337	0.621453	0.013916
1.27402	0.92334	0.0173624		1.27402	-0.180565	-0.00361066		1.27403	0.622318	0.0139353
1.27469	0.920147	0.0173023		1.27468	-0.176504	-0.00352946		1.2747	0.623404	0.0139596
1.27535	0.918502	0.0172714		1.27535	-0.176009	-0.00351956		1.27536	0.623704	0.0139664
1.27602	0.918205	0.0172658		1.27602	-0.175361	-0.0035066		1.27603	0.626004	0.0140179
1.27669	0.918383	0.0172692		1.27668	-0.174647	-0.00349232		1.2767	0.631045	0.0141307
1.27735	0.919927	0.0172982		1.27735	-0.177181	-0.00354299		1.27736	0.634535	0.0142089
1.27802	0.922365	0.017344		1.27801	-0.180047	-0.0036003		1.27803	0.635673	0.0142344
1.27868	0.924607	0.0173862		1.27868	-0.178959	-0.00357855		1.27869	0.635181	0.0142234
1.27935	0.928015	0.0174503		1.27935	-0.177056	-0.00354049		1.27936	0.63242	0.0141615
1.28002	0.9302	0.0174914		1.28001	-0.175904	-0.00351746		1.28003	0.630419	0.0141167
1.28068	0.930736	0.0175014		1.28068	-0.176625	-0.00353188		1.28069	0.629826	0.0141034
1.28135	0.931197	0.0175101		1.28135	-0.178647	-0.00357231		1.28136	0.628818	0.0140809
1.28201	0.931491	0.0175156		1.28201	-0.182498	-0.00364931		1.28203	0.627536	0.0140522
1.28268	0.933021	0.0175444		1.28268	-0.192357	-0.00384646		1.28269	0.62718	0.0140442
1.28335	0.934118	0.017565		1.28334	-0.197433	-0.00394796		1.28336	0.627496	0.0140513
1.28401	0.935178	0.017585		1.28401	-0.19843	-0.0039679		1.28403	0.630435	0.0141171
1.28468	0.936384	0.0176076		1.28468	-0.200265	-0.00400459		1.28469	0.634569	0.0142097
1.28535	0.937013	0.0176195		1.28534	-0.202967	-0.00405862		1.28536	0.635473	0.0142299
1.28601	0.93797	0.0176375		1.28601	-0.204915	-0.00409758		1.28602	0.634351	0.0142048
1.28668	0.939573	0.0176676		1.28668	-0.207307	-0.00414541		1.28669	0.63409	0.0141989
1.28735	0.936764	0.0176148		1.28734	-0.213279	-0.00426483		1.28736	0.636943	0.0142628
1.28801	0.934417	0.0175707		1.28801	-0.219822	-0.00439566		1.28802	0.641285	0.01436
1.28868	0.93713	0.0176217		1.28868	-0.221162	-0.00442246		1.28869	0.64494	0.0144419
1.28934	0.940669	0.0176882		1.28934	-0.222404	-0.00444729		1.28936	0.648275	0.0145166
1.29001	0.945874	0.0177861		1.29001	-0.227529	-0.00454978		1.29002	0.649332	0.0145402
1.29068	0.949994	0.0178636		1.29067	-0.228231	-0.00456381		1.29069	0.647319	0.0144952
1.29134	0.950361	0.0178705		1.29134	-0.223056	-0.00446033		1.29136	0.646125	0.0144684
1.29201	0.950363	0.0178705		1.29201	-0.221248	-0.00442418		1.29202	0.644796	0.0144387
1.29268	0.950674	0.0178764		1.29267	-0.221446	-0.00442814		1.29269	0.64189	0.0143736
1.29334	0.95078	0.0178783		1.29334	-0.221011	-0.00441944		1.29336	0.640995	0.0143536
1.29401	0.948932	0.0178436		1.29401	-0.221516	-0.00442954		1.29402	0.64157	0.0143664
1.29468	0.947919	0.0178245		1.29467	-0.223996	-0.00447913		1.29469	0.640702	0.014347
1.29534	0.951568	0.0178932		1.29534	-0.227424	-0.00454768		1.29535	0.638207	0.0142911
1.29601	0.956757	0.0179907		1.296	-0.228195	-0.00456309		1.29602	0.635514	0.0142308
1.29667	0.960186	0.0180552		1.29667	-0.230587	-0.00461092		1.29669	0.633055	0.0141758
1.29734	0.962828	0.0181049		1.29734	-0.235143	-0.00470203		1.29735	0.630945	0.0141285
1.29801	0.96479	0.0181418		1.298	-0.237631	-0.00475178		1.29802	0.630502	0.0141186
1.29867	0.964723	0.0181405		1.29867	-0.237162	-0.0047424		1.29869	0.634135	0.0141999
1.29934	0.96646	0.0181732		1.29934	-0.239201	-0.00478317		1.29935	0.640811	0.0143494
1.30001	0.971302	0.0182642		1.3	-0.24089	-0.00481695		1.30002	0.6456	0.0144567
1.30067	0.976419	0.0183605		1.30067	-0.241381	-0.00482677		1.30068	0.648081	0.0145122
1.30134	0.982066	0.0184666		1.30133	-0.241865	-0.00483645		1.30135	0.646974	0.0144874
1.30201	0.989095	0.0185988		1.302	-0.241444	-0.00482803		1.30202	0.643066	0.0143999
1.30267	0.993376	0.0186793		1.30267	-0.241723	-0.00483361		1.30268	0.640308	0.0143382
1.30334	0.992116	0.0186556		1.30333	-0.238362	-0.0047664		1.30335	0.638697	0.0143021
1.304	0.990289	0.0186213		1.304	-0.234602	-0.00469121		1.30402	0.638458	0.0142967
1.30467	0.991934	0.0186522		1.30467	-0.22918	-0.00458279		1.30468	0.638879	0.0143062
1.30534	0.994825	0.0187066		1.30533	-0.222942	-0.00445805		1.30535	0.638899	0.0143066
1.306	0.995753	0.018724		1.306	-0.217903	-0.00435729		1.30601	0.637627	0.0142781
1.30667	0.99619	0.0187322		1.30666	-0.213735	-0.00427394		1.30668	0.634961	0.0142184
1.30733	0.996714	0.0187421		1.30733	-0.21307	-0.00426065		1.30735	0.630028	0.014108
1.308	0.995983	0.0187283		1.308	-0.214094	-0.00428112		1.30801	0.622695	0.0139438
1.30867	0.991983	0.0186531		1.30866	-0.2143	-0.00428524		1.30868	0.616789	0.0138115
1.30933	0.987428	0.0185675		1.30933	-0.213813	-0.0042755		1.30935	0.614387	0.0137577
1.31	0.985241	0.0185263		1.31	-0.212271	-0.00424467		1.31001	0.614999	0.0137714
1.31067	0.984729	0.0185167		1.31066	-0.208783	-0.00417492		1.31068	0.617122	0.013819
1.31133	0.985698	0.0185349		1.31133	-0.2043	-0.00408528		1.31134	0.619728	0.0138773
1.312	0.987774	0.018574		1.312	-0.200793	-0.00401515		1.31201	0.621641	0.0139202
1.31266	0.991398	0.0186421		1.31266	-0.198033	-0.00395996		1.31268	0.620909	0.0139038
1.31333	0.992143	0.0186561		1.31333	-0.19665	-0.0039323		1.31334	0.619771	0.0138783
1.314	0.991505	0.0186441		1.31399	-0.194213	-0.00388357		1.31401	0.620401	0.0138924
1.31466	0.990269	0.0186209		1.31466	-0.192238	-0.00384408		1.31468	0.621732	0.0139222
1.31533	0.987914	0.0185766		1.31533	-0.189252	-0.00378437		1.31534	0.623571	0.0139634
1.316	0.986835	0.0185563		1.31599	-0.183382	-0.00366699		1.31601	0.627154	0.0140436
1.31666	0.986972	0.0185589		1.31666	-0.178247	-0.00356431		1.31668	0.631521	0.0141414
1.31733	0.986919	0.0185579		1.31733	-0.175025	-0.00349988		1.31734	0.632857	0.0141713
1.318	0.985286	0.0185272		1.31799	-0.172497	-0.00344933		1.31801	0.63148	0.0141405
1.31866	0.984016	0.0185033		1.31866	-0.169718	-0.00339376		1.31868	0.632238	0.0141575
1.31933	0.982855	0.0184815		1.31932	-0.167421	-0.00334783		1.31934	0.634946	0.0142181
1.32	0.981816	0.0184619		1.31999	-0.16475	-0.00329442		1.32001	0.634872	0.0142164
1.32066	0.978764	0.0184046		1.32066	-0.161073	-0.00322089		1.32067	0.634099	0.0141991
1.32133	0.9752	0.0183375		1.32132	-0.156934	-0.00313813		1.32134	0.636088	0.0142437
1.32199	0.97254	0.0182875		1.32199	-0.156582	-0.00313109		1.32201	0.637987	0.0142862
1.32266	0.970175	0.018243		1.32266	-0.156977	-0.00313899		1.32267	0.637973	0.0142859
1.32333	0.969507	0.0182305		1.32332	-0.157437	-0.00314818		1.32334	0.637127	0.0142669
1.32399	0.967686	0.0181962		1.32399	-0.15872	-0.00317384		1.32401	0.63601	0.0142419
1.32466	0.965384	0.018153		1.32465	-0.15736	-0.00314664		1.32467	0.633665	0.0141894
1.32533	0.964211	0.0181309		1.32532	-0.155526	-0.00310997		1.32534	0.630253	0.014113
1.32599	0.964969	0.0181452		1.32599	-0.156316	-0.00312577		1.326	0.628407	0.0140717
1.32666	0.964984	0.0181454		1.32665	-0.157163	-0.0031427		1.32667	0.627184	0.0140443
1.32732	0.964988	0.0181455		1.32732	-0.15623	-0.00312405		1.32734	0.622907	0.0139485
1.32799	0.964653	0.0181392		1.32799	-0.156553	-0.00313051		1.328	0.617677	0.0138314
1.32866	0.963949	0.018126		1.32865	-0.157874	-0.00315692		1.32867	0.614237	0.0137544
[truncated: 25,330 more rows]

## Sheet: Supplementary Fig. 10, quench
	Acrylamide Quenching
		Values		Stdev		n
		Apo	MgATP-bound	Apo	MgATP	Apo	MgATP
	NBD1	13.07	11.74	0.07	0.04	3	4
	NBD1-RR	12.8	11.71	0.06	0.03	5	4
	NBD1-RR S903D	12.14	11.19	0.04	0.05	3	3
	NBD1-RR S908D T911E	12.28	10.93	0.06	0.03	3	3
	NBD1-RR S903D S908D T911E S914D	12.15	11.19	0.03	0.05	3	3
	KI Quenching
		Values		Stdev
		Apo	MgATP-bound	Apo	MgATP
	NBD1	4.84	3.85	0.04	0.08	3	3
	NBD1-RR	4.59	3.41	0.05	0.04	3	3
	NBD1-RR S903D	4.25	2.92	0.05	0.09	3	4
	NBD1-RR S908D T911E	4.44	3.15	0.07	0.08	5	4
	NBD1-RR S903D S908D T911E S914D	4.14	3.08	0.05	0.03	4	3
	p values
	Acrylamide Quenching (Nucleotide free)							Acrylamide Quenching (MgATP-bound)
		NBD1	NBD1-RR	NBD1-RR S903D	NBD1-RR S908D T911E	NBD1-RR S903D S908D T911E S914D			NBD1	NBD1-RR	NBD1-RR S903D	NBD1-RR S908D T911E	NBD1-RR S903D S908D T911E S914D
	NBD1							NBD1
	NBD1-RR	0.006						NBD1-RR	0.2754
	NBD1-RR S903D	< 0.0001	< 0.0001					NBD1-RR S903D	0.0001	0.0004
	NBD1-RR S908D T911E	0.0001	0.0002	0.0282				NBD1-RR S908D T911E	< 0.0001	< 0.0001	0.0015
	NBD1-RR S903D S908D T911E S914D	< 0.0001	< 0.0001	0.7465	0.0284			NBD1-RR S903D S908D T911E S914D	0.0001	0.0004	1	0.0015
	Iodide Quenching (Nucleotide free)							Iodide Quenching (MgATP-bound)
		NBD1	NBD1-RR	NBD1-RR S903D	NBD1-RR S908D T911E	NBD1-RR S903D S908D T911E S914D			NBD1	NBD1-RR	NBD1-RR S903D	NBD1-RR S908D T911E	NBD1-RR S903D S908D T911E S914D
	NBD1							NBD1
	NBD1-RR	0.0025						NBD1-RR	0.001
	NBD1-RR S903D	0.0001	0.0011					NBD1-RR S903D	< 0.0001	0.0004
	NBD1-RR S908D T911E	0.0001	0.014	0.0051				NBD1-RR S908D T911E	0.0002	0.0033	0.0088
	NBD1-RR S903D S908D T911E S914D	<0.0001	0.0002	0.0396	0.0001			NBD1-RR S903D S908D T911E S914D	0.0001	0.0003	0.0314	0.1832
