# Supplementary material for: Structural basis of inhibition of human NaV1.8 by the tarantula venom peptide Protoxin-I
Source: Nat Commun. 2025 Feb 7;16:1459. doi: 10.1038/s41467-024-55764-z (PMC11805909; doi:10.1038/s41467-024-55764-z)
Supplement: Supplementary file 9 — Source Data [file 41467_2024_55764_MOESM9_ESM.zip › source data.xlsx]

## Sheet: Fig. 2a, pore radius
7WFW				apo-hNaV1.8				Class I				Class II
Min radius	2.109			Min radius	1.504			Min radius	1.845			Min radius	1.445
Max radius	4.819			Max radius	5.443			Max radius	5.318			Max radius	5.298
Distance	Radius	Normalized distance		Distance	Radius	Normalized distance		Distance	Radius	Normalized distance		Distance	Radius	Normalized distance
0	2.987	39.039		0	2.736	44.64		0	3.148	40.392		0	2.465	49.159
0.01	2.983	39.029		0.122	2.698	44.518		0.082	3.058	40.31		0.049	2.46	49.11
0.019	2.979	39.02		0.24	2.663	44.4		0.157	2.977	40.235		0.098	2.458	49.061
0.027	2.976	39.012		0.349	2.633	44.291		0.222	2.912	40.17		0.148	2.461	49.011
0.033	2.974	39.006		0.444	2.611	44.196		0.269	2.872	40.123		0.199	2.471	48.96
0.039	2.974	39		0.523	2.598	44.117		0.293	2.864	40.099		0.254	2.491	48.905
0.043	2.976	38.996		0.582	2.598	44.058		0.3	2.894	40.092		0.317	2.524	48.842
0.049	2.98	38.99		0.622	2.61	44.018		0.34	2.954	40.052		0.391	2.568	48.768
0.059	2.986	38.98		0.661	2.631	43.979		0.419	3.035	39.973		0.48	2.618	48.679
0.073	2.993	38.966		0.724	2.656	43.916		0.545	3.125	39.847		0.587	2.668	48.572
0.093	3.002	38.946		0.824	2.682	43.816		0.722	3.215	39.67		0.716	2.712	48.443
0.118	3.012	38.921		0.967	2.706	43.673		0.951	3.298	39.441		0.87	2.745	48.289
0.148	3.024	38.891		1.149	2.725	43.491		1.219	3.377	39.173		1.05	2.764	48.109
0.182	3.037	38.857		1.366	2.743	43.274		1.516	3.461	38.876		1.252	2.773	47.907
0.219	3.052	38.82		1.612	2.765	43.028		1.83	3.556	38.562		1.474	2.783	47.685
0.256	3.069	38.783		1.883	2.796	42.757		2.149	3.669	38.243		1.713	2.803	47.446
0.292	3.088	38.747		2.174	2.843	42.466		2.461	3.805	37.931		1.967	2.843	47.192
0.327	3.109	38.712		2.48	2.91	42.16		2.755	3.953	37.637		2.234	2.911	46.925
0.359	3.128	38.68		2.796	2.998	41.844		3.018	4.099	37.374		2.512	3.011	46.647
0.387	3.143	38.652		3.119	3.104	41.521		3.24	4.232	37.152		2.801	3.135	46.358
0.413	3.152	38.626		3.445	3.226	41.195		3.408	4.338	36.984		3.101	3.276	46.058
0.438	3.152	38.601		3.772	3.36	40.868		3.525	4.408	36.867		3.413	3.424	45.746
0.466	3.145	38.573		4.095	3.503	40.545		3.598	4.446	36.794		3.737	3.572	45.422
0.496	3.135	38.543		4.412	3.652	40.228		3.636	4.46	36.756		4.068	3.712	45.091
0.526	3.127	38.513		4.719	3.8	39.921		3.658	4.458	36.734		4.399	3.842	44.76
0.554	3.124	38.485		5.012	3.943	39.628		3.687	4.448	36.705		4.719	3.959	44.44
0.582	3.132	38.457		5.285	4.073	39.355		3.725	4.437	36.667		5.018	4.063	44.141
0.619	3.152	38.42		5.535	4.184	39.105		3.767	4.426	36.625		5.287	4.154	43.872
0.673	3.184	38.366		5.758	4.27	38.882		3.807	4.418	36.585		5.517	4.229	43.642
0.752	3.227	38.287		5.947	4.331	38.693		3.838	4.413	36.554		5.705	4.29	43.454
0.863	3.282	38.176		6.099	4.372	38.541		3.856	4.414	36.536		5.862	4.336	43.297
1.011	3.346	38.028		6.212	4.398	38.428		3.876	4.422	36.516		6.021	4.368	43.138
1.199	3.422	37.84		6.288	4.415	38.352		3.905	4.435	36.487		6.235	4.389	42.924
1.423	3.51	37.616		6.329	4.427	38.311		3.946	4.452	36.446		6.529	4.398	42.63
1.673	3.614	37.366		6.336	4.44	38.304		3.998	4.471	36.394		6.898	4.397	42.261
1.943	3.736	37.096		6.363	4.451	38.277		4.058	4.492	36.334		7.327	4.39	41.832
2.222	3.878	36.817		6.425	4.459	38.215		4.125	4.513	36.267		7.8	4.382	41.359
2.503	4.039	36.536		6.523	4.462	38.117		4.2	4.535	36.192		8.298	4.379	40.861
2.778	4.205	36.261		6.661	4.455	37.979		4.28	4.558	36.112		8.803	4.387	40.356
3.038	4.362	36.001		6.842	4.438	37.798		4.367	4.581	36.025		9.296	4.411	39.863
3.276	4.495	35.763		7.069	4.413	37.571		4.46	4.607	35.932		9.76	4.455	39.399
3.483	4.589	35.556		7.343	4.387	37.297		4.558	4.634	35.834		10.174	4.512	38.985
3.652	4.635	35.387		7.652	4.37	36.988		4.66	4.663	35.732		10.521	4.578	38.638
3.786	4.643	35.253		7.988	4.369	36.652		4.763	4.694	35.629		10.784	4.644	38.375
3.892	4.63	35.147		8.338	4.393	36.302		4.864	4.727	35.528		10.963	4.705	38.196
3.977	4.611	35.062		8.693	4.448	35.947		4.961	4.761	35.431		11.07	4.754	38.089
4.052	4.603	34.987		9.042	4.524	35.598		5.051	4.796	35.341		11.118	4.79	38.041
4.123	4.617	34.916		9.374	4.612	35.266		5.132	4.83	35.26		11.137	4.813	38.022
4.195	4.649	34.844		9.678	4.698	34.962		5.201	4.859	35.191		11.186	4.825	37.973
4.27	4.686	34.769		9.943	4.771	34.697		5.255	4.883	35.137		11.261	4.827	37.898
4.346	4.717	34.693		10.159	4.82	34.481		5.296	4.896	35.096		11.353	4.821	37.806
4.422	4.732	34.617		10.323	4.842	34.317		5.327	4.899	35.065		11.452	4.807	37.707
4.496	4.72	34.543		10.442	4.845	34.198		5.356	4.892	35.036		11.551	4.788	37.608
4.568	4.688	34.471		10.52	4.835	34.12		5.396	4.877	34.996		11.643	4.766	37.516
4.639	4.646	34.4		10.565	4.822	34.075		5.456	4.855	34.936		11.73	4.74	37.429
4.706	4.608	34.333		10.586	4.812	34.054		5.545	4.827	34.847		11.816	4.715	37.343
4.771	4.586	34.268		10.603	4.811	34.037		5.669	4.796	34.723		11.899	4.69	37.26
4.833	4.59	34.206		10.631	4.818	34.009		5.836	4.766	34.556		11.972	4.667	37.187
4.895	4.618	34.144		10.669	4.828	33.971		6.052	4.742	34.34		12.029	4.648	37.13
4.96	4.661	34.079		10.713	4.836	33.927		6.321	4.728	34.071		12.064	4.632	37.095
5.034	4.706	34.005		10.759	4.837	33.881		6.636	4.729	33.756		12.086	4.621	37.073
5.124	4.743	33.915		10.808	4.827	33.832		6.982	4.747	33.41		12.143	4.616	37.016
5.235	4.761	33.804		10.861	4.805	33.779		7.347	4.779	33.045		12.252	4.618	36.907
5.371	4.758	33.668		10.923	4.775	33.717		7.718	4.822	32.674		12.424	4.627	36.735
5.532	4.738	33.507		10.999	4.741	33.641		8.082	4.87	32.31		12.669	4.645	36.49
5.715	4.706	33.324		11.091	4.706	33.549		8.426	4.919	31.966		12.984	4.672	36.175
5.917	4.666	33.122		11.203	4.675	33.437		8.737	4.967	31.655		13.356	4.709	35.803
6.133	4.622	32.906		11.339	4.651	33.301		9.002	5.011	31.39		13.769	4.757	35.39
6.36	4.577	32.679		11.501	4.632	33.139		9.209	5.049	31.183		14.209	4.814	34.95
6.595	4.532	32.444		11.693	4.615	32.947		9.354	5.08	31.038		14.661	4.874	34.498
6.833	4.489	32.206		11.917	4.597	32.723		9.45	5.102	30.942		15.111	4.93	34.048
7.07	4.448	31.969		12.169	4.576	32.471		9.518	5.115	30.874		15.543	4.973	33.616
7.304	4.41	31.735		12.442	4.548	32.198		9.585	5.12	30.807		15.944	4.998	33.215
7.53	4.377	31.509		12.728	4.513	31.912		9.668	5.12	30.724		16.298	4.999	32.861
7.747	4.35	31.292		13.019	4.474	31.621		9.765	5.117	30.627		16.591	4.981	32.568
7.956	4.331	31.083		13.307	4.434	31.333		9.873	5.116	30.519		16.813	4.953	32.346
8.156	4.322	30.883		13.584	4.396	31.056		9.986	5.116	30.406		16.967	4.928	32.192
8.349	4.326	30.69		13.842	4.362	30.798		10.1	5.116	30.292		17.066	4.913	32.093
8.533	4.342	30.506		14.073	4.335	30.567		10.212	5.114	30.18		17.124	4.921	32.035
8.71	4.366	30.329		14.269	4.316	30.371		10.327	5.107	30.065		17.165	4.955	31.994
8.879	4.391	30.16		14.423	4.305	30.217		10.451	5.095	29.941		17.217	5.005	31.942
9.042	4.414	29.997		14.539	4.302	30.101		10.589	5.074	29.803		17.286	5.063	31.873
9.198	4.428	29.841		14.626	4.306	30.014		10.742	5.042	29.65		17.367	5.118	31.792
9.349	4.43	29.69		14.691	4.318	29.949		10.913	4.999	29.479		17.452	5.158	31.707
9.496	4.423	29.543		14.745	4.335	29.895		11.104	4.942	29.288		17.535	5.176	31.624
9.638	4.411	29.401		14.792	4.353	29.848		11.318	4.869	29.074		17.609	5.171	31.55
9.777	4.4	29.262		14.839	4.365	29.801		11.556	4.782	28.836		17.673	5.15	31.486
9.91	4.393	29.129		14.891	4.368	29.749		11.823	4.687	28.569		17.73	5.122	31.429
10.039	4.394	29		14.953	4.355	29.687		12.12	4.59	28.272		17.782	5.094	31.377
10.163	4.401	28.876		15.035	4.323	29.605		12.445	4.5	27.947		17.83	5.073	31.329
10.28	4.411	28.759		15.143	4.278	29.497		12.79	4.422	27.602		17.874	5.064	31.285
10.391	4.421	28.648		15.278	4.229	29.362		13.148	4.363	27.244		17.916	5.064	31.243
10.495	4.426	28.544		15.432	4.186	29.208		13.511	4.319	26.881		17.959	5.069	31.2
10.592	4.425	28.447		15.602	4.157	29.038		13.872	4.288	26.52		18.007	5.074	31.152
10.68	4.417	28.359		15.78	4.15	28.86		14.224	4.267	26.168		18.066	5.076	31.093
10.765	4.404	28.274		15.962	4.167	28.678		14.559	4.254	25.833		18.141	5.069	31.018
10.849	4.387	28.19		16.144	4.198	28.496		14.871	4.247	25.521		18.237	5.052	30.922
10.936	4.368	28.103		16.323	4.233	28.317		15.156	4.243	25.236		18.353	5.026	30.806
11.029	4.349	28.01		16.499	4.262	28.141		15.411	4.244	24.981		18.488	4.991	30.671
11.13	4.327	27.909		16.674	4.275	27.966		15.642	4.248	24.75		18.636	4.947	30.523
11.242	4.299	27.797		16.854	4.262	27.786		15.855	4.255	24.537		18.795	4.895	30.364
11.369	4.264	27.67		17.046	4.228	27.594		16.053	4.264	24.339		18.96	4.834	30.199
11.513	4.219	27.526		17.25	4.178	27.39		16.238	4.273	24.154		19.127	4.766	30.032
11.678	4.159	27.361		17.463	4.117	27.177		16.412	4.281	23.98		19.292	4.693	29.867
11.867	4.09	27.172		17.683	4.052	26.957		16.572	4.285	23.82		19.451	4.614	29.708
12.08	4.019	26.959		17.903	3.988	26.737		16.717	4.285	23.675		19.6	4.532	29.559
12.311	3.955	26.728		18.119	3.93	26.521		16.845	4.279	23.547		19.734	4.447	29.425
12.557	3.906	26.482		18.325	3.876	26.315		16.951	4.269	23.441		19.852	4.362	29.307
12.814	3.88	26.225		18.514	3.827	26.126		17.037	4.256	23.355		19.956	4.281	29.203
13.075	3.877	25.964		18.683	3.783	25.957		17.106	4.242	23.286		20.051	4.208	29.108
13.337	3.884	25.702		18.827	3.743	25.813		17.162	4.228	23.23		20.138	4.148	29.021
13.596	3.891	25.443		18.95	3.707	25.69		17.209	4.215	23.183		20.224	4.106	28.935
13.847	3.885	25.192		19.055	3.677	25.585		17.251	4.203	23.141		20.313	4.084	28.846
14.086	3.855	24.953		19.148	3.653	25.492		17.293	4.192	23.099		20.41	4.076	28.749
14.311	3.798	24.728		19.23	3.637	25.41		17.337	4.18	23.055		20.518	4.075	28.641
14.52	3.726	24.519		19.304	3.63	25.336		17.388	4.168	23.004		20.642	4.073	28.517
14.715	3.65	24.324		19.372	3.634	25.268		17.447	4.155	22.945		20.784	4.061	28.375
14.895	3.583	24.144		19.433	3.648	25.207		17.516	4.141	22.876		20.948	4.031	28.211
15.062	3.538	23.977		19.487	3.668	25.153		17.595	4.126	22.797		21.13	3.982	28.029
15.216	3.522	23.823		19.533	3.691	25.107		17.681	4.109	22.711		21.325	3.919	27.834
15.356	3.527	23.683		19.569	3.713	25.071		17.772	4.092	22.62		21.526	3.85	27.633
15.48	3.546	23.559		19.597	3.731	25.043		17.864	4.073	22.528		21.728	3.783	27.431
15.588	3.571	23.451		19.619	3.742	25.021		17.955	4.054	22.437		21.924	3.725	27.235
15.678	3.595	23.361		19.637	3.745	25.003		18.042	4.035	22.35		22.109	3.683	27.05
15.747	3.611	23.292		19.654	3.743	24.986		18.122	4.015	22.27		22.276	3.657	26.883
15.797	3.622	23.242		19.673	3.735	24.967		18.193	3.996	22.199		22.419	3.641	26.74
15.829	3.629	23.21		19.696	3.723	24.944		18.252	3.978	22.14		22.533	3.632	26.626
15.852	3.636	23.187		19.725	3.708	24.915		18.298	3.961	22.094		22.613	3.625	26.546
15.869	3.644	23.17		19.762	3.691	24.878		18.333	3.946	22.059		22.66	3.618	26.499
15.887	3.656	23.152		19.809	3.673	24.831		18.359	3.933	22.033		22.694	3.606	26.465
15.904	3.668	23.135		19.867	3.653	24.773		18.379	3.923	22.013		22.733	3.594	26.426
15.92	3.677	23.119		19.933	3.634	24.707		18.396	3.915	21.996		22.778	3.584	26.381
15.938	3.678	23.101		20.005	3.614	24.635		18.411	3.909	21.981		22.825	3.579	26.334
15.965	3.667	23.074		20.08	3.596	24.56		18.428	3.906	21.964		22.864	3.583	26.295
16.008	3.642	23.031		20.156	3.579	24.484		18.45	3.905	21.942		22.89	3.598	26.269
16.072	3.603	22.967		20.23	3.565	24.41		18.483	3.906	21.909		22.911	3.618	26.248
16.159	3.555	22.88		20.3	3.554	24.34		18.528	3.907	21.864		22.958	3.632	26.201
16.265	3.501	22.774		20.362	3.548	24.278		18.587	3.905	21.805		23.047	3.629	26.112
16.387	3.444	22.652		20.415	3.546	24.225		18.657	3.897	21.735		23.188	3.598	25.971
16.522	3.388	22.517		20.457	3.549	24.183		18.736	3.879	21.656		23.382	3.528	25.777
16.666	3.336	22.373		20.487	3.557	24.153		18.82	3.847	21.572		23.62	3.414	25.539
16.816	3.288	22.223		20.511	3.57	24.129		18.907	3.801	21.485		23.89	3.266	25.269
16.968	3.246	22.071		20.532	3.585	24.108		18.995	3.746	21.397		24.183	3.098	24.976
17.118	3.211	21.921		20.554	3.604	24.086		19.08	3.687	21.312		24.487	2.921	24.672
17.262	3.185	21.777		20.576	3.624	24.064		19.161	3.629	21.231		24.794	2.75	24.365
17.398	3.167	21.641		20.602	3.643	24.038		19.234	3.578	21.158		25.092	2.597	24.067
17.523	3.152	21.516		20.632	3.656	24.008		19.297	3.537	21.095		25.371	2.467	23.788
17.638	3.138	21.401		20.671	3.66	23.969		19.349	3.505	21.043		25.621	2.358	23.538
17.746	3.121	21.293		20.722	3.649	23.918		19.392	3.48	21		25.832	2.268	23.327
17.849	3.097	21.19		20.789	3.62	23.851		19.427	3.462	20.965		25.995	2.193	23.164
17.948	3.067	21.091		20.874	3.572	23.766		19.453	3.449	20.939		26.116	2.132	23.043
18.046	3.031	20.993		20.974	3.509	23.666		19.473	3.441	20.919		26.2	2.081	22.959
18.146	2.992	20.893		21.087	3.437	23.553		19.488	3.437	20.904		26.255	2.041	22.904
18.249	2.951	20.79		21.21	3.36	23.43		19.501	3.437	20.891		26.289	2.008	22.87
18.358	2.91	20.681		21.341	3.282	23.299		19.516	3.442	20.876		26.317	1.983	22.842
18.475	2.871	20.564		21.478	3.208	23.162		19.536	3.45	20.856		26.354	1.962	22.805
18.601	2.835	20.438		21.616	3.139	23.024		19.562	3.461	20.83		26.409	1.945	22.75
18.735	2.805	20.304		21.755	3.072	22.885		19.596	3.47	20.796		26.49	1.93	22.669
18.874	2.781	20.165		21.891	3.008	22.749		19.64	3.471	20.752		26.601	1.914	22.558
19.015	2.765	20.024		22.022	2.945	22.618		19.701	3.461	20.691		26.75	1.896	22.409
19.155	2.758	19.884		22.148	2.882	22.492		19.783	3.434	20.609		26.939	1.874	22.22
19.291	2.758	19.748		22.271	2.819	22.369		19.892	3.386	20.5		27.161	1.845	21.998
19.421	2.76	19.618		22.391	2.756	22.249		20.035	3.315	20.357		27.41	1.807	21.749
19.54	2.764	19.499		22.511	2.694	22.129		20.217	3.218	20.175		27.679	1.763	21.48
19.647	2.766	19.392		22.63	2.632	22.01		20.444	3.093	19.948		27.962	1.714	21.197
19.737	2.764	19.302		22.751	2.573	21.889		20.722	2.937	19.67		28.252	1.663	20.907
19.809	2.761	19.23		22.876	2.515	21.764		21.051	2.756	19.341		28.543	1.612	20.616
19.863	2.757	19.176		23.005	2.458	21.635		21.418	2.564	18.974		28.828	1.564	20.331
19.9	2.755	19.139		23.141	2.4	21.499		21.81	2.38	18.582		29.104	1.52	20.055
19.925	2.756	19.114		23.286	2.34	21.354		22.216	2.221	18.176		29.364	1.485	19.795
19.94	2.761	19.099		23.441	2.275	21.199		22.621	2.104	17.771		29.607	1.459	19.552
19.951	2.769	19.088		23.606	2.204	21.034		23.015	2.035	17.377		29.835	1.445	19.324
19.96	2.777	19.079		23.779	2.127	20.861		23.383	2.003	17.009		30.051	1.447	19.108
19.969	2.783	19.07		23.959	2.047	20.681		23.713	1.995	16.679		30.256	1.465	18.903
19.98	2.785	19.059		24.146	1.966	20.494		23.994	1.999	16.398		30.451	1.496	18.708
19.994	2.781	19.045		24.339	1.887	20.301		24.215	2.003	16.177		30.635	1.534	18.524
20.014	2.771	19.025		24.537	1.813	20.103		24.38	2	16.012		30.806	1.572	18.353
20.044	2.755	18.995		24.739	1.745	19.901		24.5	1.994	15.892		30.963	1.603	18.196
20.085	2.733	18.954		24.945	1.686	19.695		24.589	1.988	15.803		31.102	1.621	18.057
20.139	2.707	18.9		25.154	1.634	19.486		24.657	1.985	15.735		31.22	1.624	17.939
20.207	2.677	18.832		25.365	1.591	19.275		24.711	1.988	15.681		31.315	1.616	17.844
20.289	2.642	18.75		25.575	1.556	19.065		24.757	1.998	15.635		31.384	1.603	17.775
20.387	2.604	18.652		25.781	1.53	18.859		24.8	2.009	15.592		31.432	1.59	17.727
20.503	2.56	18.536		25.982	1.512	18.658		24.853	2.016	15.539		31.463	1.583	17.696
20.636	2.512	18.403		26.175	1.504	18.465		24.935	2.014	15.457		31.484	1.588	17.675
20.788	2.458	18.251		26.356	1.506	18.284		25.058	1.996	15.334		31.505	1.602	17.654
20.961	2.402	18.078		26.524	1.518	18.116		25.219	1.964	15.173		31.531	1.622	17.628
21.156	2.345	17.883		26.674	1.542	17.966		25.411	1.925	14.981		31.562	1.641	17.597
21.369	2.291	17.67		26.805	1.576	17.835		25.625	1.886	14.767		31.597	1.656	17.562
21.595	2.242	17.444		26.916	1.617	17.724		25.854	1.857	14.538		31.635	1.659	17.524
21.83	2.202	17.209		27.006	1.658	17.634		26.089	1.845	14.303		31.672	1.65	17.487
22.067	2.172	16.972		27.081	1.694	17.559		26.322	1.853	14.07		31.71	1.633	17.449
22.303	2.15	16.736		27.143	1.718	17.497		26.545	1.874	13.847		31.748	1.612	17.411
22.533	2.136	16.506		27.194	1.724	17.446		26.748	1.902	13.644		31.786	1.595	17.373
22.75	2.129	16.289		27.238	1.712	17.402		26.924	1.931	13.468		31.822	1.585	17.337
22.951	2.127	16.088		27.273	1.686	17.367		27.069	1.955	13.323		31.86	1.59	17.299
23.13	2.129	15.909		27.3	1.656	17.34		27.184	1.971	13.208		31.906	1.607	17.253
23.284	2.134	15.755		27.319	1.626	17.321		27.273	1.981	13.119		31.97	1.628	17.189
23.411	2.138	15.628		27.327	1.606	17.313		27.339	1.989	13.053		32.06	1.644	17.099
23.517	2.139	15.522		27.333	1.6	17.307		27.385	1.999	13.007		32.184	1.649	16.975
23.607	2.137	15.432		27.35	1.607	17.29		27.415	2.012	12.977		32.347	1.633	16.812
23.687	2.129	15.352		27.377	1.623	17.263		27.433	2.029	12.959		32.557	1.592	16.602
23.76	2.12	15.279		27.414	1.643	17.226		27.45	2.047	12.942		32.816	1.539	16.343
23.831	2.112	15.208		27.46	1.663	17.18		27.474	2.06	12.918		33.115	1.487	16.044
23.904	2.109	15.135		27.516	1.677	17.124		27.507	2.065	12.885		33.446	1.454	15.713
23.982	2.114	15.057		27.58	1.683	17.06		27.546	2.058	12.846		33.797	1.453	15.362
24.071	2.13	14.968		27.656	1.682	16.984		27.587	2.039	12.805		34.158	1.5	15.001
24.175	2.156	14.864		27.744	1.673	16.896		27.623	2.014	12.769		34.518	1.595	14.641
24.3	2.189	14.739		27.846	1.658	16.794		27.65	1.989	12.742		34.866	1.72	14.293
24.442	2.23	14.597		27.964	1.636	16.676		27.663	1.97	12.729		35.193	1.855	13.966
24.598	2.276	14.441		28.097	1.61	16.543		27.678	1.964	12.714		35.487	1.982	13.672
24.764	2.327	14.275		28.241	1.582	16.399		27.719	1.97	12.673		35.737	2.083	13.422
24.936	2.38	14.103		28.392	1.557	16.248		27.792	1.983	12.6		35.935	2.141	13.224
25.111	2.433	13.928		28.548	1.54	16.092		27.905	1.997	12.487		36.076	2.162	13.083
25.283	2.483	13.756		28.704	1.537	15.936		28.06	2.004	12.332		36.169	2.157	12.99
25.451	2.53	13.588		28.859	1.552	15.781		28.255	1.998	12.137		36.219	2.136	12.94
25.611	2.571	13.428		29.009	1.584	15.631		28.482	1.98	11.91		36.235	2.113	12.924
25.763	2.605	13.276		29.156	1.627	15.484		28.734	1.96	11.658		36.256	2.097	12.903
25.905	2.634	13.134		29.3	1.672	15.34		29.005	1.948	11.387		36.297	2.095	12.862
26.04	2.657	12.999		29.445	1.711	15.195		29.288	1.956	11.104		36.355	2.104	12.804
26.171	2.676	12.868		29.593	1.735	15.047		29.575	1.992	10.817		36.421	2.119	12.738
26.296	2.689	12.743		29.743	1.736	14.897		29.86	2.059	10.532		36.491	2.137	12.668
26.413	2.699	12.626		29.892	1.719	14.748		30.135	2.148	10.257		36.557	2.153	12.602
26.522	2.706	12.517		30.035	1.689	14.605		30.395	2.249	9.997		36.615	2.165	12.544
26.617	2.709	12.422		30.167	1.655	14.473		30.635	2.353	9.757		36.66	2.172	12.499
26.697	2.711	12.342		30.283	1.625	14.357		30.856	2.452	9.536		36.693	2.176	12.466
26.76	2.712	12.279		30.379	1.604	14.261		31.059	2.541	9.333		36.716	2.177	12.443
26.809	2.713	12.23		30.452	1.599	14.188		31.245	2.623	9.147		36.749	2.178	12.41
26.858	2.717	12.181		30.511	1.609	14.129		31.415	2.7	8.977		36.805	2.179	12.354
26.926	2.725	12.113		30.578	1.633	14.062		31.57	2.774	8.822		36.893	2.182	12.266
27.018	2.739	12.021		30.672	1.67	13.968		31.712	2.847	8.68		37.017	2.193	12.142
27.131	2.76	11.908		30.792	1.721	13.848		31.841	2.921	8.551		37.183	2.215	11.976
27.264	2.789	11.775		30.935	1.783	13.705		31.959	2.992	8.433		37.395	2.253	11.764
27.412	2.82	11.627		31.099	1.852	13.541		32.066	3.06	8.326		37.658	2.31	11.501
27.572	2.85	11.467		31.279	1.922	13.361		32.164	3.122	8.228		37.971	2.392	11.188
27.742	2.876	11.297		31.472	1.987	13.168		32.258	3.177	8.134		38.325	2.498	10.834
27.919	2.893	11.12		31.677	2.038	12.963		32.35	3.225	8.042		38.706	2.63	10.453
28.102	2.901	10.937		31.892	2.071	12.748		32.442	3.269	7.95		39.106	2.785	10.053
28.291	2.907	10.748		32.12	2.086	12.52		32.539	3.31	7.853		39.512	2.964	9.647
28.489	2.915	10.55		32.363	2.091	12.277		32.643	3.352	7.749		39.913	3.165	9.246
28.695	2.93	10.344		32.62	2.101	12.02		32.756	3.398	7.636		40.299	3.384	8.86
28.91	2.959	10.129		32.889	2.126	11.751		32.882	3.449	7.51		40.657	3.61	8.502
29.133	3.004	9.906		33.165	2.178	11.475		33.024	3.507	7.368		40.977	3.828	8.182
29.362	3.06	9.677		33.443	2.268	11.197		33.184	3.573	7.208		41.248	4.024	7.911
29.596	3.124	9.443		33.718	2.389	10.922		33.361	3.649	7.031		41.459	4.185	7.7
29.832	3.191	9.207		33.985	2.53	10.655		33.549	3.737	6.843		41.612	4.295	7.547
30.068	3.258	8.971		34.237	2.678	10.403		33.746	3.835	6.646		41.714	4.356	7.445
30.301	3.322	8.738		34.468	2.821	10.172		33.947	3.942	6.445		41.773	4.376	7.386
30.529	3.383	8.51		34.674	2.944	9.966		34.148	4.055	6.244		41.799	4.368	7.36
30.748	3.444	8.291		34.852	3.043	9.788		34.345	4.172	6.047		41.819	4.341	7.34
30.958	3.506	8.081		35.007	3.121	9.633		34.534	4.29	5.858		41.857	4.305	7.302
31.157	3.572	7.882		35.144	3.183	9.496		34.711	4.407	5.681		41.909	4.271	7.25
31.343	3.64	7.696		35.267	3.234	9.373		34.873	4.52	5.519		41.969	4.24	7.19
31.515	3.709	7.524		35.382	3.279	9.258		35.017	4.624	5.375		42.03	4.211	7.129
31.671	3.773	7.368		35.492	3.323	9.148		35.144	4.716	5.248		42.086	4.185	7.073
31.809	3.828	7.23		35.602	3.368	9.038		35.257	4.795	5.135		42.13	4.162	7.029
31.928	3.87	7.111		35.713	3.416	8.927		35.358	4.858	5.034		42.164	4.141	6.995
32.026	3.896	7.013		35.829	3.466	8.811		35.448	4.908	4.944		42.186	4.125	6.973
32.102	3.907	6.937		35.954	3.519	8.686		35.53	4.948	4.862		42.196	4.115	6.963
32.155	3.908	6.884		36.09	3.577	8.55		35.605	4.979	4.787		42.207	4.113	6.952
32.189	3.9	6.85		36.232	3.64	8.408		35.675	5.005	4.717		42.228	4.122	6.931
32.215	3.888	6.824		36.38	3.705	8.26		35.741	5.027	4.651		42.265	4.145	6.894
32.238	3.875	6.801		36.529	3.773	8.111		35.805	5.047	4.587		42.317	4.182	6.842
32.262	3.863	6.777		36.678	3.841	7.962		35.866	5.066	4.526		42.387	4.232	6.772
32.282	3.855	6.757		36.822	3.908	7.818		35.927	5.086	4.465		42.475	4.292	6.684
32.295	3.852	6.744		36.959	3.973	7.681		35.985	5.109	4.407		42.582	4.358	6.577
32.307	3.858	6.732		37.085	4.035	7.555		36.04	5.133	4.352		42.707	4.429	6.452
32.336	3.875	6.703		37.198	4.093	7.442		36.093	5.16	4.299		42.847	4.499	6.312
32.391	3.903	6.648		37.295	4.144	7.345		36.142	5.188	4.25		42.997	4.569	6.162
32.48	3.943	6.559		37.375	4.188	7.265		36.188	5.216	4.204		43.153	4.637	6.006
32.606	3.996	6.433		37.441	4.224	7.199		36.23	5.244	4.162		43.313	4.703	5.846
32.764	4.063	6.275		37.495	4.25	7.145		36.268	5.27	4.124		43.471	4.769	5.688
32.947	4.144	6.092		37.542	4.271	7.098		36.303	5.293	4.089		43.625	4.834	5.534
33.148	4.237	5.891		37.583	4.287	7.057		36.334	5.309	4.058		43.771	4.897	5.388
33.36	4.334	5.679		37.62	4.301	7.02		36.361	5.318	4.031		43.904	4.959	5.255
33.574	4.43	5.465		37.656	4.315	6.984		36.386	5.317	4.006		44.021	5.016	5.138
33.784	4.518	5.255		37.692	4.332	6.948		36.406	5.307	3.986		44.119	5.067	5.04
33.982	4.593	5.057		37.73	4.353	6.91		36.421	5.291	3.971		44.199	5.11	4.96
34.161	4.652	4.878		37.773	4.375	6.867		36.433	5.274	3.959		44.264	5.143	4.895
34.313	4.697	4.726		37.821	4.4	6.819		36.445	5.258	3.947		44.314	5.165	4.845
34.432	4.728	4.607		37.877	4.426	6.763		36.465	5.247	3.927		44.353	5.179	4.806
34.516	4.749	4.523		37.94	4.453	6.7		36.495	5.241	3.897		44.382	5.186	4.777
34.571	4.76	4.468		38.012	4.481	6.628		36.537	5.239	3.855		44.404	5.189	4.755
34.6	4.764	4.439		38.094	4.511	6.546		36.591	5.241	3.801		44.424	5.19	4.735
34.607	4.762	4.432		38.187	4.545	6.453		36.654	5.244	3.738		44.448	5.192	4.711
34.619	4.758	4.42		38.29	4.585	6.35		36.724	5.248	3.668		44.48	5.194	4.679
34.644	4.753	4.395		38.406	4.631	6.234		36.8	5.251	3.592		44.522	5.199	4.637
34.678	4.75	4.361		38.535	4.686	6.105		36.88	5.253	3.512		44.573	5.207	4.586
34.717	4.75	4.322		38.676	4.748	5.964		36.962	5.254	3.43		44.633	5.217	4.526
34.758	4.754	4.281		38.829	4.816	5.811		37.044	5.252	3.348		44.699	5.23	4.46
34.797	4.761	4.242		38.99	4.89	5.65		37.125	5.248	3.267		44.768	5.246	4.391
34.832	4.77	4.207		39.154	4.967	5.486		37.203	5.24	3.189		44.84	5.264	4.319
34.861	4.781	4.178		39.317	5.047	5.323		37.278	5.229	3.114		44.911	5.28	4.248
34.886	4.792	4.153		39.477	5.127	5.163		37.35	5.217	3.042		44.983	5.292	4.176
34.909	4.803	4.13		39.628	5.204	5.012		37.418	5.202	2.974		45.052	5.298	4.107
34.933	4.813	4.106		39.768	5.273	4.872		37.481	5.186	2.911		45.12	5.295	4.039
34.965	4.818	4.074		39.892	5.33	4.748		37.54	5.17	2.852		45.187	5.283	3.972
35.007	4.819	4.032		39.998	5.37	4.642		37.594	5.154	2.798		45.257	5.267	3.902
35.063	4.813	3.976		40.081	5.39	4.559		37.643	5.139	2.749		45.332	5.249	3.827
35.135	4.799	3.904		40.145	5.393	4.495		37.685	5.126	2.707		45.412	5.233	3.747
35.223	4.775	3.816		40.194	5.386	4.446		37.722	5.116	2.67		45.497	5.221	3.662
35.33	4.741	3.709		40.233	5.374	4.407		37.753	5.109	2.639		45.587	5.216	3.572
35.454	4.694	3.585		40.269	5.364	4.371		37.785	5.102	2.607		45.679	5.215	3.48
35.593	4.633	3.446		40.303	5.362	4.337		37.823	5.092	2.569		45.772	5.215	3.387
35.746	4.561	3.293		40.339	5.372	4.301		37.87	5.078	2.522		45.864	5.211	3.295
35.912	4.483	3.127		40.378	5.389	4.262		37.931	5.056	2.461		45.954	5.199	3.205
36.088	4.402	2.951		40.419	5.409	4.221		38.013	5.023	2.379		46.041	5.178	3.118
36.275	4.321	2.764		40.466	5.428	4.174		38.123	4.973	2.269		46.124	5.145	3.035
36.471	4.245	2.568		40.52	5.441	4.12		38.266	4.899	2.126		46.205	5.103	2.954
36.676	4.173	2.363		40.582	5.443	4.058		38.449	4.796	1.943		46.286	5.058	2.873
36.89	4.103	2.149		40.651	5.434	3.989		38.68	4.659	1.712		46.37	5.01	2.789
37.113	4.035	1.926		40.724	5.418	3.916		38.96	4.494	1.432		46.459	4.965	2.7
37.346	3.965	1.693		40.799	5.398	3.841		39.283	4.318	1.109		46.553	4.924	2.606
37.587	3.892	1.452		40.874	5.376	3.766		39.636	4.146	0.756		46.654	4.886	2.505
37.832	3.817	1.207		40.946	5.355	3.694		40.009	3.995	0.383		46.764	4.846	2.395
38.081	3.745	0.958		41.013	5.338	3.627		40.392	3.88	0		46.882	4.802	2.277
38.329	3.679	0.71		41.072	5.323	3.568		40.772	3.799	-0.38		47.011	4.75	2.148
38.573	3.624	0.466		41.121	5.311	3.519		41.139	3.739	-0.747		47.151	4.686	2.008
38.811	3.583	0.228		41.159	5.301	3.481		41.482	3.689	-1.09		47.306	4.61	1.853
39.039	3.557	0		41.188	5.293	3.452		41.791	3.636	-1.399		47.473	4.525	1.686
39.254	3.542	-0.215		41.213	5.286	3.427		42.057	3.568	-1.665		47.65	4.436	1.509
39.454	3.533	-0.415		41.238	5.278	3.402		42.275	3.487	-1.883		47.837	4.346	1.322
39.637	3.528	-0.598		41.267	5.265	3.373		42.454	3.408	-2.062		48.029	4.259	1.13
39.805	3.521	-0.766		41.306	5.244	3.334		42.602	3.343	-2.21		48.224	4.179	0.935
39.958	3.513	-0.919		41.36	5.21	3.28		42.727	3.304	-2.335		48.42	4.107	0.739
40.099	3.503	-1.06		41.435	5.161	3.205		42.838	3.304	-2.446		48.614	4.04	0.545
40.226	3.493	-1.187		41.537	5.094	3.103		42.943	3.336	-2.551		48.804	3.977	0.355
40.341	3.484	-1.302		41.669	5.012	2.971		43.047	3.385	-2.655		48.986	3.918	0.173
40.444	3.478	-1.405		41.836	4.919	2.804		43.151	3.432	-2.759		49.159	3.86	0
40.535	3.475	-1.496		42.034	4.819	2.606		43.256	3.462	-2.864		49.321	3.803	-0.162
40.614	3.473	-1.575		42.256	4.715	2.384		43.359	3.458	-2.967		49.472	3.749	-0.313
40.682	3.469	-1.643		42.497	4.61	2.143		43.458	3.424	-3.066		49.612	3.7	-0.453
40.74	3.463	-1.701		42.752	4.505	1.888		43.549	3.376	-3.157		49.742	3.657	-0.583
40.793	3.452	-1.754		43.013	4.399	1.627		43.626	3.33	-3.234		49.863	3.621	-0.704
40.847	3.435	-1.808		43.277	4.293	1.363		43.687	3.301	-3.295		49.974	3.595	-0.815
40.906	3.413	-1.867		43.537	4.186	1.103		43.734	3.304	-3.342		50.077	3.577	-0.918
40.973	3.386	-1.934		43.789	4.076	0.851		43.784	3.334	-3.392		50.172	3.564	-1.013
41.05	3.355	-2.011		44.026	3.966	0.614		43.859	3.373	-3.467		50.258	3.551	-1.099
41.142	3.323	-2.103		44.247	3.86	0.393		43.976	3.403	-3.584		50.338	3.536	-1.179
41.251	3.289	-2.212		44.451	3.764	0.189		44.142	3.407	-3.75		50.412	3.515	-1.253
41.382	3.253	-2.343		44.64	3.681	0		44.365	3.367	-3.973		50.482	3.487	-1.323
41.539	3.214	-2.5		44.815	3.618	-0.175		44.635	3.291	-4.243		50.552	3.453	-1.393
41.725	3.17	-2.686		44.975	3.579	-0.335		44.942	3.197	-4.55		50.624	3.418	-1.465
41.939	3.121	-2.9		45.121	3.56	-0.481		45.274	3.104	-4.882		50.699	3.387	-1.54
42.178	3.066	-3.139		45.252	3.555	-0.612		45.62	3.032	-5.228		50.782	3.362	-1.623
42.434	3.011	-3.395		45.368	3.554	-0.728		45.97	2.997	-5.578		50.874	3.347	-1.715
42.704	2.959	-3.665		45.469	3.55	-0.829		46.311	2.998	-5.919		50.979	3.342	-1.82
42.981	2.919	-3.942		45.555	3.535	-0.915		46.632	3.023	-6.24		51.102	3.34	-1.943
43.26	2.895	-4.221		45.626	3.505	-0.986		46.923	3.059	-6.531		51.246	3.337	-2.087
43.537	2.893	-4.498		45.689	3.464	-1.049		47.172	3.095	-6.78		51.416	3.328	-2.257
43.806	2.909	-4.767		45.747	3.419	-1.107		47.375	3.119	-6.983		51.615	3.306	-2.456
44.063	2.935	-5.024		45.806	3.376	-1.166		47.538	3.129	-7.146		51.837	3.269	-2.678
44.304	2.963	-5.265		45.871	3.34	-1.231		47.667	3.132	-7.275		52.077	3.221	-2.918
44.528	2.984	-5.489		45.95	3.317	-1.31		47.769	3.133	-7.377		52.328	3.17	-3.169
44.736	2.992	-5.697		46.051	3.304	-1.411		47.852	3.138	-7.46		52.583	3.122	-3.424
44.932	2.987	-5.893		46.181	3.296	-1.541		47.922	3.151	-7.53		52.835	3.084	-3.676
45.115	2.975	-6.076		46.349	3.286	-1.709		47.983	3.171	-7.591		53.078	3.062	-3.919
45.286	2.963	-6.247		46.562	3.265	-1.922		48.038	3.195	-7.646		53.304	3.059	-4.145
45.444	2.958	-6.405		46.821	3.228	-2.181		48.089	3.218	-7.697		53.507	3.069	-4.348
45.591	2.966	-6.552		47.117	3.173	-2.477		48.136	3.237	-7.744		53.681	3.086	-4.522
45.728	2.986	-6.689		47.438	3.105	-2.798		48.18	3.247	-7.788		53.817	3.106	-4.658
45.861	3.013	-6.822		47.773	3.034	-3.133		48.224	3.25	-7.832		53.915	3.123	-4.756
45.997	3.038	-6.958		48.111	2.97	-3.471		48.266	3.247	-7.874		53.979	3.132	-4.82
46.148	3.057	-7.109		48.44	2.919	-3.8		48.308	3.244	-7.916		54.015	3.134	-4.856
46.315	3.06	-7.276		48.751	2.892	-4.111		48.348	3.241	-7.956		54.029	3.132	-4.87
46.497	3.049	-7.458		49.03	2.886	-4.39		48.387	3.242	-7.995		54.038	3.128	-4.879
46.689	3.027	-7.65		49.267	2.897	-4.627		48.423	3.247	-8.031		54.059	3.124	-4.9
46.887	3.001	-7.848		49.452	2.918	-4.812		48.456	3.253	-8.064		54.087	3.122	-4.928
47.084	2.979	-8.045		49.58	2.944	-4.94		48.486	3.26	-8.094		54.119	3.123	-4.96
47.273	2.965	-8.234		49.659	2.967	-5.019		48.511	3.264	-8.119		54.148	3.127	-4.989
47.45	2.963	-8.411		49.7	2.985	-5.06		48.532	3.265	-8.14		54.17	3.132	-5.011
47.606	2.97	-8.567		49.711	2.996	-5.071		48.549	3.263	-8.157		54.182	3.136	-5.023
47.736	2.981	-8.697		49.723	3.001	-5.083		48.562	3.258	-8.17		54.194	3.138	-5.035
47.833	2.993	-8.794		49.748	2.999	-5.108		48.571	3.254	-8.179		54.215	3.137	-5.056
47.897	3.003	-8.858		49.776	2.99	-5.136		48.576	3.251	-8.184		54.248	3.133	-5.089
47.934	3.007	-8.895		49.801	2.976	-5.161		48.577	3.25	-8.185		54.293	3.127	-5.134
47.951	3.008	-8.912		49.818	2.957	-5.178		48.584	3.251	-8.192		54.351	3.12	-5.192
47.963	3.008	-8.924		49.841	2.938	-5.201		48.598	3.25	-8.206		54.421	3.114	-5.262
47.982	3.01	-8.943		49.887	2.921	-5.247		48.62	3.245	-8.228		54.503	3.109	-5.344
48.008	3.015	-8.969		49.955	2.908	-5.315		48.649	3.235	-8.257		54.598	3.107	-5.439
48.039	3.026	-9		50.042	2.904	-5.402		48.681	3.216	-8.289		54.707	3.107	-5.548
48.075	3.038	-9.036		50.145	2.91	-5.505		48.713	3.191	-8.321		54.828	3.11	-5.669
48.121	3.048	-9.082		50.263	2.919	-5.623		48.744	3.166	-8.352		54.963	3.116	-5.804
48.182	3.05	-9.143		50.396	2.927	-5.756		48.775	3.143	-8.383		55.107	3.126	-5.948
48.265	3.041	-9.226		50.543	2.926	-5.903		48.813	3.128	-8.421		55.258	3.14	-6.099
48.368	3.016	-9.329		50.707	2.912	-6.067		48.869	3.124	-8.477		55.413	3.157	-6.254
48.489	2.98	-9.45		50.891	2.88	-6.251		48.95	3.128	-8.558		55.567	3.175	-6.408
48.624	2.937	-9.585		51.099	2.831	-6.459		49.061	3.136	-8.669		55.717	3.194	-6.558
48.769	2.894	-9.73		51.33	2.777	-6.69		49.209	3.141	-8.817		55.861	3.212	-6.702
48.922	2.855	-9.883		51.579	2.726	-6.939		49.391	3.138	-8.999		55.993	3.227	-6.834
49.077	2.825	-10.038		51.839	2.689	-7.199		49.6	3.122	-9.208		56.113	3.24	-6.954
49.232	2.805	-10.193		52.101	2.674	-7.461		49.827	3.095	-9.435		56.214	3.25	-7.055
49.382	2.79	-10.343		52.358	2.686	-7.718		50.063	3.063	-9.671		56.296	3.258	-7.137
49.524	2.779	-10.485		52.602	2.719	-7.962		50.3	3.029	-9.908		56.358	3.265	-7.199
49.654	2.77	-10.615		52.823	2.761	-8.183		50.53	3	-10.138		56.406	3.271	-7.247
49.771	2.759	-10.732		53.014	2.802	-8.374		50.745	2.98	-10.353		56.443	3.277	-7.284
49.876	2.747	-10.837		53.166	2.833	-8.526		50.934	2.968	-10.542		56.474	3.283	-7.315
49.968	2.734	-10.929		53.272	2.844	-8.632		51.091	2.963	-10.699		56.503	3.288	-7.344
50.048	2.722	-11.009		53.336	2.836	-8.696		51.207	2.963	-10.815		56.533	3.292	-7.374
50.117	2.713	-11.078		53.37	2.814	-8.73		51.287	2.966	-10.895		56.569	3.294	-7.41
50.174	2.707	-11.135		53.391	2.787	-8.751		51.338	2.969	-10.946		56.613	3.293	-7.454
50.22	2.705	-11.181		53.416	2.759	-8.776		51.368	2.973	-10.976		56.67	3.29	-7.511
50.255	2.704	-11.216		53.444	2.739	-8.804		51.387	2.977	-10.995		56.742	3.284	-7.583
50.281	2.705	-11.242		53.479	2.73	-8.839		51.403	2.981	-11.011		56.834	3.278	-7.675
50.298	2.704	-11.259		53.528	2.729	-8.888		51.424	2.986	-11.032		56.941	3.271	-7.782
50.313	2.702	-11.274		53.606	2.734	-8.966		51.45	2.991	-11.058		57.062	3.266	-7.903
50.327	2.697	-11.288		53.724	2.74	-9.084		51.489	2.997	-11.097		57.192	3.263	-8.033
50.34	2.692	-11.301		53.894	2.743	-9.254		51.547	3.004	-11.155		57.328	3.262	-8.169
50.351	2.686	-11.312		54.114	2.741	-9.474		51.629	3.013	-11.237		57.467	3.262	-8.308
50.359	2.682	-11.32		54.372	2.734	-9.732		51.73	3.025	-11.338		57.605	3.261	-8.446
50.373	2.68	-11.334		54.658	2.726	-10.018		51.845	3.04	-11.453		57.739	3.26	-8.58
50.4	2.681	-11.361		54.961	2.722	-10.321		51.968	3.057	-11.576		57.865	3.255	-8.706
50.444	2.682	-11.405		55.269	2.726	-10.629		52.093	3.073	-11.701		57.98	3.248	-8.821
50.509	2.68	-11.47		55.572	2.742	-10.932		52.213	3.088	-11.821		58.081	3.237	-8.922
50.6	2.673	-11.561		55.859	2.772	-11.219		52.323	3.099	-11.931		58.167	3.226	-9.008
50.718	2.659	-11.679		56.117	2.812	-11.477		52.417	3.104	-12.025		58.239	3.216	-9.08
50.858	2.636	-11.819		56.337	2.856	-11.697		52.487	3.106	-12.095		58.3	3.207	-9.141
51.014	2.609	-11.975		56.509	2.9	-11.869		52.53	3.105	-12.138		58.352	3.202	-9.193
51.18	2.58	-12.141		56.634	2.937	-11.994		52.548	3.103	-12.156		58.395	3.202	-9.236
51.351	2.556	-12.312		56.719	2.964	-12.079		52.562	3.102	-12.17		58.433	3.204	-9.274
51.521	2.539	-12.482		56.77	2.979	-12.13		52.585	3.104	-12.193		58.466	3.207	-9.307
51.684	2.533	-12.645		56.796	2.985	-12.156		52.613	3.107	-12.221		58.496	3.21	-9.337
51.834	2.534	-12.795		56.814	2.985	-12.174		52.637	3.11	-12.245		58.523	3.21	-9.364
51.964	2.539	-12.925		56.841	2.982	-12.201		52.652	3.111	-12.26		58.55	3.207	-9.391
52.07	2.544	-13.031		56.877	2.979	-12.237		52.664	3.109	-12.272		58.578	3.2	-9.419
52.147	2.545	-13.108		56.917	2.979	-12.277		52.698	3.102	-12.306		58.607	3.192	-9.448
52.195	2.539	-13.156		56.956	2.98	-12.316		52.766	3.091	-12.374		58.637	3.183	-9.478
52.22	2.528	-13.181		56.989	2.984	-12.349		52.874	3.08	-12.482		58.666	3.175	-9.507
52.23	2.516	-13.191		57.014	2.99	-12.374		53.018	3.072	-12.626		58.694	3.169	-9.535
52.24	2.507	-13.201		57.032	2.998	-12.392		53.191	3.069	-12.799		58.72	3.166	-9.561
52.257	2.505	-13.218		57.043	3.008	-12.403		53.385	3.074	-12.993		58.742	3.165	-9.583
52.278	2.512	-13.239		57.051	3.019	-12.411		53.591	3.085	-13.199		58.762	3.164	-9.603
52.3	2.526	-13.261		57.064	3.028	-12.424		53.802	3.099	-13.41		58.777	3.161	-9.618
52.32	2.541	-13.281		57.087	3.036	-12.447		54.008	3.112	-13.616		58.789	3.156	-9.63
52.342	2.552	-13.303		57.119	3.039	-12.479		54.203	3.12	-13.811		58.801	3.148	-9.642
52.376	2.553	-13.337		57.163	3.038	-12.523		54.378	3.122	-13.986		58.817	3.136	-9.658
52.426	2.54	-13.387		57.22	3.03	-12.58		54.526	3.119	-14.134		58.837	3.122	-9.678
52.494	2.515	-13.455		57.289	3.018	-12.649		54.64	3.115	-14.248		58.86	3.109	-9.701
52.578	2.488	-13.539		57.371	3.006	-12.731		54.723	3.112	-14.331		58.886	3.097	-9.727
52.679	2.465	-13.64		57.462	2.995	-12.822		54.778	3.113	-14.386		58.917	3.089	-9.758
52.796	2.455	-13.757		57.561	2.99	-12.921		54.811	3.122	-14.419		58.96	3.085	-9.801
52.927	2.466	-13.888		57.666	2.992	-13.026		54.825	3.136	-14.433		59.018	3.082	-9.859
53.075	2.496	-14.036		57.775	3.001	-13.135		54.837	3.15	-14.445		59.097	3.075	-9.938
53.237	2.534	-14.198		57.887	3.012	-13.247		54.859	3.162	-14.467		59.201	3.062	-10.042
53.414	2.571	-14.375		58	3.023	-13.36		54.892	3.166	-14.5		59.335	3.038	-10.176
53.608	2.597	-14.569		58.113	3.03	-13.473		54.932	3.161	-14.54		59.502	3	-10.343
53.816	2.601	-14.777		58.224	3.028	-13.584		54.975	3.149	-14.583		59.699	2.95	-10.54
54.037	2.584	-14.998		58.333	3.015	-13.693		55.02	3.136	-14.628		59.919	2.895	-10.76
54.265	2.557	-15.226		58.441	2.996	-13.801		55.061	3.127	-14.669		60.155	2.842	-10.996
54.497	2.532	-15.458		58.549	2.972	-13.909		55.095	3.128	-14.703		60.4	2.8	-11.241
54.727	2.52	-15.688		58.656	2.949	-14.016		55.124	3.143	-14.732		60.647	2.774	-11.488
54.951	2.533	-15.912		58.762	2.929	-14.122		55.154	3.165	-14.762		60.889	2.771	-11.73
55.165	2.573	-16.126		58.869	2.917	-14.229		55.201	3.186	-14.809		61.119	2.785	-11.96
55.363	2.627	-16.324		58.974	2.913	-14.334		55.274	3.196	-14.882		61.33	2.809	-12.171
55.541	2.681	-16.502		59.079	2.915	-14.439		55.38	3.188	-14.988		61.515	2.837	-12.356
55.695	2.723	-16.656		59.183	2.921	-14.543		55.525	3.154	-15.133		61.667	2.861	-12.508
55.821	2.738	-16.782		59.286	2.929	-14.646		55.713	3.106	-15.321		61.783	2.874	-12.624
55.921	2.72	-16.882		59.388	2.937	-14.748		55.941	3.059	-15.549		61.865	2.875	-12.706
55.998	2.682	-16.959		59.49	2.943	-14.85		56.2	3.028	-15.808		61.919	2.867	-12.76
56.054	2.639	-17.015		59.588	2.948	-14.948		56.483	3.028	-16.091		61.951	2.855	-12.792
56.091	2.605	-17.052		59.683	2.951	-15.043		56.781	3.071	-16.389		61.971	2.842	-12.812
56.118	2.595	-17.079		59.773	2.955	-15.133		57.089	3.145	-16.697		61.996	2.834	-12.837
56.158	2.616	-17.119		59.856	2.959	-15.216		57.402	3.232	-17.01		62.031	2.833	-12.872
56.226	2.658	-17.187		59.931	2.964	-15.291		57.714	3.312	-17.322		62.074	2.838	-12.915
56.328	2.706	-17.289		59.997	2.97	-15.357		58.026	3.367	-17.634		62.121	2.847	-12.962
56.473	2.746	-17.434		60.052	2.976	-15.412		58.34	3.384	-17.948		62.17	2.858	-13.011
56.665	2.761	-17.626		60.096	2.982	-15.456		58.663	3.377	-18.271		62.216	2.866	-13.057
56.904	2.742	-17.865		60.131	2.987	-15.491		58.996	3.364	-18.604		62.256	2.871	-13.097
57.179	2.7	-18.14		60.162	2.991	-15.522		59.337	3.367	-18.945		62.288	2.87	-13.129
57.479	2.652	-18.44		60.193	2.993	-15.553		59.681	3.405	-19.289		62.311	2.865	-13.152
57.791	2.614	-18.752		60.225	2.994	-15.585		60.021	3.493	-19.629		62.33	2.859	-13.171
58.105	2.603	-19.066		60.258	2.993	-15.618		60.347	3.616	-19.955		62.359	2.852	-13.2
58.408	2.633	-19.369		60.292	2.991	-15.652		60.651	3.751	-20.259		62.405	2.846	-13.246
58.691	2.692	-19.652		60.326	2.988	-15.686		60.922	3.874	-20.53		62.475	2.843	-13.316
58.94	2.765	-19.901		60.357	2.984	-15.717		61.149	3.961	-20.757		62.572	2.844	-13.413
59.146	2.832	-20.107		60.386	2.981	-15.746		61.324	3.996	-20.932		62.698	2.849	-13.539
59.296	2.876	-20.257		60.411	2.977	-15.771		61.441	3.989	-21.049		62.858	2.86	-13.699
59.388	2.882	-20.349		60.436	2.975	-15.796		61.51	3.958	-21.118		63.053	2.876	-13.894
59.436	2.852	-20.397		60.465	2.974	-15.825		61.539	3.922	-21.147		63.276	2.899	-14.117
59.476	2.804	-20.437		60.503	2.976	-15.863		61.546	3.9	-21.154		63.519	2.929	-14.36
59.531	2.753	-20.492		60.551	2.98	-15.911		61.575	3.904	-21.183		63.777	2.965	-14.618
59.599	2.714	-20.56		60.61	2.987	-15.97		61.619	3.93	-21.227		64.039	3.008	-14.88
59.674	2.703	-20.635		60.684	2.996	-16.044		61.671	3.965	-21.279		64.3	3.058	-15.141
59.752	2.718	-20.713		60.774	3.007	-16.134		61.722	3.998	-21.33		64.552	3.115	-15.393
59.836	2.745	-20.797		60.881	3.021	-16.241		61.768	4.017	-21.376		64.786	3.178	-15.627
59.941	2.769	-20.902		61.007	3.037	-16.367		61.807	4.013	-21.415		64.995	3.244	-15.836
60.088	2.777	-21.049		61.154	3.055	-16.514		61.849	3.991	-21.457		65.173	3.309	-16.014
60.293	2.755	-21.254		61.321	3.079	-16.681		61.901	3.958	-21.509		65.31	3.368	-16.151
60.557	2.705	-21.518		61.502	3.11	-16.862		61.965	3.922	-21.573		65.408	3.415	-16.249
60.872	2.647	-21.833		61.692	3.149	-17.052		62.041	3.889	-21.649		65.472	3.446	-16.313
61.224	2.6	-22.185		61.885	3.199	-17.245		62.128	3.866	-21.736		65.51	3.459	-16.351
61.603	2.585	-22.564		62.074	3.259	-17.434		62.223	3.852	-21.831		65.532	3.458	-16.373
61.995	2.62	-22.956		62.255	3.325	-17.615		62.325	3.845	-21.933		65.55	3.446	-16.391
62.388	2.711	-23.349		62.421	3.388	-17.781		62.431	3.842	-22.039		65.57	3.43	-16.411
62.769	2.841	-23.73		62.566	3.442	-17.926		62.539	3.842	-22.147		65.594	3.414	-16.435
63.127	2.989	-24.088		62.686	3.479	-18.046						65.62	3.404	-16.461
63.447	3.136	-24.408		62.775	3.494	-18.135						65.652	3.399	-16.493
63.718	3.263	-24.679		62.833	3.486	-18.193						65.7	3.4	-16.541
63.934	3.36	-24.895		62.869	3.464	-18.229						65.772	3.405	-16.613
64.1	3.429	-25.061		62.895	3.436	-18.255						65.866	3.411	-16.707
64.221	3.476	-25.182		62.925	3.411	-18.285						65.979	3.418	-16.82
64.303	3.507	-25.264		62.964	3.397	-18.324						66.107	3.425	-16.948
64.353	3.527	-25.314		63.012	3.4	-18.372						66.245	3.431	-17.086
64.377	3.542	-25.338		63.07	3.416	-18.43						66.388	3.438	-17.229
64.391	3.552	-25.352		63.139	3.441	-18.499						66.532	3.445	-17.373
64.415	3.559	-25.376		63.222	3.469	-18.582						66.672	3.455	-17.513
64.449	3.564	-25.41		63.325	3.496	-18.685						66.803	3.466	-17.644
64.488	3.567	-25.449		63.447	3.517	-18.807						66.92	3.479	-17.761
				63.584	3.53	-18.944						67.02	3.493	-17.861
				63.729	3.538	-19.089						67.099	3.507	-17.94
				63.878	3.543	-19.238						67.16	3.521	-18.001
				64.025	3.547	-19.385						67.203	3.533	-18.044
				64.163	3.552	-19.523						67.233	3.543	-18.074
				64.287	3.561	-19.647						67.25	3.549	-18.091
				64.39	3.571	-19.75						67.259	3.552	-18.1
				64.468	3.58	-19.828						67.269	3.549	-18.11
				64.518	3.587	-19.878						67.285	3.542	-18.126
				64.551	3.589	-19.911						67.305	3.528	-18.146
				64.582	3.584	-19.942						67.329	3.51	-18.17
				64.618	3.573	-19.978						67.357	3.488	-18.198
				64.653	3.558	-20.013						67.384	3.467	-18.225
				64.681	3.543	-20.041						67.411	3.449	-18.252
				64.696	3.529	-20.056						67.433	3.438	-18.274
				64.712	3.519	-20.072						67.45	3.435	-18.291
				64.757	3.516	-20.117						67.464	3.438	-18.305
				64.842	3.519	-20.202						67.486	3.443	-18.327
				64.972	3.526	-20.332						67.523	3.445	-18.364
				65.147	3.537	-20.507						67.58	3.439	-18.421
				65.359	3.551	-20.719						67.661	3.422	-18.502
				65.601	3.566	-20.961						67.768	3.389	-18.609
				65.866	3.583	-21.226						67.903	3.346	-18.744
				66.146	3.601	-21.506						68.062	3.294	-18.903
				66.434	3.623	-21.794						68.241	3.238	-19.082
				66.724	3.647	-22.084						68.434	3.182	-19.275
				67.009	3.675	-22.369						68.637	3.127	-19.478
				67.281	3.707	-22.641						68.844	3.077	-19.685
				67.536	3.744	-22.896						69.051	3.033	-19.892
				67.774	3.787	-23.134						69.254	2.994	-20.095
				67.999	3.835	-23.359						69.446	2.962	-20.287
				68.211	3.89	-23.571						69.624	2.938	-20.465
				68.414	3.952	-23.774						69.783	2.923	-20.624
				68.61	4.02	-23.97						69.921	2.914	-20.762
				68.8	4.094	-24.16						70.041	2.911	-20.882
				68.986	4.171	-24.346						70.145	2.911	-20.986
				69.17	4.251	-24.53						70.234	2.915	-21.075
				69.352	4.333	-24.712						70.311	2.919	-21.152
												70.378	2.924	-21.219
												70.437	2.93	-21.278
												70.49	2.935	-21.331
												70.538	2.941	-21.379
												70.585	2.947	-21.426

## Sheet: Fig. 3c, pore radius
apo-hNaV1.8				hNaV1.8-ProTx-I
Min radius	1.504			Min radius	1.144
Max radius	5.443			Max radius	5.175
Distance	Radius	Normalized distance		Distance	Radius	Normalized distance
0	2.736	44.64		0	1.24	46.846
0.122	2.698	44.518		0.036	1.216	46.81
0.24	2.663	44.4		0.071	1.193	46.775
0.349	2.633	44.291		0.102	1.173	46.744
0.444	2.611	44.196		0.128	1.157	46.718
0.523	2.598	44.117		0.149	1.147	46.697
0.582	2.598	44.058		0.165	1.144	46.681
0.622	2.61	44.018		0.183	1.148	46.663
0.661	2.631	43.979		0.209	1.16	46.637
0.724	2.656	43.916		0.247	1.179	46.599
0.824	2.682	43.816		0.302	1.204	46.544
0.967	2.706	43.673		0.375	1.234	46.471
1.149	2.725	43.491		0.465	1.269	46.381
1.366	2.743	43.274		0.569	1.307	46.277
1.612	2.765	43.028		0.685	1.346	46.161
1.883	2.796	42.757		0.811	1.386	46.035
2.174	2.843	42.466		0.946	1.424	45.9
2.48	2.91	42.16		1.088	1.458	45.758
2.796	2.998	41.844		1.238	1.487	45.608
3.119	3.104	41.521		1.395	1.511	45.451
3.445	3.226	41.195		1.56	1.532	45.286
3.772	3.36	40.868		1.737	1.553	45.109
4.095	3.503	40.545		1.923	1.577	44.923
4.412	3.652	40.228		2.112	1.607	44.734
4.719	3.8	39.921		2.297	1.645	44.549
5.012	3.943	39.628		2.471	1.69	44.375
5.285	4.073	39.355		2.624	1.737	44.222
5.535	4.184	39.105		2.751	1.781	44.095
5.758	4.27	38.882		2.845	1.82	44.001
5.947	4.331	38.693		2.907	1.846	43.939
6.099	4.372	38.541		2.969	1.858	43.877
6.212	4.398	38.428		3.078	1.86	43.768
6.288	4.415	38.352		3.244	1.86	43.602
6.329	4.427	38.311		3.459	1.867	43.387
6.336	4.44	38.304		3.711	1.892	43.135
6.363	4.451	38.277		3.988	1.942	42.858
6.425	4.459	38.215		4.278	2.026	42.568
6.523	4.462	38.117		4.567	2.136	42.279
6.661	4.455	37.979		4.845	2.259	42.001
6.842	4.438	37.798		5.098	2.385	41.748
7.069	4.413	37.571		5.312	2.5	41.534
7.343	4.387	37.297		5.477	2.592	41.369
7.652	4.37	36.988		5.587	2.653	41.259
7.988	4.369	36.652		5.651	2.685	41.195
8.338	4.393	36.302		5.677	2.695	41.169
8.693	4.448	35.947		5.681	2.69	41.165
9.042	4.524	35.598		5.701	2.677	41.145
9.374	4.612	35.266		5.728	2.662	41.118
9.678	4.698	34.962		5.755	2.652	41.091
9.943	4.771	34.697		5.774	2.648	41.072
10.159	4.82	34.481		5.79	2.654	41.056
10.323	4.842	34.317		5.83	2.671	41.016
10.442	4.845	34.198		5.905	2.703	40.941
10.52	4.835	34.12		6.01	2.751	40.836
10.565	4.822	34.075		6.14	2.815	40.706
10.586	4.812	34.054		6.287	2.892	40.559
10.603	4.811	34.037		6.444	2.975	40.402
10.631	4.818	34.009		6.604	3.06	40.242
10.669	4.828	33.971		6.761	3.141	40.085
10.713	4.836	33.927		6.908	3.214	39.938
10.759	4.837	33.881		7.038	3.276	39.808
10.808	4.827	33.832		7.143	3.326	39.703
10.861	4.805	33.779		7.219	3.366	39.627
10.923	4.775	33.717		7.268	3.395	39.578
10.999	4.741	33.641		7.294	3.413	39.552
11.091	4.706	33.549		7.3	3.422	39.546
11.203	4.675	33.437		7.31	3.422	39.536
11.339	4.651	33.301		7.33	3.416	39.516
11.501	4.632	33.139		7.357	3.406	39.489
11.693	4.615	32.947		7.387	3.393	39.459
11.917	4.597	32.723		7.416	3.381	39.43
12.169	4.576	32.471		7.441	3.371	39.405
12.442	4.548	32.198		7.457	3.364	39.389
12.728	4.513	31.912		7.467	3.359	39.379
13.019	4.474	31.621		7.477	3.357	39.369
13.307	4.434	31.333		7.49	3.358	39.356
13.584	4.396	31.056		7.508	3.361	39.338
13.842	4.362	30.798		7.528	3.366	39.318
14.073	4.335	30.567		7.551	3.372	39.295
14.269	4.316	30.371		7.573	3.38	39.273
14.423	4.305	30.217		7.596	3.389	39.25
14.539	4.302	30.101		7.616	3.398	39.23
14.626	4.306	30.014		7.634	3.406	39.212
14.691	4.318	29.949		7.652	3.414	39.194
14.745	4.335	29.895		7.674	3.421	39.172
14.792	4.353	29.848		7.702	3.429	39.144
14.839	4.365	29.801		7.741	3.437	39.105
14.891	4.368	29.749		7.795	3.447	39.051
14.953	4.355	29.687		7.867	3.459	38.979
15.035	4.323	29.605		7.962	3.474	38.884
15.143	4.278	29.497		8.083	3.494	38.763
15.278	4.229	29.362		8.235	3.524	38.611
15.432	4.186	29.208		8.422	3.567	38.424
15.602	4.157	29.038		8.643	3.625	38.203
15.78	4.15	28.86		8.892	3.702	37.954
15.962	4.167	28.678		9.164	3.797	37.682
16.144	4.198	28.496		9.453	3.904	37.393
16.323	4.233	28.317		9.755	4.015	37.091
16.499	4.262	28.141		10.064	4.122	36.782
16.674	4.275	27.966		10.376	4.218	36.47
16.854	4.262	27.786		10.689	4.296	36.157
17.046	4.228	27.594		10.999	4.353	35.847
17.25	4.178	27.39		11.306	4.396	35.54
17.463	4.117	27.177		11.611	4.433	35.235
17.683	4.052	26.957		11.916	4.471	34.93
17.903	3.988	26.737		12.219	4.518	34.627
18.119	3.93	26.521		12.517	4.579	34.329
18.325	3.876	26.315		12.808	4.655	34.038
18.514	3.827	26.126		13.088	4.738	33.758
18.683	3.783	25.957		13.351	4.823	33.495
18.827	3.743	25.813		13.593	4.902	33.253
18.95	3.707	25.69		13.809	4.968	33.037
19.055	3.677	25.585		13.993	5.015	32.853
19.148	3.653	25.492		14.145	5.043	32.701
19.23	3.637	25.41		14.267	5.057	32.579
19.304	3.63	25.336		14.366	5.063	32.48
19.372	3.634	25.268		14.447	5.063	32.399
19.433	3.648	25.207		14.516	5.064	32.33
19.487	3.668	25.153		14.576	5.069	32.27
19.533	3.691	25.107		14.63	5.078	32.216
19.569	3.713	25.071		14.678	5.089	32.168
19.597	3.731	25.043		14.72	5.101	32.126
19.619	3.742	25.021		14.751	5.112	32.095
19.637	3.745	25.003		14.771	5.119	32.075
19.654	3.743	24.986		14.781	5.122	32.065
19.673	3.735	24.967		14.789	5.121	32.057
19.696	3.723	24.944		14.801	5.117	32.045
19.725	3.708	24.915		14.82	5.112	32.026
19.762	3.691	24.878		14.844	5.106	32.002
19.809	3.673	24.831		14.874	5.101	31.972
19.867	3.653	24.773		14.91	5.097	31.936
19.933	3.634	24.707		14.955	5.093	31.891
20.005	3.614	24.635		15.009	5.088	31.837
20.08	3.596	24.56		15.075	5.08	31.771
20.156	3.579	24.484		15.152	5.068	31.694
20.23	3.565	24.41		15.241	5.05	31.605
20.3	3.554	24.34		15.339	5.025	31.507
20.362	3.548	24.278		15.444	4.996	31.402
20.415	3.546	24.225		15.555	4.963	31.291
20.457	3.549	24.183		15.671	4.928	31.175
20.487	3.557	24.153		15.79	4.893	31.056
20.511	3.57	24.129		15.91	4.859	30.936
20.532	3.585	24.108		16.03	4.827	30.816
20.554	3.604	24.086		16.149	4.796	30.697
20.576	3.624	24.064		16.267	4.767	30.579
20.602	3.643	24.038		16.38	4.739	30.466
20.632	3.656	24.008		16.489	4.711	30.357
20.671	3.66	23.969		16.59	4.684	30.256
20.722	3.649	23.918		16.683	4.657	30.163
20.789	3.62	23.851		16.766	4.631	30.08
20.874	3.572	23.766		16.838	4.607	30.008
20.974	3.509	23.666		16.901	4.586	29.945
21.087	3.437	23.553		16.96	4.569	29.886
21.21	3.36	23.43		17.023	4.556	29.823
21.341	3.282	23.299		17.098	4.546	29.748
21.478	3.208	23.162		17.186	4.538	29.66
21.616	3.139	23.024		17.283	4.531	29.563
21.755	3.072	22.885		17.387	4.522	29.459
21.891	3.008	22.749		17.491	4.51	29.355
22.022	2.945	22.618		17.593	4.494	29.253
22.148	2.882	22.492		17.69	4.473	29.156
22.271	2.819	22.369		17.781	4.446	29.065
22.391	2.756	22.249		17.872	4.412	28.974
22.511	2.694	22.129		17.971	4.371	28.875
22.63	2.632	22.01		18.089	4.321	28.757
22.751	2.573	21.889		18.224	4.263	28.622
22.876	2.515	21.764		18.372	4.197	28.474
23.005	2.458	21.635		18.523	4.125	28.323
23.141	2.4	21.499		18.673	4.049	28.173
23.286	2.34	21.354		18.821	3.97	28.025
23.441	2.275	21.199		18.974	3.889	27.872
23.606	2.204	21.034		19.146	3.808	27.7
23.779	2.127	20.861		19.359	3.729	27.487
23.959	2.047	20.681		19.634	3.651	27.212
24.146	1.966	20.494		19.985	3.577	26.861
24.339	1.887	20.301		20.404	3.507	26.442
24.537	1.813	20.103		20.875	3.443	25.971
24.739	1.745	19.901		21.38	3.384	25.466
24.945	1.686	19.695		21.903	3.327	24.943
25.154	1.634	19.486		22.425	3.27	24.421
25.365	1.591	19.275		22.928	3.21	23.918
25.575	1.556	19.065		23.393	3.144	23.453
25.781	1.53	18.859		23.803	3.068	23.043
25.982	1.512	18.658		24.14	2.986	22.706
26.175	1.504	18.465		24.387	2.906	22.459
26.356	1.506	18.284		24.55	2.84	22.296
26.524	1.518	18.116		24.642	2.797	22.204
26.674	1.542	17.966		24.675	2.788	22.171
26.805	1.576	17.835		24.697	2.823	22.149
26.916	1.617	17.724		24.752	2.896	22.094
27.006	1.658	17.634		24.831	2.991	22.015
27.081	1.694	17.559		24.923	3.089	21.923
27.143	1.718	17.497		25.019	3.173	21.827
27.194	1.724	17.446		25.11	3.224	21.736
27.238	1.712	17.402		25.196	3.226	21.65
27.273	1.686	17.367		25.284	3.182	21.562
27.3	1.656	17.34		25.381	3.104	21.465
27.319	1.626	17.321		25.49	3.006	21.356
27.327	1.606	17.313		25.61	2.902	21.236
27.333	1.6	17.307		25.74	2.806	21.106
27.35	1.607	17.29		25.88	2.729	20.966
27.377	1.623	17.263		26.031	2.672	20.815
27.414	1.643	17.226		26.196	2.626	20.65
27.46	1.663	17.18		26.377	2.587	20.469
27.516	1.677	17.124		26.58	2.548	20.266
27.58	1.683	17.06		26.808	2.503	20.038
27.656	1.682	16.984		27.056	2.446	19.79
27.744	1.673	16.896		27.319	2.38	19.527
27.846	1.658	16.794		27.59	2.31	19.256
27.964	1.636	16.676		27.863	2.239	18.983
28.097	1.61	16.543		28.13	2.172	18.716
28.241	1.582	16.399		28.383	2.112	18.463
28.392	1.557	16.248		28.614	2.063	18.232
28.548	1.54	16.092		28.816	2.025	18.03
28.704	1.537	15.936		28.981	1.997	17.865
28.859	1.552	15.781		29.106	1.98	17.74
29.009	1.584	15.631		29.197	1.972	17.649
29.156	1.627	15.484		29.26	1.973	17.586
29.3	1.672	15.34		29.301	1.981	17.545
29.445	1.711	15.195		29.331	1.995	17.515
29.593	1.735	15.047		29.357	2.012	17.489
29.743	1.736	14.897		29.384	2.029	17.462
29.892	1.719	14.748		29.412	2.043	17.434
30.035	1.689	14.605		29.438	2.052	17.408
30.167	1.655	14.473		29.46	2.055	17.386
30.283	1.625	14.357		29.482	2.052	17.364
30.379	1.604	14.261		29.51	2.046	17.336
30.452	1.599	14.188		29.545	2.037	17.301
30.511	1.609	14.129		29.588	2.026	17.258
30.578	1.633	14.062		29.638	2.016	17.208
30.672	1.67	13.968		29.694	2.005	17.152
30.792	1.721	13.848		29.756	1.994	17.09
30.935	1.783	13.705		29.822	1.981	17.024
31.099	1.852	13.541		29.892	1.966	16.954
31.279	1.922	13.361		29.966	1.947	16.88
31.472	1.987	13.168		30.043	1.923	16.803
31.677	2.038	12.963		30.124	1.897	16.722
31.892	2.071	12.748		30.212	1.868	16.634
32.12	2.086	12.52		30.306	1.838	16.54
32.363	2.091	12.277		30.409	1.809	16.437
32.62	2.101	12.02		30.52	1.782	16.326
32.889	2.126	11.751		30.642	1.759	16.204
33.165	2.178	11.475		30.774	1.74	16.072
33.443	2.268	11.197		30.918	1.726	15.928
33.718	2.389	10.922		31.076	1.717	15.77
33.985	2.53	10.655		31.247	1.714	15.599
34.237	2.678	10.403		31.429	1.717	15.417
34.468	2.821	10.172		31.615	1.726	15.231
34.674	2.944	9.966		31.8	1.74	15.046
34.852	3.043	9.788		31.979	1.756	14.867
35.007	3.121	9.633		32.146	1.772	14.7
35.144	3.183	9.496		32.297	1.787	14.549
35.267	3.234	9.373		32.425	1.798	14.421
35.382	3.279	9.258		32.528	1.804	14.318
35.492	3.323	9.148		32.603	1.805	14.243
35.602	3.368	9.038		32.657	1.805	14.189
35.713	3.416	8.927		32.713	1.806	14.133
35.829	3.466	8.811		32.778	1.808	14.068
35.954	3.519	8.686		32.849	1.814	13.997
36.09	3.577	8.55		32.915	1.825	13.931
36.232	3.64	8.408		32.965	1.837	13.881
36.38	3.705	8.26		32.991	1.846	13.855
36.529	3.773	8.111		33.019	1.848	13.827
36.678	3.841	7.962		33.093	1.839	13.753
36.822	3.908	7.818		33.23	1.815	13.616
36.959	3.973	7.681		33.443	1.78	13.403
37.085	4.035	7.555		33.73	1.746	13.116
37.198	4.093	7.442		34.078	1.727	12.768
37.295	4.144	7.345		34.47	1.736	12.376
37.375	4.188	7.265		34.891	1.787	11.955
37.441	4.224	7.199		35.326	1.893	11.52
37.495	4.25	7.145		35.758	2.049	11.088
37.542	4.271	7.098		36.173	2.238	10.673
37.583	4.287	7.057		36.554	2.438	10.292
37.62	4.301	7.02		36.886	2.631	9.96
37.656	4.315	6.984		37.154	2.795	9.692
37.692	4.332	6.948		37.351	2.912	9.495
37.73	4.353	6.91		37.489	2.982	9.357
37.773	4.375	6.867		37.578	3.014	9.268
37.821	4.4	6.819		37.635	3.018	9.211
37.877	4.426	6.763		37.676	3.006	9.17
37.94	4.453	6.7		37.716	2.987	9.13
38.012	4.481	6.628		37.756	2.972	9.09
38.094	4.511	6.546		37.793	2.964	9.053
38.187	4.545	6.453		37.826	2.966	9.02
38.29	4.585	6.35		37.869	2.98	8.977
38.406	4.631	6.234		37.94	3.006	8.906
38.535	4.686	6.105		38.04	3.048	8.806
38.676	4.748	5.964		38.164	3.105	8.682
38.829	4.816	5.811		38.31	3.176	8.536
38.99	4.89	5.65		38.47	3.255	8.376
39.154	4.967	5.486		38.64	3.338	8.206
39.317	5.047	5.323		38.816	3.422	8.03
39.477	5.127	5.163		38.991	3.501	7.855
39.628	5.204	5.012		39.16	3.574	7.686
39.768	5.273	4.872		39.319	3.641	7.527
39.892	5.33	4.748		39.464	3.703	7.382
39.998	5.37	4.642		39.597	3.763	7.249
40.081	5.39	4.559		39.719	3.821	7.127
40.145	5.393	4.495		39.833	3.88	7.013
40.194	5.386	4.446		39.942	3.941	6.904
40.233	5.374	4.407		40.047	4.005	6.799
40.269	5.364	4.371		40.152	4.072	6.694
40.303	5.362	4.337		40.258	4.142	6.588
40.339	5.372	4.301		40.37	4.216	6.476
40.378	5.389	4.262		40.492	4.295	6.354
40.419	5.409	4.221		40.627	4.377	6.219
40.466	5.428	4.174		40.775	4.463	6.071
40.52	5.441	4.12		40.933	4.552	5.913
40.582	5.443	4.058		41.096	4.641	5.75
40.651	5.434	3.989		41.26	4.73	5.586
40.724	5.418	3.916		41.421	4.818	5.425
40.799	5.398	3.841		41.574	4.902	5.272
40.874	5.376	3.766		41.715	4.98	5.131
40.946	5.355	3.694		41.84	5.049	5.006
41.013	5.338	3.627		41.943	5.105	4.903
41.072	5.323	3.568		42.022	5.146	4.824
41.121	5.311	3.519		42.075	5.169	4.771
41.159	5.301	3.481		42.106	5.175	4.74
41.188	5.293	3.452		42.12	5.169	4.726
41.213	5.286	3.427		42.125	5.156	4.721
41.238	5.278	3.402		42.137	5.141	4.709
41.267	5.265	3.373		42.157	5.129	4.689
41.306	5.244	3.334		42.179	5.124	4.667
41.36	5.21	3.28		42.202	5.126	4.644
41.435	5.161	3.205		42.222	5.132	4.624
41.537	5.094	3.103		42.238	5.142	4.608
41.669	5.012	2.971		42.255	5.152	4.591
41.836	4.919	2.804		42.277	5.162	4.569
42.034	4.819	2.606		42.303	5.169	4.543
42.256	4.715	2.384		42.332	5.172	4.514
42.497	4.61	2.143		42.363	5.173	4.483
42.752	4.505	1.888		42.394	5.171	4.452
43.013	4.399	1.627		42.424	5.167	4.422
43.277	4.293	1.363		42.45	5.16	4.396
43.537	4.186	1.103		42.471	5.151	4.375
43.789	4.076	0.851		42.487	5.141	4.359
44.026	3.966	0.614		42.499	5.132	4.347
44.247	3.86	0.393		42.512	5.126	4.334
44.451	3.764	0.189		42.523	5.124	4.323
44.64	3.681	0		42.532	5.128	4.314
44.815	3.618	-0.175		42.541	5.137	4.305
44.975	3.579	-0.335		42.559	5.148	4.287
45.121	3.56	-0.481		42.592	5.157	4.254
45.252	3.555	-0.612		42.644	5.16	4.202
45.368	3.554	-0.728		42.719	5.151	4.127
45.469	3.55	-0.829		42.822	5.128	4.024
45.555	3.535	-0.915		42.954	5.089	3.892
45.626	3.505	-0.986		43.113	5.039	3.733
45.689	3.464	-1.049		43.293	4.985	3.553
45.747	3.419	-1.107		43.488	4.931	3.358
45.806	3.376	-1.166		43.694	4.882	3.152
45.871	3.34	-1.231		43.906	4.846	2.94
45.95	3.317	-1.31		44.118	4.82	2.728
46.051	3.304	-1.411		44.327	4.8	2.519
46.181	3.296	-1.541		44.527	4.782	2.319
46.349	3.286	-1.709		44.714	4.758	2.132
46.562	3.265	-1.922		44.884	4.725	1.962
46.821	3.228	-2.181		45.037	4.677	1.809
47.117	3.173	-2.477		45.17	4.615	1.676
47.438	3.105	-2.798		45.282	4.547	1.564
47.773	3.034	-3.133		45.371	4.478	1.475
48.111	2.97	-3.471		45.44	4.415	1.406
48.44	2.919	-3.8		45.506	4.364	1.34
48.751	2.892	-4.111		45.597	4.331	1.249
49.03	2.886	-4.39		45.732	4.312	1.114
49.267	2.897	-4.627		45.922	4.3	0.924
49.452	2.918	-4.812		46.176	4.287	0.67
49.58	2.944	-4.94		46.489	4.266	0.357
49.659	2.967	-5.019		46.846	4.229	0
49.7	2.985	-5.06		47.233	4.171	-0.387
49.711	2.996	-5.071		47.637	4.095	-0.791
49.723	3.001	-5.083		48.043	4.008	-1.197
49.748	2.999	-5.108		48.437	3.917	-1.591
49.776	2.99	-5.136		48.804	3.828	-1.958
49.801	2.976	-5.161		49.132	3.75	-2.286
49.818	2.957	-5.178		49.404	3.686	-2.558
49.841	2.938	-5.201		49.609	3.638	-2.763
49.887	2.921	-5.247		49.746	3.606	-2.9
49.955	2.908	-5.315		49.826	3.588	-2.98
50.042	2.904	-5.402		49.864	3.586	-3.018
50.145	2.91	-5.505		49.885	3.597	-3.039
50.263	2.919	-5.623		49.916	3.621	-3.07
50.396	2.927	-5.756		49.955	3.651	-3.109
50.543	2.926	-5.903		49.994	3.682	-3.148
50.707	2.912	-6.067		50.025	3.708	-3.179
50.891	2.88	-6.251		50.058	3.722	-3.212
51.099	2.831	-6.459		50.12	3.719	-3.274
51.33	2.777	-6.69		50.221	3.697	-3.375
51.579	2.726	-6.939		50.358	3.661	-3.512
51.839	2.689	-7.199		50.524	3.618	-3.678
52.101	2.674	-7.461		50.712	3.575	-3.866
52.358	2.686	-7.718		50.915	3.536	-4.069
52.602	2.719	-7.962		51.124	3.509	-4.278
52.823	2.761	-8.183		51.333	3.494	-4.487
53.014	2.802	-8.374		51.534	3.489	-4.688
53.166	2.833	-8.526		51.719	3.49	-4.873
53.272	2.844	-8.632		51.882	3.495	-5.036
53.336	2.836	-8.696		52.017	3.499	-5.171
53.37	2.814	-8.73		52.125	3.5	-5.279
53.391	2.787	-8.751		52.208	3.496	-5.362
53.416	2.759	-8.776		52.268	3.489	-5.422
53.444	2.739	-8.804		52.306	3.478	-5.46
53.479	2.73	-8.839		52.326	3.466	-5.48
53.528	2.729	-8.888		52.338	3.452	-5.492
53.606	2.734	-8.966		52.363	3.437	-5.517
53.724	2.74	-9.084		52.405	3.423	-5.559
53.894	2.743	-9.254		52.463	3.411	-5.617
54.114	2.741	-9.474		52.537	3.405	-5.691
54.372	2.734	-9.732		52.619	3.405	-5.773
54.658	2.726	-10.018		52.701	3.413	-5.855
54.961	2.722	-10.321		52.773	3.431	-5.927
55.269	2.726	-10.629		52.826	3.453	-5.98
55.572	2.742	-10.932		52.852	3.47	-6.006
55.859	2.772	-11.219		52.863	3.476	-6.017
56.117	2.812	-11.477		52.92	3.463	-6.074
56.337	2.856	-11.697		53.032	3.423	-6.186
56.509	2.9	-11.869		53.208	3.351	-6.362
56.634	2.937	-11.994		53.455	3.256	-6.609
56.719	2.964	-12.079		53.764	3.15	-6.918
56.77	2.979	-12.13		54.122	3.043	-7.276
56.796	2.985	-12.156		54.513	2.945	-7.667
56.814	2.985	-12.174		54.923	2.87	-8.077
56.841	2.982	-12.201		55.336	2.822	-8.49
56.877	2.979	-12.237		55.737	2.797	-8.891
56.917	2.979	-12.277		56.113	2.789	-9.267
56.956	2.98	-12.316		56.448	2.793	-9.602
56.989	2.984	-12.349		56.727	2.802	-9.881
57.014	2.99	-12.374		56.937	2.81	-10.091
57.032	2.998	-12.392		57.078	2.814	-10.232
57.043	3.008	-12.403		57.162	2.815	-10.316
57.051	3.019	-12.411		57.2	2.813	-10.354
57.064	3.028	-12.424		57.211	2.81	-10.365
57.087	3.036	-12.447		57.237	2.807	-10.391
57.119	3.039	-12.479		57.274	2.804	-10.428
57.163	3.038	-12.523		57.314	2.802	-10.468
57.22	3.03	-12.58		57.346	2.801	-10.5
57.289	3.018	-12.649		57.362	2.8	-10.516
57.371	3.006	-12.731		57.391	2.798	-10.545
57.462	2.995	-12.822		57.452	2.795	-10.606
57.561	2.99	-12.921		57.543	2.79	-10.697
57.666	2.992	-13.026		57.659	2.782	-10.813
57.775	3.001	-13.135		57.795	2.772	-10.949
57.887	3.012	-13.247		57.946	2.759	-11.1
58	3.023	-13.36		58.107	2.743	-11.261
58.113	3.03	-13.473		58.276	2.723	-11.43
58.224	3.028	-13.584		58.448	2.699	-11.602
58.333	3.015	-13.693		58.622	2.672	-11.776
58.441	2.996	-13.801		58.796	2.643	-11.95
58.549	2.972	-13.909		58.972	2.615	-12.126
58.656	2.949	-14.016		59.151	2.588	-12.305
58.762	2.929	-14.122		59.334	2.565	-12.488
58.869	2.917	-14.229		59.521	2.547	-12.675
58.974	2.913	-14.334		59.709	2.532	-12.863
59.079	2.915	-14.439		59.899	2.519	-13.053
59.183	2.921	-14.543		60.088	2.506	-13.242
59.286	2.929	-14.646		60.274	2.491	-13.428
59.388	2.937	-14.748		60.456	2.474	-13.61
59.49	2.943	-14.85		60.633	2.452	-13.787
59.588	2.948	-14.948		60.802	2.428	-13.956
59.683	2.951	-15.043		60.964	2.404	-14.118
59.773	2.955	-15.133		61.119	2.382	-14.273
59.856	2.959	-15.216		61.265	2.364	-14.419
59.931	2.964	-15.291		61.401	2.352	-14.555
59.997	2.97	-15.357		61.525	2.348	-14.679
60.052	2.976	-15.412		61.634	2.351	-14.788
60.096	2.982	-15.456		61.728	2.358	-14.882
60.131	2.987	-15.491		61.808	2.367	-14.962
60.162	2.991	-15.522		61.88	2.377	-15.034
60.193	2.993	-15.553		61.954	2.387	-15.108
60.225	2.994	-15.585		62.04	2.395	-15.194
60.258	2.993	-15.618		62.138	2.401	-15.292
60.292	2.991	-15.652		62.247	2.407	-15.401
60.326	2.988	-15.686		62.363	2.413	-15.517
60.357	2.984	-15.717		62.481	2.42	-15.635
60.386	2.981	-15.746		62.596	2.428	-15.75
60.411	2.977	-15.771		62.704	2.438	-15.858
60.436	2.975	-15.796		62.8	2.449	-15.954
60.465	2.974	-15.825		62.879	2.459	-16.033
60.503	2.976	-15.863		62.937	2.468	-16.091
60.551	2.98	-15.911		62.978	2.476	-16.132
60.61	2.987	-15.97		63.01	2.48	-16.164
60.684	2.996	-16.044		63.038	2.483	-16.192
60.774	3.007	-16.134		63.065	2.483	-16.219
60.881	3.021	-16.241		63.093	2.483	-16.247
61.007	3.037	-16.367		63.12	2.481	-16.274
61.154	3.055	-16.514		63.151	2.479	-16.305
61.321	3.079	-16.681		63.19	2.478	-16.344
61.502	3.11	-16.862		63.245	2.477	-16.399
61.692	3.149	-17.052		63.323	2.478	-16.477
61.885	3.199	-17.245		63.424	2.48	-16.578
62.074	3.259	-17.434		63.545	2.485	-16.699
62.255	3.325	-17.615		63.68	2.492	-16.834
62.421	3.388	-17.781		63.826	2.501	-16.98
62.566	3.442	-17.926		63.978	2.511	-17.132
62.686	3.479	-18.046		64.131	2.522	-17.285
62.775	3.494	-18.135		64.281	2.531	-17.435
62.833	3.486	-18.193		64.423	2.538	-17.577
62.869	3.464	-18.229		64.555	2.54	-17.709
62.895	3.436	-18.255		64.671	2.536	-17.825
62.925	3.411	-18.285		64.772	2.529	-17.926
62.964	3.397	-18.324		64.861	2.521	-18.015
63.012	3.4	-18.372		64.942	2.512	-18.096
63.07	3.416	-18.43		65.016	2.506	-18.17
63.139	3.441	-18.499		65.086	2.505	-18.24
63.222	3.469	-18.582		65.152	2.508	-18.306
63.325	3.496	-18.685		65.216	2.516	-18.37
63.447	3.517	-18.807		65.277	2.526	-18.431
63.584	3.53	-18.944		65.339	2.535	-18.493
63.729	3.538	-19.089		65.403	2.542	-18.557
63.878	3.543	-19.238		65.474	2.545	-18.628
64.025	3.547	-19.385		65.551	2.544	-18.705
64.163	3.552	-19.523		65.636	2.539	-18.79
64.287	3.561	-19.647		65.727	2.532	-18.881
64.39	3.571	-19.75		65.825	2.524	-18.979
64.468	3.58	-19.828		65.928	2.518	-19.082
64.518	3.587	-19.878		66.037	2.514	-19.191
64.551	3.589	-19.911		66.15	2.513	-19.304
64.582	3.584	-19.942		66.27	2.516	-19.424
64.618	3.573	-19.978		66.398	2.522	-19.552
64.653	3.558	-20.013		66.533	2.531	-19.687
64.681	3.543	-20.041		66.676	2.544	-19.83
64.696	3.529	-20.056		66.824	2.56	-19.978
64.712	3.519	-20.072		66.974	2.577	-20.128
64.757	3.516	-20.117		67.124	2.594	-20.278
64.842	3.519	-20.202		67.269	2.608	-20.423
64.972	3.526	-20.332		67.408	2.615	-20.562
65.147	3.537	-20.507		67.537	2.615	-20.691
65.359	3.551	-20.719		67.655	2.604	-20.809
65.601	3.566	-20.961		67.758	2.585	-20.912
65.866	3.583	-21.226		67.847	2.563	-21.001
66.146	3.601	-21.506		67.926	2.544	-21.08
66.434	3.623	-21.794		67.996	2.533	-21.15
66.724	3.647	-22.084		68.059	2.535	-21.213
67.009	3.675	-22.369		68.114	2.554	-21.268
67.281	3.707	-22.641		68.166	2.585	-21.32
67.536	3.744	-22.896		68.223	2.62	-21.377
67.774	3.787	-23.134		68.298	2.65	-21.452
67.999	3.835	-23.359		68.402	2.669	-21.556
68.211	3.89	-23.571		68.545	2.666	-21.699
68.414	3.952	-23.774		68.735	2.639	-21.889
68.61	4.02	-23.97		68.969	2.596	-22.123
68.8	4.094	-24.16		69.24	2.55	-22.394
68.986	4.171	-24.346		69.54	2.514	-22.694
69.17	4.251	-24.53		69.861	2.501	-23.015
69.352	4.333	-24.712		70.196	2.524	-23.35
				70.538	2.588	-23.692
				70.88	2.684	-24.034
				71.217	2.798	-24.371
				71.545	2.919	-24.699
				71.862	3.032	-25.016
				72.17	3.126	-25.324
				72.471	3.193	-25.625
				72.764	3.242	-25.918
				73.048	3.278	-26.202
				73.32	3.309	-26.474
				73.575	3.343	-26.729
				73.809	3.386	-26.963
				74.018	3.441	-27.172
				74.193	3.501	-27.347
				74.331	3.562	-27.485
				74.43	3.618	-27.584
				74.493	3.663	-27.647
				74.528	3.692	-27.682
				74.538	3.706	-27.692
				74.546	3.707	-27.7
				74.568	3.7	-27.722
				74.597	3.69	-27.751
				74.629	3.68	-27.783
				74.658	3.675	-27.812
				74.679	3.674	-27.833
				74.689	3.678	-27.843
				74.695	3.685	-27.849
				74.71	3.694	-27.864
				74.733	3.705	-27.887
				74.764	3.716	-27.918
				74.801	3.728	-27.955
				74.843	3.74	-27.997
				74.888	3.753	-28.042
				74.937	3.765	-28.091
				74.986	3.778	-28.14

## Sheet: SI Fig. 2a, SEC
Eluate #1						Eluate #2						Pooled fractions #12-17 (F12-17)
UV			Fraction			UV			Fraction			UV			Fraction
ml	mAU		ml	Fraction		ml	mAU		ml	Fraction		ml	mAU		ml	Fraction
-0.014747	0		6.82861	2		-0.015832	0.065766		6.88798	2		-0.016356	0		6.88727	2
-0.013582	-0.02085		7.32847	3		-0.014668	0.032182		7.38711	3		-0.015191	0.126789		7.38718	3
-0.012417	-0.020865		7.82827	4		-0.013503	0.032763		7.88765	4		-0.014026	0.126521		7.88689	4
-0.011252	-0.015024		8.32915	5		-0.012338	0.039256		8.38848	5		-0.012861	0.124539		8.38781	5
-0.010088	-0.004755		8.82895	6		-0.011173	0.050645		8.88831	6		-0.011696	0.120931		8.88762	6
-0.008923	0.003811		9.3287	7		-0.010008	0.059833		9.38807	7		-0.010532	0.117323		9.38736	7
-0.007758	0.004816		9.82957	8		-0.008843	0.059703		9.88872	8		-0.009367	0.115458		9.88829	8
-0.006593	0.00548		10.3293	9		-0.007679	0.059068		10.3887	9		-0.008202	0.115157		10.388	9
-0.005429	0.005606		10.8291	10		-0.006514	0.058987		10.8896	10		-0.007037	0.114499		10.8878	10
-0.004264	0.005511		11.3301	11		-0.005349	0.058473		11.3894	11		-0.005872	0.113933		11.3887	11
-0.003099	0.006063		11.8298	12		-0.004184	0.057759		11.8892	12		-0.004707	0.113852		11.8885	12
-0.001934	0.005966		12.3307	13		-0.003019	0.057387		12.39	13		-0.003542	0.112957		12.3883	13
-0.000769	0.004931		12.8305	14		-0.001855	0.057436		12.8899	14		-0.002378	0.112234		12.8891	14
0.000395	0.004233		13.3302	15		-0.00069	0.057651		13.3896	15		-0.001213	0.111887		13.3889	15
0.00156	0.003527		13.8312	16		0.000475	0.0583		13.8905	16		-4.8e-05	0.111177		13.8887	16
0.002725	0.003451		14.3309	17		0.00164	0.058722		14.3903	17		0.001117	0.110769		14.3895	17
0.00389	0.004465		14.8306	18		0.002805	0.059037		14.89	18		0.002282	0.110428		14.8894	18
0.005054	0.004891		15.3316	19		0.00397	0.059216		15.391	19		0.003447	0.110338		15.3903	19
0.006219	0.004094		15.8313	20		0.005134	0.059414		15.8907	20		0.004612	0.109744		15.89	20
0.007384	0.003209		16.3312	21		0.006299	0.05931		16.3916	21		0.005776	0.109226		16.3898	21
0.008549	0.00294		16.4144	Waste		0.007464	0.059531		16.6974	Waste		0.006941	0.108881		16.6168	Waste
0.009714	0.00303		16.7463	Waste		0.008629	0.059426		17.0293	Waste		0.008106	0.10899		16.9487	Waste
0.010878	0.003389					0.009794	0.058565					0.009271	0.108221
0.012043	0.003368					0.010958	0.057454					0.010436	0.107859
0.013208	0.003478					0.012123	0.056128					0.011601	0.107621
0.014373	0.004179					0.013288	0.055234					0.012765	0.10763
0.015537	0.004652					0.014453	0.054815					0.01393	0.1076
0.016702	0.005646					0.015618	0.05515					0.015095	0.107129
0.017867	0.006021					0.016783	0.055229					0.01626	0.106779
0.019032	0.005517					0.017947	0.056096					0.017425	0.107207
0.020196	0.004716					0.019112	0.056921					0.01859	0.107831
0.021361	0.00415					0.020277	0.057758					0.019755	0.107332
0.022526	0.003881					0.021442	0.058869					0.020919	0.107697
0.023691	0.003567					0.022607	0.058838					0.022084	0.108777
0.024856	0.003979					0.023771	0.05815					0.023249	0.107951
0.02602	0.003109					0.024936	0.056618					0.024414	0.108074
0.027185	0.001524					0.026101	0.055531					0.025579	0.107292
0.02835	0.001215					0.027266	0.054672					0.026744	0.108017
0.029515	0.001314					0.028431	0.055291					0.027909	0.107902
0.030679	0.002477					0.029596	0.054916					0.029073	0.106882
0.031844	0.002456					0.03076	0.053995					0.030238	0.107046
0.033009	0.002253					0.031925	0.052807					0.031403	0.106797
0.034174	0.002173					0.03309	0.053212					0.032568	0.106559
0.035339	0.001611					0.034255	0.052285					0.033733	0.105636
0.036503	0.000757					0.03542	0.051836					0.034898	0.105172
0.037668	-0.000199					0.036585	0.051694					0.036063	0.105875
0.038833	-0.000751					0.037749	0.051278					0.037227	0.104929
0.039998	-0.001579					0.038914	0.050951					0.038392	0.104058
0.041162	-0.001412					0.040079	0.051327					0.039557	0.103644
0.042327	-0.002832					0.041244	0.051831					0.040722	0.103449
0.043492	-0.002646					0.042409	0.051375					0.041887	0.103507
0.044657	-0.003027					0.043573	0.051391					0.043052	0.102883
0.045822	-0.004407					0.044738	0.051271					0.044217	0.10304
0.046986	-0.005169					0.045903	0.051276					0.045381	0.103746
0.048151	-0.005827					0.047068	0.051455					0.046546	0.104537
0.049316	-0.006636					0.048233	0.051506					0.047711	0.104207
0.050481	-0.006798					0.049398	0.050831					0.048876	0.10381
0.051645	-0.007206					0.050562	0.05033					0.050041	0.103338
0.05281	-0.007868					0.051727	0.050162					0.051206	0.10268
0.053975	-0.008023					0.052892	0.050634					0.05237	0.103054
0.05514	-0.008865					0.054057	0.051343					0.053535	0.102119
0.056304	-0.009895					0.055222	0.051648					0.0547	0.100939
0.057469	-0.009806					0.056386	0.051918					0.055865	0.101107
0.058634	-0.009709					0.057551	0.051361					0.05703	0.101391
0.059799	-0.009934					0.058716	0.050844					0.058195	0.101046
0.060964	-0.010507					0.059881	0.051189					0.05936	0.100371
0.062128	-0.01127					0.061046	0.050602					0.060524	0.099784
0.063293	-0.011889					0.062211	0.050588					0.061689	0.099149
0.064458	-0.011652					0.063375	0.050552					0.062854	0.099221
0.065623	-0.011344					0.06454	0.050252					0.064019	0.099531
0.066787	-0.011414					0.065705	0.050162					0.065184	0.099728
0.067952	-0.011886					0.06687	0.049979					0.066349	0.099336
0.069117	-0.01284					0.068035	0.049748					0.067514	0.099495
0.070282	-0.012709					0.069199	0.049487					0.068678	0.099609
0.071447	-0.012647					0.070364	0.049856					0.069843	0.099059
0.072611	-0.013834					0.071529	0.050274					0.071008	0.098456
0.073776	-0.01459					0.072694	0.050331					0.072173	0.097797
0.074941	-0.015694					0.073859	0.049323					0.073338	0.096954
0.076106	-0.016449					0.075024	0.048727					0.074503	0.097123
0.07727	-0.01694					0.076188	0.047705					0.075668	0.096381
0.078435	-0.017103					0.077353	0.047287					0.076832	0.095498
0.0796	-0.017511					0.078518	0.046549					0.077997	0.094973
0.080765	-0.017419					0.079683	0.045511					0.079162	0.093474
0.08193	-0.017778					0.080848	0.044967					0.080327	0.093681
0.083094	-0.018					0.082013	0.045332					0.081492	0.093695
0.084259	-0.017969					0.083177	0.046253					0.082657	0.092089
0.085424	-0.017243					0.084342	0.046357					0.083821	0.092019
0.086589	-0.016796					0.085507	0.046958					0.084986	0.090506
0.087753	-0.016945					0.086672	0.046412					0.086151	0.089514
0.088918	-0.017743					0.087837	0.044925					0.087316	0.088372
0.090083	-0.019795					0.089001	0.045282					0.088481	0.088176
0.091248	-0.020341					0.090166	0.045213					0.089646	0.087995
0.092412	-0.020916					0.091331	0.045594					0.090811	0.087445
0.093577	-0.021806					0.092496	0.046705					0.091975	0.086625
0.094742	-0.021611					0.093661	0.047231					0.09314	0.086293
0.095907	-0.021115					0.094826	0.046509					0.094305	0.08699
0.097072	-0.021769					0.09599	0.045473					0.09547	0.087947
0.098236	-0.021385					0.097155	0.045897					0.096635	0.089026
0.099401	-0.021567					0.09832	0.046376					0.0978	0.089554
0.100566	-0.021128					0.099485	0.046965					0.098965	0.090084
0.101731	-0.021695					0.10065	0.047918					0.100129	0.089675
0.102895	-0.021681					0.101814	0.049324					0.101294	0.090096
0.10406	-0.020319					0.102979	0.050672					0.102459	0.090098
0.105225	-0.018956					0.104144	0.052403					0.103624	0.0903
0.10639	-0.016893					0.105309	0.053912					0.104789	0.090567
0.107555	-0.013709					0.106474	0.056515					0.105954	0.091347
0.108719	-0.010099					0.107639	0.059135					0.107119	0.092622
0.109884	-0.005362					0.108803	0.062213					0.108283	0.09388
0.111049	0.001045					0.109968	0.066059					0.109448	0.095828
0.112214	0.009015					0.111133	0.069431					0.110613	0.097489
0.113378	0.017519					0.112298	0.073402					0.111778	0.099105
0.114543	0.027454					0.113463	0.077607					0.112943	0.101502
0.115708	0.037939					0.114628	0.082959					0.114108	0.103061
0.116873	0.049837					0.115792	0.08862					0.115273	0.104874
0.118038	0.062977					0.116957	0.094168					0.116437	0.107736
0.119202	0.077605					0.118122	0.100032					0.117602	0.110975
0.120367	0.093306					0.119287	0.106054					0.118767	0.114044
0.121532	0.109913					0.120452	0.111096					0.119932	0.117144
0.122697	0.126848					0.121616	0.11658					0.121097	0.120103
0.123861	0.144969					0.122781	0.123047					0.122262	0.123371
0.125026	0.16442					0.123946	0.130472					0.123426	0.127177
0.126191	0.184786					0.125111	0.138753					0.124591	0.131135
0.127356	0.206338					0.126276	0.147803					0.125756	0.135733
0.12852	0.228571					0.127441	0.157486					0.126921	0.140453
0.129685	0.250844					0.128605	0.166987					0.128086	0.146539
0.13085	0.274759					0.12977	0.176818					0.129251	0.153171
0.132015	0.299154					0.130935	0.18794					0.130416	0.161349
0.13318	0.32487					0.1321	0.199521					0.13158	0.169554
0.134344	0.350449					0.133265	0.211419					0.132745	0.177968
0.135509	0.377303					0.134429	0.224948					0.13391	0.186027
0.136674	0.406508					0.135594	0.238335					0.135075	0.194645
0.137839	0.433145					0.136759	0.252345					0.13624	0.204174
0.139003	0.456346					0.137924	0.266572					0.137405	0.214247
0.140168	0.47874					0.139089	0.281756					0.13857	0.223346
0.141333	0.501951					0.140254	0.296372					0.139734	0.234089
0.142498	0.528752					0.141418	0.310363					0.140899	0.245465
0.143663	0.561601					0.142583	0.326415					0.142064	0.256308
0.144827	0.59445					0.143748	0.343088					0.143229	0.267833
0.145992	0.62809					0.144913	0.359825					0.144394	0.280165
0.147157	0.662637					0.146078	0.377462					0.145559	0.29349
0.148322	0.698185					0.147243	0.393856					0.146724	0.306306
0.149486	0.734192					0.148407	0.409924					0.147888	0.320025
0.150651	0.771012					0.149572	0.423128					0.149053	0.33391
0.151816	0.807102					0.150737	0.436657					0.150218	0.348949
0.152981	0.844267					0.151902	0.451624					0.151383	0.363618
0.154146	0.881569					0.153067	0.468487					0.152548	0.378488
0.15531	0.919757					0.154231	0.488366					0.153713	0.393918
0.156475	0.957137					0.155396	0.509534					0.154878	0.406995
0.15764	0.995122					0.156561	0.528789					0.156042	0.419364
0.158805	1.03299					0.157726	0.548041					0.157207	0.431004
0.159969	1.07233					0.158891	0.567782					0.158372	0.444974
0.161134	1.11103					0.160056	0.588191					0.159537	0.461745
0.162299	1.14898					0.16122	0.60831					0.160702	0.479286
0.163464	1.18629					0.162385	0.628334					0.161867	0.496996
0.164628	1.22316					0.16355	0.648534					0.163031	0.514631
0.165793	1.25863					0.164715	0.667886					0.164196	0.532285
0.166958	1.29302					0.16588	0.687736					0.165361	0.549691
0.168123	1.32673					0.167044	0.707178					0.166526	0.566644
0.169288	1.35846					0.168209	0.72613					0.167691	0.583507
0.170452	1.3896					0.169374	0.744948					0.168856	0.600547
0.171617	1.4199					0.170539	0.762963					0.170021	0.617382
0.172782	1.44824					0.171704	0.780202					0.171185	0.634407
0.173947	1.47533					0.172869	0.796657					0.17235	0.651764
0.175111	1.50045					0.174033	0.813381					0.173515	0.668
0.176276	1.52442					0.175198	0.828972					0.17468	0.683943
0.177441	1.54691					0.176363	0.843223					0.175845	0.699977
0.178606	1.56841					0.177528	0.858018					0.17701	0.716704
0.179771	1.58855					0.178693	0.872543					0.178175	0.7335
0.180935	1.60725					0.179857	0.886525					0.179339	0.748825
0.1821	1.62424					0.181022	0.899745					0.180504	0.763705
0.183265	1.63908					0.182187	0.911078					0.181669	0.778856
0.18443	1.65233					0.183352	0.921438					0.182834	0.791594
0.185594	1.66389					0.184517	0.930642					0.183999	0.803569
0.186759	1.67429					0.185682	0.939119					0.185164	0.814675
0.187924	1.68359					0.186846	0.946954					0.186329	0.824697
0.189089	1.69133					0.188011	0.954198					0.187493	0.833453
0.190254	1.69691					0.189176	0.960393					0.188658	0.840858
0.191418	1.70027					0.190341	0.966033					0.189823	0.848818
0.192583	1.7023					0.191506	0.970886					0.190988	0.854856
0.193748	1.70432					0.192671	0.974105					0.192153	0.862274
0.194913	1.70516					0.193835	0.976591					0.193318	0.869734
0.196077	1.70371					0.195	0.978348					0.194483	0.87553
0.197242	1.70199					0.196165	0.979294					0.195647	0.881253
0.198407	1.69935					0.19733	0.979461					0.196812	0.885289
0.199572	1.69468					0.198495	0.978893					0.197977	0.888524
0.200736	1.68935					0.199659	0.979234					0.199142	0.891163
0.201901	1.68194					0.200824	0.978161					0.200307	0.893166
0.203066	1.67271					0.201989	0.976655					0.201472	0.895997
0.204231	1.66243					0.203154	0.974889					0.202636	0.897272
0.205396	1.65212					0.204319	0.972673					0.203801	0.897347
0.20656	1.64062					0.205484	0.969183					0.204966	0.896799
0.207725	1.62711					0.206648	0.964559					0.206131	0.895703
0.20889	1.61328					0.207813	0.958751					0.207296	0.895283
0.210055	1.59877					0.208978	0.953279					0.208461	0.893588
0.211219	1.58299					0.210143	0.946091					0.209626	0.891518
0.212384	1.56709					0.211308	0.940943					0.21079	0.888894
0.213549	1.54931					0.212472	0.933939					0.211955	0.885459
0.214714	1.53113					0.213637	0.925422					0.21312	0.881175
0.215879	1.51196					0.214802	0.91714					0.214285	0.875952
0.217043	1.49295					0.215967	0.908246					0.21545	0.870486
0.218208	1.47274					0.217132	0.898559					0.216615	0.865078
0.219373	1.45279					0.218297	0.888076					0.21778	0.85914
0.220538	1.43235					0.219461	0.877198					0.218944	0.852223
0.221702	1.41145					0.220626	0.866566					0.220109	0.844224
0.222867	1.38917					0.221791	0.855734					0.221274	0.835548
0.224032	1.3666					0.222956	0.843829					0.222439	0.826135
0.225197	1.34402					0.224121	0.83139					0.223604	0.817394
0.226362	1.32191					0.225285	0.818659					0.224769	0.809191
0.227526	1.30008					0.22645	0.805239					0.225934	0.799852
0.228691	1.27678					0.227615	0.792324					0.227098	0.790485
0.229856	1.25339					0.22878	0.779325					0.228263	0.781446
0.231021	1.23078					0.229945	0.766062					0.229428	0.771988
0.232185	1.20815					0.23111	0.752024					0.230593	0.761699
0.23335	1.18482					0.232274	0.738062					0.231758	0.751359
0.234515	1.16155					0.233439	0.725244					0.232923	0.740227
0.23568	1.13864					0.234604	0.712814					0.234087	0.729417
0.236844	1.11538					0.235769	0.700168					0.235252	0.718002
0.238009	1.09235					0.236934	0.687804					0.236417	0.70574
0.239174	1.06946					0.238099	0.674742					0.237582	0.695154
0.240339	1.04609					0.239263	0.662359					0.238747	0.685213
0.241504	1.02449					0.240428	0.650969					0.239912	0.674164
0.242668	1.00641					0.241593	0.639598					0.241077	0.664547
0.243833	0.990598					0.242758	0.628531					0.242241	0.654607
0.244998	0.975767					0.243923	0.617577					0.243406	0.645675
0.246163	0.957984					0.245087	0.607399					0.244571	0.637058
0.247327	0.938714					0.246252	0.59705					0.245736	0.630062
0.248492	0.918658					0.247417	0.586783					0.246901	0.623196
0.249657	0.900493					0.248582	0.576684					0.248066	0.615485
0.250822	0.882303					0.249747	0.565967					0.249231	0.608195
0.251987	0.86455					0.250912	0.55533					0.250395	0.599554
0.253151	0.847311					0.252076	0.545842					0.25156	0.589858
0.254316	0.830284					0.253241	0.538095					0.252725	0.581023
0.255481	0.813699					0.254406	0.531254					0.25389	0.572718
0.256646	0.796213					0.255571	0.524644					0.255055	0.564751
0.25781	0.780191					0.256736	0.515803					0.25622	0.556731
0.258975	0.763533					0.2579	0.507213					0.257385	0.549669
0.26014	0.747956					0.259065	0.498082					0.258549	0.543598
0.261305	0.733552					0.26023	0.487958					0.259714	0.536921
0.26247	0.719229					0.261395	0.478746					0.260879	0.531202
0.263634	0.705548					0.26256	0.469968					0.262044	0.525371
0.264799	0.691264					0.263725	0.463028					0.263209	0.519024
0.265964	0.677539					0.264889	0.456005					0.264374	0.512485
0.267129	0.664007					0.266054	0.448304					0.265539	0.505605
0.268293	0.650523					0.267219	0.44055					0.266703	0.498477
0.269458	0.637978					0.268384	0.433724					0.267868	0.492093
0.270623	0.625754					0.269549	0.426374					0.269033	0.485954
0.271788	0.613855					0.270713	0.419587					0.270198	0.479295
0.272952	0.602184					0.271878	0.412962					0.271363	0.473194
0.274117	0.590555					0.273043	0.406229					0.272528	0.467438
0.275282	0.578525					0.274208	0.400036					0.273692	0.461471
0.276447	0.565579					0.275373	0.394325					0.274857	0.455495
0.277612	0.555078					0.276538	0.388235					0.276022	0.448958
0.278776	0.544338					0.277702	0.382564					0.277187	0.443525
0.279941	0.53408					0.278867	0.376125					0.278352	0.438639
0.281106	0.524298					0.280032	0.369932					0.279517	0.43404
0.282271	0.515235					0.281197	0.364821					0.280682	0.429744
0.283435	0.506162					0.282362	0.36053					0.281846	0.42477
0.2846	0.49632					0.283527	0.356165					0.283011	0.419255
0.285765	0.486271					0.284691	0.351494					0.284176	0.414013
0.28693	0.477379					0.285856	0.346752					0.285341	0.409954
0.288095	0.468957					0.287021	0.34251					0.286506	0.406356
0.289259	0.460568					0.288186	0.338862					0.287671	0.402415
0.290424	0.452102					0.289351	0.33558					0.288836	0.39825
0.291589	0.444143					0.290515	0.331422					0.29	0.394646
0.292754	0.436658					0.29168	0.327017					0.291165	0.391691
0.293918	0.429915					0.292845	0.322772					0.29233	0.387996
0.295083	0.424341					0.29401	0.318916					0.293495	0.384539
0.296248	0.419642					0.295175	0.316					0.29466	0.381575
0.297413	0.41425					0.29634	0.314182					0.295825	0.378652
0.298578	0.40826					0.297504	0.3109					0.29699	0.374348
0.299742	0.403216					0.298669	0.307066					0.298154	0.370098
0.300907	0.39804					0.299834	0.303977					0.299319	0.367447
0.302072	0.391652					0.300999	0.301612					0.300484	0.364936
0.303237	0.385936					0.302164	0.298794					0.301649	0.362052
0.304401	0.380127					0.303328	0.296045					0.302814	0.35938
0.305566	0.373923					0.304493	0.293462					0.303979	0.35575
0.306731	0.368625					0.305658	0.290956					0.305144	0.352234
0.307896	0.362259					0.306823	0.288558					0.306308	0.348651
0.30906	0.356832					0.307988	0.286407					0.307473	0.345288
0.310225	0.351877					0.309153	0.285079					0.308638	0.34256
0.31139	0.347207					0.310317	0.283891					0.309803	0.340991
0.312555	0.342571					0.311482	0.281917					0.310968	0.339339
0.31372	0.337739					0.312647	0.280081					0.312133	0.337944
0.314884	0.333394					0.313812	0.278146					0.313297	0.336652
0.316049	0.327955					0.314977	0.277329					0.314462	0.335463
0.317214	0.32454					0.316141	0.275167					0.315627	0.33434
0.318379	0.320721					0.317306	0.273759					0.316792	0.332757
0.319543	0.317202					0.318471	0.273014					0.317957	0.330719
0.320708	0.313068					0.319636	0.27109					0.319122	0.329549
0.321873	0.308132					0.320801	0.269498					0.320287	0.327232
0.323038	0.304188					0.321966	0.267534					0.321451	0.325661
0.324203	0.300651					0.32313	0.266273					0.322616	0.324243
0.325367	0.296426					0.324295	0.265101					0.323781	0.322262
0.326532	0.292801					0.32546	0.263336					0.324946	0.320025
0.327697	0.288684					0.326625	0.261841					0.326111	0.318391
0.328862	0.284404					0.32779	0.260431					0.327276	0.31645
0.330026	0.281439					0.328955	0.258796					0.328441	0.314413
0.331191	0.279107					0.330119	0.257126					0.329605	0.313373
0.332356	0.276736					0.331284	0.255408					0.33077	0.311915
0.333521	0.274424					0.332449	0.252707					0.331935	0.310369
0.334686	0.272839					0.333614	0.250717					0.3331	0.309169
0.33585	0.269855					0.334779	0.249234					0.334265	0.308056
0.337015	0.267448					0.335943	0.247152					0.33543	0.306338
0.33818	0.265049					0.337108	0.245323					0.336595	0.304428
0.339345	0.263051					0.338273	0.243511					0.337759	0.302797
0.340509	0.26084					0.339438	0.241479					0.338924	0.301475
0.341674	0.258874					0.340603	0.239298					0.340089	0.300001
0.342839	0.256455					0.341768	0.237506					0.341254	0.299092
0.344004	0.254419					0.342932	0.236619					0.342419	0.298487
0.345169	0.252449					0.344097	0.235378					0.343584	0.296915
0.346333	0.25055					0.345262	0.23379					0.344749	0.294578
0.347498	0.248584					0.346427	0.232024					0.345913	0.293286
0.348663	0.246588					0.347592	0.230653					0.347078	0.292625
0.349828	0.245506					0.348756	0.229871					0.348243	0.292059
0.350992	0.243877					0.349921	0.228279					0.349408	0.291057
0.352157	0.242146					0.351086	0.227303					0.350573	0.290177
0.353322	0.240233					0.352251	0.226423					0.351738	0.289025
0.354487	0.237939					0.353416	0.225482					0.352902	0.288244
0.355651	0.235465					0.354581	0.22455					0.354067	0.286617
0.356816	0.233268					0.355745	0.223943					0.355232	0.285376
0.357981	0.231138					0.35691	0.223569					0.356397	0.285268
0.359146	0.228039					0.358075	0.223025					0.357562	0.283566
0.360311	0.225508					0.35924	0.222125					0.358727	0.282825
0.361475	0.223718					0.360405	0.220259					0.359892	0.28173
0.36264	0.222755					0.361569	0.219823					0.361056	0.280182
0.363805	0.222336					0.362734	0.217857					0.362221	0.278784
0.36497	0.220752					0.363899	0.216959					0.363386	0.277887
0.366134	0.219899					0.365064	0.216989					0.364551	0.277692
0.367299	0.219112					0.366229	0.21588					0.365716	0.277441
0.368464	0.217401					0.367394	0.214812					0.366881	0.276619
0.369629	0.2151					0.368558	0.215142					0.368046	0.275222
0.370794	0.213229					0.369723	0.215282					0.36921	0.274035
0.371958	0.211753					0.370888	0.213838					0.370375	0.273263
0.373123	0.210403					0.372053	0.212824					0.37154	0.272543
0.374288	0.210468					0.373218	0.211548					0.372705	0.271874
0.375453	0.209197					0.374383	0.211103					0.37387	0.271194
0.376617	0.208453					0.375547	0.209816					0.375035	0.270002
0.377782	0.206668					0.376712	0.208997					0.3762	0.269208
0.378947	0.205448					0.377877	0.208252					0.377364	0.268427
0.380112	0.203555					0.379042	0.207707					0.378529	0.268244
0.381277	0.202299					0.380207	0.206549					0.379694	0.267448
0.382441	0.201731					0.381371	0.205064					0.380859	0.266634
0.383606	0.201088					0.382536	0.204449					0.382024	0.266011
0.384771	0.200464					0.383701	0.204091					0.383189	0.265929
0.385936	0.199861					0.384866	0.20334					0.384354	0.265336
0.3871	0.199025					0.386031	0.201939					0.385518	0.264758
0.388265	0.197698					0.387196	0.200725					0.386683	0.263712
0.38943	0.195604					0.38836	0.199869					0.387848	0.261861
0.390595	0.194677					0.389525	0.199381					0.389013	0.260656
0.391759	0.194173					0.39069	0.199066					0.390178	0.259223
0.392924	0.193705					0.391855	0.19847					0.391343	0.258297
0.394089	0.193609					0.39302	0.198075					0.392507	0.257811
0.395254	0.193081					0.394184	0.198218					0.393672	0.25696
0.396419	0.192406					0.395349	0.198369					0.394837	0.256614
0.397583	0.191639					0.396514	0.198293					0.396002	0.256074
0.398748	0.190797					0.397679	0.198209					0.397167	0.255512
0.399913	0.189209					0.398844	0.197891					0.398332	0.255224
0.401078	0.188768					0.400009	0.197305					0.399497	0.254378
0.402242	0.18873					0.401173	0.19612					0.400661	0.253917
0.403407	0.188092					0.402338	0.195229					0.401826	0.253563
0.404572	0.186383					0.403503	0.194493					0.402991	0.252854
0.405737	0.185432					0.404668	0.19407					0.404156	0.251329
0.406902	0.185058					0.405833	0.194431					0.405321	0.249998
0.408066	0.1837					0.406998	0.193708					0.406486	0.249403
0.409231	0.182754					0.408162	0.193776					0.407651	0.249194
0.410396	0.181684					0.409327	0.194035					0.408815	0.249015
0.411561	0.180483					0.410492	0.193954					0.40998	0.248003
0.412725	0.179318					0.411657	0.193863					0.411145	0.247238
0.41389	0.178531					0.412822	0.192886					0.41231	0.246953
0.415055	0.177626					0.413986	0.191553					0.413475	0.247679
0.41622	0.176751					0.415151	0.190351					0.41464	0.248047
0.417385	0.176422					0.416316	0.188508					0.415805	0.248342
0.418549	0.176892					0.417481	0.187889					0.416969	0.248408
0.419714	0.17595					0.418646	0.187851					0.418134	0.248266
0.420879	0.174877					0.419811	0.187474					0.419299	0.248017
0.422044	0.17409					0.420975	0.188488					0.420464	0.247778
0.423208	0.172571					0.42214	0.188217					0.421629	0.247324
0.424373	0.17053					0.423305	0.187473					0.422794	0.246783
0.425538	0.16867					0.42447	0.187533					0.423959	0.245961
0.426703	0.167551					0.425635	0.187015					0.425123	0.24639
0.427867	0.16791					0.426799	0.18459					0.426288	0.247229
0.429032	0.16784					0.427964	0.1838					0.427453	0.247206
0.430197	0.167368					0.429129	0.183465					0.428618	0.247316
0.431362	0.166689					0.430294	0.184066					0.429783	0.246995
0.432527	0.165304					0.431459	0.183859					0.430948	0.24599
0.433691	0.164574					0.432624	0.182756					0.432112	0.24484
0.434856	0.162683					0.433788	0.182846					0.433277	0.245461
0.436021	0.162043					0.434953	0.182572					0.434442	0.245625
0.437186	0.161783					0.436118	0.182262					0.435607	0.245291
0.43835	0.162241					0.437283	0.181653					0.436772	0.244779
0.439515	0.161291					0.438448	0.181813					0.437937	0.243763
0.44068	0.159918					0.439612	0.181004					0.439102	0.242959
0.441845	0.158731					0.440777	0.179727					0.440266	0.242509
0.44301	0.15821					0.441942	0.178471					0.441431	0.24125
0.444174	0.157582					0.443107	0.178306					0.442596	0.240647
0.445339	0.157571					0.444272	0.178347					0.443761	0.240225
0.446504	0.157331					0.445437	0.178264					0.444926	0.239722
0.447669	0.157171					0.446601	0.178294					0.446091	0.239518
0.448833	0.156528					0.447766	0.178787					0.447256	0.24007
0.449998	0.155402					0.448931	0.178806					0.44842	0.240441
0.451163	0.154357					0.450096	0.177974					0.449585	0.240039
0.452328	0.153256					0.451261	0.176694					0.45075	0.239331
0.453493	0.151964					0.452426	0.175686					0.451915	0.23937
0.454657	0.150498					0.45359	0.174881					0.45308	0.239041
0.455822	0.149306					0.454755	0.174367					0.454245	0.238406
0.456987	0.148418					0.45592	0.173823					0.45541	0.237767
0.458152	0.148013					0.457085	0.173438					0.456574	0.23721
0.459316	0.147704					0.45825	0.172944					0.457739	0.237524
0.460481	0.146509					0.459414	0.172954					0.458904	0.237425
0.461646	0.145779					0.460579	0.173458					0.460069	0.236813
0.462811	0.145702					0.461744	0.173827					0.461234	0.236879
0.463975	0.144646					0.462909	0.174152					0.462399	0.236689
0.46514	0.143991					0.464074	0.17456					0.463564	0.23672
0.466305	0.143675					0.465239	0.173773					0.464728	0.235864
0.46747	0.14317					0.466403	0.173841					0.465893	0.234607
0.468635	0.142704					0.467568	0.173409					0.467058	0.234268
0.469799	0.142375					0.468733	0.17172					0.468223	0.234345
0.470964	0.141952					0.469898	0.170792					0.469388	0.234333
0.472129	0.141688					0.471063	0.170301					0.470553	0.233905
0.473294	0.14139					0.472227	0.170148					0.471717	0.233107
0.474458	0.141118					0.473392	0.169665					0.472882	0.232069
0.475623	0.140711					0.474557	0.170138					0.474047	0.230499
0.476788	0.140543					0.475722	0.170883					0.475212	0.229667
0.477953	0.140461					0.476887	0.170238					0.476377	0.229101
0.479118	0.140133					0.478052	0.168953					0.477542	0.228284
0.480282	0.138995					0.479216	0.167806					0.478707	0.228248
0.481447	0.139121					0.480381	0.167469					0.479871	0.22782
0.482612	0.138307					0.481546	0.166677					0.481036	0.227747
0.483777	0.13936					0.482711	0.166156					0.482201	0.227519
0.484941	0.138578					0.483876	0.165593					0.483366	0.226732
0.486106	0.136926					0.48504	0.166733					0.484531	0.225975
0.487271	0.135588					0.486205	0.167252					0.485696	0.225432
0.488436	0.134463					0.48737	0.168026					0.486861	0.224541
0.489601	0.133864					0.488535	0.166638					0.488025	0.22449
0.490765	0.133893					0.4897	0.165548					0.48919	0.224099
0.49193	0.133179					0.490865	0.164772					0.490355	0.223845
0.493095	0.133141					0.492029	0.163492					0.49152	0.222183
0.49426	0.132813					0.493194	0.162863					0.492685	0.221132
0.495424	0.132207					0.494359	0.161994					0.49385	0.220506
0.496589	0.130996					0.495524	0.161666					0.495015	0.219863
0.497754	0.130803					0.496689	0.160242					0.496179	0.219957
0.498919	0.130173					0.497854	0.159772					0.497344	0.220069
0.500083	0.130289					0.499018	0.160153					0.498509	0.220224
0.501248	0.129562					0.500183	0.160959					0.499674	0.220784
0.502413	0.129269					0.501348	0.160579					0.500839	0.220687
0.503578	0.128619					0.502513	0.159863					0.502004	0.220758
0.504743	0.128364					0.503678	0.158795					0.503169	0.22159
0.505907	0.128006					0.504842	0.157786					0.504333	0.2218
0.507072	0.127437					0.506007	0.15682					0.505498	0.221384
0.508237	0.126436					0.507172	0.156165					0.506663	0.220691
0.509402	0.125625					0.508337	0.155954					0.507828	0.219399
0.510566	0.12502					0.509502	0.15618					0.508993	0.218472
0.511731	0.124302					0.510667	0.156366					0.510158	0.21763
0.512896	0.1241					0.511831	0.156624					0.511322	0.217864
0.514061	0.123443					0.512996	0.156593					0.512487	0.217626
0.515226	0.122553					0.514161	0.156054					0.513652	0.217863
0.51639	0.121987					0.515326	0.155751					0.514817	0.218211
0.517555	0.120981					0.516491	0.155657					0.515982	0.217393
0.51872	0.120643					0.517655	0.155515					0.517147	0.216164
0.519885	0.119823					0.51882	0.154928					0.518312	0.216706
0.521049	0.118716					0.519985	0.154029					0.519476	0.216111
0.522214	0.11852					0.52115	0.15375					0.520641	0.216035
0.523379	0.117415					0.522315	0.152659					0.521806	0.216492
0.524544	0.115977					0.52348	0.152203					0.522971	0.216488
0.525709	0.115058					0.524644	0.151736					0.524136	0.216123
0.526873	0.114522					0.525809	0.15126					0.525301	0.216591
0.528038	0.113899					0.526974	0.152387					0.526466	0.216134
0.529203	0.112902					0.528139	0.152048					0.52763	0.21579
0.530368	0.11199					0.529304	0.152177					0.528795	0.215308
0.531532	0.111275					0.530469	0.151352					0.52996	0.214602
0.532697	0.110966					0.531633	0.151912					0.531125	0.213746
0.533862	0.110439					0.532798	0.151969					0.53229	0.213383
0.535027	0.109215					0.533963	0.150451					0.533455	0.213217
0.536191	0.107879					0.535128	0.149865					0.53462	0.212776
0.537356	0.107074					0.536293	0.149247					0.535784	0.213182
0.538521	0.106914					0.537457	0.149035					0.536949	0.212415
0.539686	0.106347					0.538622	0.147997					0.538114	0.212143
0.540851	0.10577					0.539787	0.148096					0.539279	0.211813
0.542015	0.103986					0.540952	0.147033					0.540444	0.21115
0.54318	0.103558					0.542117	0.146974					0.541609	0.210384
0.544345	0.103054					0.543282	0.146007					0.542773	0.209571
0.54551	0.101944					0.544446	0.145755					0.543938	0.208644
0.546674	0.102295					0.545611	0.144594					0.545103	0.208127
0.547839	0.101687					0.546776	0.144393					0.546268	0.206617
0.549004	0.099441					0.547941	0.143884					0.547433	0.205731
0.550169	0.099155					0.549106	0.144361					0.548598	0.20532
0.551334	0.098035					0.55027	0.144347					0.549763	0.205192
0.552498	0.097024					0.551435	0.143459					0.550927	0.20506
0.553663	0.095135					0.5526	0.143857					0.552092	0.20462
0.554828	0.09474					0.553765	0.14362					0.553257	0.203776
0.555993	0.093827					0.55493	0.143836					0.554422	0.202884
0.557157	0.093477					0.556095	0.144382					0.555587	0.202277
0.558322	0.092989					0.557259	0.143907					0.556752	0.201815
0.559487	0.092312					0.558424	0.14301					0.557917	0.201301
0.560652	0.092084					0.559589	0.142712					0.559081	0.201077
0.561817	0.092103					0.560754	0.142428					0.560246	0.200962
0.562981	0.09165					0.561919	0.14236					0.561411	0.199432
0.564146	0.091058					0.563083	0.142203					0.562576	0.197507
0.565311	0.091019					0.564248	0.141597					0.563741	0.196762
0.566476	0.09079					0.565413	0.141462					0.564906	0.197049
0.56764	0.090421					0.566578	0.141478					0.566071	0.197311
0.568805	0.089852					0.567743	0.141187					0.567235	0.197538
0.56997	0.089168					0.568908	0.140522					0.5684	0.197926
0.571135	0.08852					0.570072	0.140093					0.569565	0.197397
0.572299	0.088445					0.571237	0.139716					0.57073	0.196888
0.573464	0.088487					0.572402	0.140091					0.571895	0.196074
0.574629	0.088087					0.573567	0.140268					0.57306	0.19506
0.575794	0.088039					0.574732	0.139459					0.574225	0.194066
0.576959	0.087459					0.575897	0.13959					0.575389	0.194275
0.578123	0.08725					0.577061	0.138898					0.576554	0.194034
0.579288	0.086776					0.578226	0.138491					0.577719	0.192717
0.580453	0.086343					0.579391	0.138087					0.578884	0.192864
0.581618	0.086685					0.580556	0.138277					0.580049	0.19179
0.582783	0.086833					0.581721	0.137767					0.581214	0.191437
0.583947	0.086096					0.582885	0.1373					0.582379	0.191034
0.585112	0.085279					0.58405	0.136947					0.583543	0.191185
0.586277	0.085271					0.585215	0.136139					0.584708	0.190822
0.587442	0.085561					0.58638	0.13541					0.585873	0.190826
0.588606	0.084831					0.587545	0.133423					0.587038	0.190365
0.589771	0.084959					0.58871	0.133266					0.588203	0.190072
0.590936	0.084748					0.589874	0.133205					0.589368	0.189814
0.592101	0.084498					0.591039	0.133101					0.590532	0.189827
0.593265	0.083745					0.592204	0.132646					0.591697	0.188763
0.59443	0.083559					0.593369	0.131997					0.592862	0.188438
0.595595	0.082929					0.594534	0.132222					0.594027	0.187885
0.59676	0.081968					0.595698	0.130879					0.595192	0.187892
0.597924	0.082433					0.596863	0.130454					0.596357	0.187749
0.599089	0.081809					0.598028	0.130169					0.597522	0.187254
0.600254	0.081515					0.599193	0.130167					0.598686	0.186824
0.601419	0.082331					0.600358	0.130137					0.599851	0.186615
0.602584	0.082355					0.601523	0.12984					0.601016	0.186527
0.603748	0.083407					0.602687	0.128451					0.602181	0.186538
0.604913	0.082594					0.603852	0.128075					0.603346	0.186629
0.606078	0.082256					0.605017	0.127907					0.604511	0.187318
0.607243	0.083313					0.606182	0.128346					0.605676	0.187797
0.608407	0.083111					0.607347	0.128582					0.60684	0.18796
0.609572	0.082992					0.608512	0.128351					0.608005	0.188253
0.610737	0.082576					0.609676	0.128113					0.60917	0.188317
0.611902	0.081832					0.610841	0.12784					0.610335	0.188479
0.613067	0.082305					0.612006	0.127517					0.6115	0.189265
0.614231	0.082428					0.613171	0.127121					0.612665	0.190034
0.615396	0.082055					0.614336	0.12633					0.61383	0.190255
0.616561	0.081366					0.6155	0.126541					0.614994	0.190312
0.617726	0.081125					0.616665	0.126839					0.616159	0.190422
0.61889	0.08067					0.61783	0.126493					0.617324	0.190537
0.620055	0.079751					0.618995	0.126352					0.618489	0.189943
0.62122	0.079092					0.62016	0.12671					0.619654	0.190173
0.622385	0.078375					0.621325	0.126828					0.620819	0.19101
0.62355	0.077839					0.622489	0.127048					0.621984	0.191139
0.624714	0.078043					0.623654	0.127367					0.623148	0.191011
0.625879	0.078497					0.624819	0.127048					0.624313	0.190945
0.627044	0.078544					0.625984	0.126302					0.625478	0.190937
0.628209	0.078882					0.627149	0.126579					0.626643	0.191081
0.629373	0.078956					0.628313	0.126453					0.627808	0.190717
0.630538	0.07839					0.629478	0.125296					0.628973	0.190161
0.631703	0.077813					0.630643	0.124311					0.630137	0.190522
0.632868	0.076862					0.631808	0.124085					0.631302	0.190985
0.634032	0.076057					0.632973	0.123707					0.632467	0.190904
0.635197	0.075816					0.634138	0.122701					0.633632	0.190787
0.636362	0.075601					0.635302	0.122686					0.634797	0.191374
0.637527	0.076124					0.636467	0.122343					0.635962	0.19155
0.638692	0.0759					0.637632	0.121598					0.637127	0.19187
0.639856	0.074717					0.638797	0.120782					0.638291	0.192896
0.641021	0.074993					0.639962	0.120316					0.639456	0.192946
0.642186	0.075662					0.641126	0.120481					0.640621	0.192389
0.643351	0.075898					0.642291	0.120075					0.641786	0.191575
0.644516	0.075715					0.643456	0.119783					0.642951	0.191573
0.64568	0.074924					0.644621	0.12008					0.644116	0.190622
0.646845	0.075492					0.645786	0.121917					0.645281	0.190736
0.64801	0.075358					0.646951	0.121895					0.646445	0.191448
0.649175	0.076086					0.648115	0.121575					0.64761	0.190636
0.650339	0.075733					0.64928	0.120163					0.648775	0.190233
0.651504	0.075727					0.650445	0.120743					0.64994	0.190761
0.652669	0.075604					0.65161	0.121825					0.651105	0.190712
0.653834	0.075467					0.652775	0.122103					0.65227	0.190683
0.654998	0.074563					0.653939	0.122096					0.653435	0.190193
0.656163	0.072823					0.655104	0.122477					0.654599	0.189579
0.657328	0.07428					0.656269	0.121573					0.655764	0.189482
0.658493	0.074631					0.657434	0.121222					0.656929	0.190327
0.659658	0.074519					0.658599	0.12001					0.658094	0.19048
0.660822	0.074577					0.659764	0.11983					0.659259	0.189735
0.661987	0.074129					0.660928	0.119727					0.660424	0.189661
0.663152	0.073132					0.662093	0.119914					0.661588	0.189628
0.664317	0.073494					0.663258	0.1193					0.662753	0.189353
0.665481	0.073958					0.664423	0.119598					0.663918	0.189188
0.666646	0.074111					0.665588	0.119165					0.665083	0.18905
0.667811	0.07369					0.666753	0.118894					0.666248	0.188982
0.668976	0.074186					0.667917	0.119395					0.667413	0.188566
0.670141	0.07511					0.669082	0.119467					0.668578	0.188379
0.671305	0.074845					0.670247	0.119388					0.669742	0.188374
0.67247	0.074063					0.671412	0.118956					0.670907	0.18814
0.673635	0.074136					0.672577	0.118965					0.672072	0.187675
0.6748	0.074506					0.673741	0.118915					0.673237	0.186916
0.675964	0.07521					0.674906	0.118495					0.674402	0.186569
0.677129	0.075806					0.676071	0.118219					0.675567	0.186314
0.678294	0.075892					0.677236	0.117667					0.676732	0.186168
0.679459	0.075992					0.678401	0.117192					0.677896	0.186818
0.680624	0.076521					0.679566	0.117008					0.679061	0.186717
0.681788	0.07607					0.68073	0.115719					0.680226	0.186444
0.682953	0.075027					0.681895	0.114411					0.681391	0.18624
0.684118	0.073891					0.68306	0.11382					0.682556	0.185609
0.685283	0.073568					0.684225	0.11298					0.683721	0.185412
0.686447	0.073003					0.68539	0.112457					0.684886	0.184992
0.687612	0.072276					0.686554	0.112536					0.68605	0.184291
0.688777	0.071575					0.687719	0.112391					0.687215	0.184201
0.689942	0.071328					0.688884	0.111873					0.68838	0.18493
0.691106	0.07113					0.690049	0.111631					0.689545	0.184519
0.692271	0.071034					0.691214	0.111876					0.69071	0.184285
0.693436	0.070654					0.692379	0.111796					0.691875	0.183493
0.694601	0.069948					0.693543	0.111426					0.69304	0.183286
0.695766	0.069764					0.694708	0.111281					0.694204	0.182937
0.69693	0.069767					0.695873	0.111008					0.695369	0.182519
0.698095	0.070441					0.697038	0.110122					0.696534	0.181637
0.69926	0.070132					0.698203	0.110006					0.697699	0.180742
0.700425	0.070262					0.699368	0.109623					0.698864	0.181814
0.701589	0.069396					0.700532	0.109466					0.700029	0.181285
0.702754	0.067753					0.701697	0.108793					0.701194	0.181569
0.703919	0.06714					0.702862	0.107569					0.702358	0.181959
0.705084	0.067378					0.704027	0.107321					0.703523	0.181855
0.706249	0.066237					0.705192	0.107151					0.704688	0.181747
0.707413	0.063752					0.706356	0.106807					0.705853	0.182677
0.708578	0.062802					0.707521	0.107732					0.707018	0.182219
0.709743	0.06243					0.708686	0.107471					0.708183	0.182214
0.710908	0.061677					0.709851	0.107067					0.709347	0.182157
0.712072	0.061366					0.711016	0.106766					0.710512	0.181813
0.713237	0.061571					0.712181	0.106932					0.711677	0.182451
0.714402	0.062012					0.713345	0.107398					0.712842	0.182216
0.715567	0.061808					0.71451	0.108279					0.714007	0.182132
0.716732	0.061081					0.715675	0.108607					0.715172	0.181989
0.717896	0.060724					0.71684	0.108107					0.716337	0.182126
0.719061	0.059724					0.718005	0.106918					0.717501	0.182623
0.720226	0.059591					0.719169	0.106716					0.718666	0.181888
0.721391	0.059947					0.720334	0.106418					0.719831	0.181173
0.722555	0.059079					0.721499	0.106819					0.720996	0.180994
0.72372	0.057616					0.722664	0.106417					0.722161	0.180819
0.724885	0.056719					0.723829	0.106071					0.723326	0.179991
0.72605	0.056825					0.724994	0.105956					0.724491	0.179078
0.727214	0.05622					0.726158	0.105981					0.725655	0.178743
0.728379	0.055413					0.727323	0.105625					0.72682	0.178181
0.729544	0.054987					0.728488	0.104913					0.727985	0.177504
0.730709	0.055031					0.729653	0.104822					0.72915	0.176897
0.731874	0.054972					0.730818	0.104803					0.730315	0.175925
0.733038	0.054609					0.731982	0.103943					0.73148	0.176108
0.734203	0.053099					0.733147	0.103177					0.732644	0.17687
0.735368	0.051703					0.734312	0.102954					0.733809	0.176621
0.736533	0.051597					0.735477	0.102885					0.734974	0.176137
0.737697	0.050929					0.736642	0.102348					0.736139	0.175151
0.738862	0.049354					0.737807	0.101208					0.737304	0.174245
0.740027	0.048844					0.738971	0.101811					0.738469	0.1743
0.741192	0.048793					0.740136	0.102072					0.739634	0.173922
0.742357	0.048709					0.741301	0.102234					0.740798	0.173884
0.743521	0.048493					0.742466	0.102941					0.741963	0.173718
0.744686	0.048305					0.743631	0.102486					0.743128	0.172574
0.745851	0.048862					0.744796	0.102332					0.744293	0.172354
0.747016	0.049601					0.74596	0.102143					0.745458	0.171911
0.74818	0.049631					0.747125	0.101922					0.746623	0.170802
0.749345	0.050016					0.74829	0.101586					0.747788	0.170538
0.75051	0.04988					0.749455	0.10138					0.748952	0.171348
0.751675	0.049252					0.75062	0.101547					0.750117	0.171208
0.752839	0.048417					0.751784	0.101367					0.751282	0.171208
0.754004	0.047193					0.752949	0.100689					0.752447	0.171284
0.755169	0.046487					0.754114	0.100147					0.753612	0.171098
0.756334	0.045285					0.755279	0.100266					0.754777	0.170156
0.757499	0.045285					0.756444	0.099781					0.755942	0.170587
0.758663	0.044293					0.757609	0.099212					0.757106	0.169317
0.759828	0.043712					0.758773	0.099585					0.758271	0.169011
0.760993	0.04426					0.759938	0.099394					0.759436	0.167938
0.762158	0.044457					0.761103	0.09965					0.760601	0.167227
0.763322	0.043808					0.762268	0.099436					0.761766	0.166939
0.764487	0.043768					0.763433	0.098897					0.762931	0.166289
0.765652	0.044002					0.764597	0.098701					0.764096	0.16634
0.766817	0.044237					0.765762	0.098704					0.76526	0.167151
0.767982	0.044959					0.766927	0.098179					0.766425	0.166276
0.769146	0.045623					0.768092	0.097033					0.76759	0.16609
0.770311	0.046202					0.769257	0.096283					0.768755	0.165841
0.771476	0.046707					0.770422	0.096184					0.76992	0.165141
0.772641	0.045861					0.771586	0.095447					0.771085	0.164913
0.773805	0.045962					0.772751	0.094085					0.77225	0.16447
0.77497	0.044873					0.773916	0.093432					0.773414	0.16368
0.776135	0.044617					0.775081	0.093447					0.774579	0.163101
0.7773	0.045007					0.776246	0.093223					0.775744	0.162682
0.778465	0.045449					0.777411	0.092677					0.776909	0.163056
0.779629	0.044974					0.778575	0.092176					0.778074	0.162955
0.780794	0.04563					0.77974	0.091758					0.779239	0.16245
0.781959	0.046745					0.780905	0.091377					0.780403	0.161902
0.783124	0.046459					0.78207	0.091083					0.781568	0.161205
0.784288	0.046419					0.783235	0.091134					0.782733	0.160872
0.785453	0.04733					0.784399	0.091342					0.783898	0.160714
0.786618	0.047334					0.785564	0.091152					0.785063	0.161117
0.787783	0.047293					0.786729	0.091782					0.786228	0.162082
0.788947	0.047151					0.787894	0.092073					0.787393	0.162404
0.790112	0.046907					0.789059	0.091982					0.788557	0.163508
0.791277	0.046762					0.790224	0.092576					0.789722	0.162837
0.792442	0.046913					0.791388	0.092484					0.790887	0.161749
0.793607	0.046731					0.792553	0.091417					0.792052	0.161385
0.794771	0.045367					0.793718	0.090588					0.793217	0.161593
0.795936	0.045476					0.794883	0.090585					0.794382	0.161752
0.797101	0.046206					0.796048	0.090715					0.795547	0.16232
0.798266	0.046392					0.797212	0.090145					0.796711	0.161753
0.79943	0.046954					0.798377	0.090394					0.797876	0.160861
0.800595	0.047096					0.799542	0.090544					0.799041	0.160824
0.80176	0.046392					0.800707	0.090524					0.800206	0.161064
0.802925	0.046383					0.801872	0.090615					0.801371	0.161342
0.80409	0.046204					0.803037	0.090358					0.802536	0.160882
0.805254	0.046598					0.804201	0.090119					0.803701	0.161001
0.806419	0.046284					0.805366	0.089469					0.804865	0.161668
0.807584	0.04621					0.806531	0.089778					0.80603	0.161536
0.808749	0.046518					0.807696	0.089158					0.807195	0.160837
0.809913	0.047139					0.808861	0.089001					0.80836	0.160473
0.811078	0.048182					0.810025	0.089148					0.809525	0.160031
0.812243	0.047009					0.81119	0.090164					0.81069	0.159611
0.813408	0.04739					0.812355	0.08973					0.811854	0.158575
0.814573	0.048138					0.81352	0.090287					0.813019	0.158332
0.815737	0.048153					0.814685	0.090266					0.814184	0.157252
0.816902	0.047926					0.81585	0.0906					0.815349	0.157375
0.818067	0.047947					0.817014	0.089967					0.816514	0.157435
0.819232	0.049686					0.818179	0.090606					0.817679	0.157067
0.820396	0.049484					0.819344	0.090572					0.818844	0.157568
0.821561	0.050288					0.820509	0.089918					0.820008	0.157823
0.822726	0.049982					0.821674	0.08918					0.821173	0.157978
0.823891	0.049203					0.822838	0.088599					0.822338	0.157551
0.825055	0.048671					0.824003	0.088106					0.823503	0.156563
0.82622	0.048376					0.825168	0.087458					0.824668	0.157176
0.827385	0.046939					0.826333	0.088183					0.825833	0.157149
0.82855	0.046566					0.827498	0.08882					0.826998	0.157148
0.829715	0.045807					0.828663	0.089393					0.828162	0.157719
0.830879	0.047021					0.829827	0.089634					0.829327	0.157985
0.832044	0.047786					0.830992	0.089202					0.830492	0.15755
0.833209	0.048653					0.832157	0.089548					0.831657	0.156772
0.834374	0.04817					0.833322	0.090645					0.832822	0.156387
0.835539	0.047775					0.834487	0.091403					0.833987	0.157252
0.836703	0.046551					0.835652	0.092151					0.835152	0.157117
0.837868	0.046127					0.836816	0.09219					0.836316	0.156717
0.839033	0.044707					0.837981	0.092488					0.837481	0.156623
0.840198	0.04329					0.839146	0.092511					0.838646	0.156687
0.841362	0.043647					0.840311	0.091843					0.839811	0.157794
0.842527	0.043546					0.841476	0.091125					0.840976	0.158683
0.843692	0.042952					0.84264	0.090262					0.842141	0.159214
0.844857	0.043242					0.843805	0.089288					0.843306	0.158897
0.846021	0.043744					0.84497	0.088095					0.84447	0.157822
0.847186	0.04361					0.846135	0.087866					0.845635	0.157953
0.848351	0.043628					0.8473	0.087661					0.8468	0.157686
0.849516	0.044213					0.848465	0.087256					0.847965	0.157871
0.850681	0.044361					0.849629	0.087253					0.84913	0.157425
0.851845	0.044829					0.850794	0.087735					0.850295	0.15688
0.85301	0.045507					0.851959	0.088521					0.85146	0.156203
0.854175	0.044741					0.853124	0.088003					0.852624	0.155597
0.85534	0.044436					0.854289	0.087829					0.853789	0.1544
0.856504	0.044355					0.855453	0.088006					0.854954	0.154075
0.857669	0.043774					0.856618	0.087308					0.856119	0.155244
0.858834	0.043195					0.857783	0.086781					0.857284	0.154678
0.859999	0.043402					0.858948	0.086462					0.858449	0.153354
0.861163	0.043055					0.860113	0.086167					0.859613	0.153762
0.862328	0.042056					0.861278	0.08543					0.860778	0.155288
0.863493	0.041401					0.862442	0.085209					0.861943	0.155519
0.864658	0.041303					0.863607	0.085361					0.863108	0.155095
0.865823	0.040845					0.864772	0.084643					0.864273	0.155552
0.866987	0.039755					0.865937	0.085721					0.865438	0.155379
0.868152	0.039856					0.867102	0.08597					0.866603	0.15577
0.869317	0.040064					0.868267	0.086668					0.867767	0.1555
0.870482	0.039269					0.869431	0.086711					0.868932	0.155917
0.871647	0.041002					0.870596	0.08763					0.870097	0.15669
0.872811	0.040064					0.871761	0.087246					0.871262	0.156945
0.873976	0.039442					0.872926	0.087467					0.872427	0.15765
0.875141	0.03936					0.874091	0.086677					0.873592	0.158361
0.876306	0.039809					0.875255	0.086172					0.874757	0.157634
0.87747	0.039193					0.87642	0.085155					0.875921	0.15774
0.878635	0.03987					0.877585	0.085447					0.877086	0.15715
0.8798	0.03821					0.87875	0.085428					0.878251	0.15648
0.880965	0.037903					0.879915	0.085759					0.879416	0.156574
0.882129	0.037983					0.88108	0.086683					0.880581	0.156904
0.883294	0.038662					0.882244	0.087831					0.881746	0.157394
0.884459	0.038659					0.883409	0.088447					0.88291	0.157071
0.885624	0.039443					0.884574	0.088503					0.884075	0.156643
0.886789	0.039904					0.885739	0.087521					0.88524	0.157055
0.887953	0.03992					0.886904	0.087275					0.886405	0.156545
0.889118	0.039355					0.888068	0.087396					0.88757	0.156158
0.890283	0.039127					0.889233	0.087625					0.888735	0.15631
0.891448	0.038958					0.890398	0.086971					0.8899	0.157126
0.892612	0.039178					0.891563	0.086313					0.891064	0.157585
0.893777	0.039343					0.892728	0.085778					0.892229	0.157211
0.894942	0.03957					0.893893	0.085432					0.893394	0.157329
0.896107	0.039279					0.895057	0.086266					0.894559	0.157384
0.897272	0.039581					0.896222	0.086544					0.895724	0.15705
0.898436	0.040119					0.897387	0.08619					0.896889	0.156856
0.899601	0.039455					0.898552	0.086242					0.898054	0.156433
0.900766	0.03848					0.899717	0.086117					0.899218	0.156458
0.901931	0.037869					0.900882	0.085732					0.900383	0.155477
0.903095	0.036947					0.902046	0.0859					0.901548	0.154795
0.90426	0.03582					0.903211	0.086244					0.902713	0.155179
0.905425	0.035103					0.904376	0.085866					0.903878	0.154505
0.90659	0.034315					0.905541	0.085948					0.905043	0.154422
0.907755	0.033605					0.906706	0.085744					0.906208	0.154061
0.908919	0.033992					0.90787	0.08533					0.907372	0.154781
0.910084	0.034529					0.909035	0.085449					0.908537	0.155361
0.911249	0.034581					0.9102	0.084791					0.909702	0.15504
0.912414	0.034634					0.911365	0.084646					0.910867	0.155568
0.913578	0.034516					0.91253	0.084709					0.912032	0.156338
0.914743	0.034215					0.913695	0.084549					0.913197	0.156865
0.915908	0.034716					0.914859	0.085408					0.914362	0.1565
0.917073	0.035148					0.916024	0.085					0.915526	0.157285
0.918237	0.035013					0.917189	0.085534					0.916691	0.15817
0.919402	0.035068					0.918354	0.085535					0.917856	0.159161
0.920567	0.035405					0.919519	0.085658					0.919021	0.158203
0.921732	0.035817					0.920683	0.086168					0.920186	0.158611
0.922897	0.035649					0.921848	0.08636					0.921351	0.157802
0.924061	0.036065					0.923013	0.086033					0.922516	0.157969
0.925226	0.036147					0.924178	0.085624					0.92368	0.157717
0.926391	0.03714					0.925343	0.08555					0.924845	0.157504
0.927556	0.036059					0.926508	0.083761					0.92601	0.157878
0.92872	0.036414					0.927672	0.083291					0.927175	0.157105
0.929885	0.036518					0.928837	0.083351					0.92834	0.156979
0.93105	0.035857					0.930002	0.083747					0.929505	0.157218
0.932215	0.035464					0.931167	0.083413					0.930669	0.156795
0.93338	0.035621					0.932332	0.082998					0.931834	0.155875
0.934544	0.035835					0.933496	0.083419					0.932999	0.157403
0.935709	0.035801					0.934661	0.083579					0.934164	0.157698
0.936874	0.035849					0.935826	0.083741					0.935329	0.158134
0.938039	0.036622					0.936991	0.082918					0.936494	0.158748
0.939203	0.036761					0.938156	0.082585					0.937659	0.158986
0.940368	0.036883					0.939321	0.082016					0.938823	0.158909
0.941533	0.036559					0.940485	0.080859					0.939988	0.158722
0.942698	0.036323					0.94165	0.079871					0.941153	0.158394
0.943862	0.035627					0.942815	0.08015					0.942318	0.158381
0.945027	0.034834					0.94398	0.080308					0.943483	0.158171
0.946192	0.035358					0.945145	0.079457					0.944648	0.157511
0.947357	0.035508					0.94631	0.078856					0.945813	0.156806
0.948522	0.034585					0.947474	0.079414					0.946977	0.155905
0.949686	0.03425					0.948639	0.080437					0.948142	0.155239
0.950851	0.033406					0.949804	0.079788					0.949307	0.154967
0.952016	0.032074					0.950969	0.079617					0.950472	0.15469
0.953181	0.031354					0.952134	0.079725					0.951637	0.153903
0.954345	0.031274					0.953298	0.078702					0.952802	0.153317
0.95551	0.030427					0.954463	0.077672					0.953967	0.153246
0.956675	0.029379					0.955628	0.077408					0.955131	0.153074
0.95784	0.029203					0.956793	0.077126					0.956296	0.153125
0.959005	0.029524					0.957958	0.077208					0.957461	0.152963
0.960169	0.029958					0.959123	0.078175					0.958626	0.153415
0.961334	0.030535					0.960287	0.078816					0.959791	0.153487
0.962499	0.031372					0.961452	0.078593					0.960956	0.152961
0.963664	0.032051					0.962617	0.078108					0.962121	0.153468
0.964828	0.032085					0.963782	0.077883					0.963285	0.152948
0.965993	0.031793					0.964947	0.077538					0.96445	0.15352
0.967158	0.030506					0.966111	0.077151					0.965615	0.153987
0.968323	0.028846					0.967276	0.07644					0.96678	0.153752
0.969488	0.0282					0.968441	0.076516					0.967945	0.153927
0.970652	0.028092					0.969606	0.076257					0.96911	0.15422
0.971817	0.027993					0.970771	0.076599					0.970274	0.154588
0.972982	0.027928					0.971936	0.076929					0.971439	0.154256
0.974147	0.028034					0.9731	0.075911					0.972604	0.15491
0.975311	0.027667					0.974265	0.076233					0.973769	0.154746
0.976476	0.027811					0.97543	0.075108					0.974934	0.154123
0.977641	0.028588					0.976595	0.075237					0.976099	0.153297
0.978806	0.028794					0.97776	0.075636					0.977264	0.153101
0.97997	0.028629					0.978925	0.075878					0.978428	0.152373
0.981135	0.027942					0.980089	0.075682					0.979593	0.153187
0.9823	0.02771					0.981254	0.075846					0.980758	0.153076
0.983465	0.027261					0.982419	0.075475					0.981923	0.153993
0.98463	0.026732					0.983584	0.075331					0.983088	0.153884
0.985794	0.026961					0.984749	0.075768					0.984253	0.153518
0.986959	0.026473					0.985913	0.076339					0.985418	0.15402
0.988124	0.026048					0.987078	0.076041					0.986582	0.154297
0.989289	0.0265					0.988243	0.075898					0.987747	0.154077
0.990453	0.027115					0.989408	0.07546					0.988912	0.1539
0.991618	0.026966					0.990573	0.076254					0.990077	0.154786
0.992783	0.026658					0.991737	0.076028					0.991242	0.155003
0.993948	0.026277					0.992902	0.076173					0.992407	0.15469
0.995113	0.024996					0.994067	0.076603					0.993572	0.154688
0.996277	0.023875					0.995232	0.076588					0.994736	0.154048
0.997442	0.023082					0.996397	0.076264					0.995901	0.15341
0.998607	0.023116					0.997562	0.075842					0.997066	0.152744
0.999772	0.022635					0.998726	0.076048					0.998231	0.152339
1.00094	0.022204					0.999891	0.076695					0.999396	0.152122
1.0021	0.022212					1.00106	0.076628					1.00056	0.152111
1.00327	0.022378					1.00222	0.0766					1.00172	0.153124
1.00443	0.021384					1.00339	0.076784					1.00289	0.153585
1.0056	0.021119					1.00455	0.076849					1.00405	0.153747
1.00676	0.021708					1.00571	0.076101					1.00522	0.153645
1.00792	0.021766					1.00688	0.075538					1.00639	0.153326
1.00909	0.022306					1.00805	0.076222					1.00755	0.15302
1.01025	0.022945					1.00921	0.076929					1.00872	0.152262
1.01142	0.0231					1.01038	0.077297					1.00988	0.151962
1.01258	0.022425					1.01154	0.077767					1.01104	0.152214
1.01375	0.022672					1.0127	0.07814					1.01221	0.152573
1.01491	0.023622					1.01387	0.078428					1.01337	0.153178
1.01608	0.023396					1.01503	0.079283					1.01454	0.152826
1.01724	0.022792					1.0162	0.079788					1.0157	0.152899
1.01841	0.022289					1.01736	0.079541					1.01687	0.153209
1.01957	0.021716					1.01853	0.078999					1.01803	0.154159
1.02074	0.021029					1.01969	0.0793					1.0192	0.154535
1.0219	0.020996					1.02086	0.079845					1.02036	0.153806
1.02307	0.021305					1.02202	0.079728					1.02153	0.153726
1.02423	0.021218					1.02319	0.079942					1.02269	0.15404
1.0254	0.020701					1.02435	0.080686					1.02386	0.153828
1.02656	0.021436					1.02552	0.081829					1.02502	0.154229
1.02773	0.02215					1.02668	0.082122					1.02619	0.154391
1.02889	0.021917					1.02785	0.082804					1.02735	0.153974
1.03006	0.021698					1.02901	0.083029					1.02852	0.153189
1.03122	0.021727					1.03018	0.083568					1.02968	0.153312
1.03239	0.021235					1.03134	0.084354					1.03085	0.15245
1.03355	0.020381					1.03251	0.084197					1.03201	0.152306
1.03472	0.019337					1.03367	0.084395					1.03318	0.152574
1.03588	0.019256					1.03484	0.08423					1.03434	0.15162
1.03704	0.019393					1.036	0.083828					1.03551	0.151237
1.03821	0.019104					1.03717	0.0836					1.03667	0.151132
1.03937	0.019452					1.03833	0.083758					1.03784	0.150043
1.04054	0.02003					1.0395	0.084254					1.039	0.149486
1.0417	0.019468					1.04066	0.085035					1.04017	0.148624
1.04287	0.019592					1.04183	0.084632					1.04133	0.148264
1.04403	0.019313					1.04299	0.084452					1.04249	0.148118
1.0452	0.019738					1.04415	0.084447					1.04366	0.148136
1.04636	0.019477					1.04532	0.083717					1.04482	0.148137
1.04753	0.019168					1.04648	0.083127					1.04599	0.147707
1.04869	0.018875					1.04765	0.082816					1.04716	0.147143
1.04986	0.017257					1.04881	0.082745					1.04832	0.146823
1.05102	0.016594					1.04998	0.082769					1.04948	0.146063
1.05219	0.016439					1.05114	0.082925					1.05065	0.145915
1.05335	0.015852					1.05231	0.082811					1.05181	0.146032
1.05452	0.016494					1.05347	0.083426					1.05298	0.146153
1.05568	0.017266					1.05464	0.084047					1.05414	0.14586
1.05685	0.018016					1.0558	0.08416					1.05531	0.145659
1.05801	0.018804					1.05697	0.083578					1.05647	0.145389
1.05917	0.018614					1.05813	0.082733					1.05764	0.14505
1.06034	0.018063					1.0593	0.082266					1.0588	0.144723
1.0615	0.01799					1.06046	0.082132					1.05997	0.143524
1.06267	0.018129					1.06163	0.081478					1.06113	0.142993
1.06383	0.017479					1.06279	0.08141					1.0623	0.143068
1.065	0.017346					1.06396	0.081213					1.06346	0.143624
1.06616	0.017918					1.06512	0.080578					1.06463	0.14417
1.06733	0.018229					1.06629	0.079491					1.06579	0.144568
1.06849	0.018235					1.06745	0.078096					1.06696	0.144961
1.06966	0.018766					1.06862	0.07688					1.06812	0.144899
1.07082	0.019724					1.06978	0.075668					1.06929	0.144857
1.07199	0.019896					1.07095	0.075007					1.07045	0.144913
1.07315	0.019495					1.07211	0.074675					1.07162	0.144503
1.07432	0.019553					1.07327	0.074227					1.07278	0.144195
1.07548	0.020137					1.07444	0.073836					1.07395	0.143021
1.07665	0.020708					1.0756	0.073864					1.07511	0.143046
1.07781	0.019984					1.07677	0.074429					1.07628	0.142139
1.07898	0.020097					1.07793	0.074075					1.07744	0.141014
1.08014	0.019972					1.0791	0.073543					1.07861	0.141215
1.08131	0.019914					1.08026	0.072912					1.07977	0.141504
1.08247	0.020379					1.08143	0.072637					1.08093	0.14059
1.08363	0.021098					1.08259	0.07207					1.0821	0.139966
1.0848	0.021351					1.08376	0.07136					1.08326	0.138791
1.08597	0.021125					1.08492	0.071683					1.08443	0.138561
1.08713	0.021774					1.08609	0.072002					1.0856	0.137896
1.0883	0.021967					1.08725	0.071481					1.08676	0.137991
1.08946	0.022007					1.08842	0.070196					1.08793	0.137629
1.09062	0.022573					1.08958	0.069638					1.08909	0.138122
1.09179	0.022718					1.09075	0.069721					1.09025	0.137618
1.09295	0.023267					1.09191	0.070155					1.09142	0.137716
1.09412	0.021997					1.09308	0.069663					1.09258	0.138267
1.09528	0.020833					1.09424	0.070028					1.09375	0.13873
1.09645	0.021699					1.09541	0.069261					1.09491	0.138962
1.09761	0.021671					1.09657	0.069082					1.09608	0.138916
1.09878	0.021209					1.09774	0.068193					1.09724	0.138883
1.09994	0.022502					1.0989	0.067354					1.09841	0.138998
1.10111	0.022811					1.10007	0.067384					1.09957	0.139181
1.10227	0.022602					1.10123	0.066391					1.10074	0.139422
1.10344	0.022323					1.1024	0.066416					1.1019	0.139254
1.1046	0.022539					1.10356	0.06739					1.10307	0.139204
1.10577	0.023303					1.10472	0.067488					1.10423	0.139197
1.10693	0.023433					1.10589	0.067447					1.1054	0.139656
1.1081	0.024727					1.10705	0.067208					1.10656	0.139372
1.10926	0.025181					1.10822	0.067144					1.10773	0.13939
1.11042	0.025797					1.10938	0.066905					1.10889	0.139098
1.11159	0.026866					1.11055	0.06655					1.11006	0.137944
1.11275	0.027241					1.11171	0.065975					1.11122	0.137847
1.11392	0.027757					1.11288	0.065173					1.11239	0.13799
1.11508	0.027119					1.11404	0.065232					1.11355	0.137316
1.11625	0.025884					1.11521	0.065852					1.11472	0.137166
1.11741	0.026463					1.11637	0.066026					1.11588	0.137475
1.11858	0.02742					1.11754	0.066251					1.11705	0.137558
1.11974	0.026934					1.1187	0.066721					1.11821	0.137741
1.12091	0.026401					1.11987	0.067305					1.11938	0.137787
1.12207	0.026752					1.12103	0.067403					1.12054	0.137923
1.12324	0.026177					1.1222	0.068073					1.1217	0.137367
1.1244	0.024622					1.12336	0.068824					1.12287	0.136596
1.12557	0.023851					1.12453	0.069249					1.12403	0.136059
1.12673	0.023796					1.12569	0.070136					1.1252	0.136719
1.1279	0.023371					1.12686	0.070912					1.12637	0.137666
1.12906	0.022975					1.12802	0.071551					1.12753	0.137985
1.13023	0.023533					1.12919	0.071855					1.12869	0.13781
1.13139	0.02365					1.13035	0.071822					1.12986	0.137304
1.13256	0.023466					1.13152	0.071022					1.13102	0.137183
1.13372	0.023778					1.13268	0.070634					1.13219	0.138439
1.13488	0.023463					1.13385	0.070886					1.13335	0.137543
1.13605	0.02375					1.13501	0.070864					1.13452	0.138072
1.13722	0.023299					1.13617	0.071094					1.13568	0.139095
1.13838	0.023005					1.13734	0.072065					1.13685	0.139935
1.13954	0.022626					1.13851	0.072839					1.13801	0.139111
1.14071	0.021974					1.13967	0.073368					1.13918	0.139165
1.14187	0.021342					1.14084	0.073932					1.14034	0.140232
1.14304	0.021371					1.142	0.07432					1.14151	0.141562
1.1442	0.020841					1.14316	0.074034					1.14267	0.141752
1.14537	0.020978					1.14433	0.073177					1.14384	0.142282
1.14653	0.021284					1.14549	0.073185					1.145	0.142553
1.1477	0.021536					1.14666	0.074718					1.14617	0.143003
1.14886	0.020882					1.14782	0.074082					1.14733	0.143394
1.15003	0.021108					1.14899	0.074492					1.1485	0.143335
1.15119	0.02109					1.15015	0.074536					1.14966	0.143463
1.15236	0.021266					1.15132	0.074741					1.15083	0.144109
1.15352	0.021885					1.15248	0.074834					1.15199	0.145103
1.15469	0.020507					1.15365	0.07522					1.15316	0.14521
1.15585	0.01968					1.15481	0.075592					1.15432	0.145308
1.15702	0.019299					1.15598	0.075754					1.15549	0.145632
1.15818	0.018418					1.15714	0.075028					1.15665	0.145339
1.15935	0.018151					1.15831	0.074974					1.15782	0.145666
1.16051	0.017441					1.15947	0.075859					1.15898	0.146123
1.16168	0.016895					1.16064	0.07641					1.16014	0.146032
1.16284	0.017122					1.1618	0.075721					1.16131	0.14629
1.164	0.016711					1.16297	0.076069					1.16247	0.147037
1.16517	0.015831					1.16413	0.076557					1.16364	0.147828
1.16633	0.015208					1.1653	0.076857					1.16481	0.148363
1.1675	0.014511					1.16646	0.076815					1.16597	0.148845
1.16866	0.012871					1.16762	0.076985					1.16714	0.148818
1.16983	0.011581					1.16879	0.07774					1.1683	0.149599
1.17099	0.011219					1.16996	0.079062					1.16946	0.150282
1.17216	0.010272					1.17112	0.079969					1.17063	0.150984
1.17332	0.010083					1.17229	0.080223					1.17179	0.151962
1.17449	0.010409					1.17345	0.079807					1.17296	0.151842
1.17565	0.009849					1.17461	0.080298					1.17412	0.152135
1.17682	0.009456					1.17578	0.080305					1.17529	0.152398
1.17798	0.009938					1.17694	0.079975					1.17645	0.152739
1.17915	0.010335					1.17811	0.080123					1.17762	0.15302
1.18031	0.009775					1.17927	0.079885					1.17878	0.152991
1.18148	0.009477					1.18044	0.07951					1.17995	0.153567
1.18264	0.009711					1.1816	0.079794					1.18111	0.154759
1.18381	0.0102					1.18277	0.08024					1.18228	0.155619
1.18497	0.010163					1.18393	0.08013					1.18344	0.155712
1.18614	0.009565					1.1851	0.080088					1.18461	0.155961
1.1873	0.009221					1.18626	0.080109					1.18577	0.155387
1.18847	0.009361					1.18743	0.080101					1.18694	0.155874
1.18963	0.010009					1.18859	0.080592					1.1881	0.156576
1.1908	0.011051					1.18976	0.081395					1.18927	0.156369
1.19196	0.011476					1.19092	0.081666					1.19043	0.155451
1.19312	0.011131					1.19209	0.08101					1.1916	0.156381
1.19429	0.010774					1.19325	0.080226					1.19276	0.15621
1.19545	0.011565					1.19442	0.079687					1.19393	0.15651
1.19662	0.0125					1.19558	0.080301					1.19509	0.155463
1.19778	0.01245					1.19675	0.079818					1.19626	0.15567
1.19895	0.012004					1.19791	0.079006					1.19742	0.155817
1.20011	0.011587					1.19908	0.078894					1.19859	0.155459
1.20128	0.010955					1.20024	0.079284					1.19975	0.154552
1.20244	0.011474					1.20141	0.080847					1.20091	0.154273
1.20361	0.010968					1.20257	0.081065					1.20208	0.153498
1.20477	0.009713					1.20373	0.080628					1.20324	0.152781
1.20594	0.009715					1.2049	0.079984					1.20441	0.152158
1.2071	0.009792					1.20606	0.081066					1.20558	0.151803
1.20827	0.010481					1.20723	0.081336					1.20674	0.151729
1.20943	0.010649					1.20839	0.081224					1.2079	0.152603
1.2106	0.010403					1.20956	0.080951					1.20907	0.151989
1.21176	0.009607					1.21072	0.080646					1.21023	0.151232
1.21293	0.009145					1.21189	0.081312					1.2114	0.150707
1.21409	0.009749					1.21305	0.081123					1.21256	0.150514
1.21525	0.008834					1.21422	0.081251					1.21373	0.150417
1.21642	0.008928					1.21538	0.082645					1.21489	0.150295
1.21758	0.00869					1.21655	0.082304					1.21606	0.149227
1.21875	0.009609					1.21771	0.081644					1.21722	0.148322
1.21991	0.010921					1.21888	0.08139					1.21839	0.148107
1.22108	0.009922					1.22004	0.082152					1.21955	0.147334
1.22224	0.009641					1.22121	0.081969					1.22072	0.146093
1.22341	0.010084					1.22237	0.081166					1.22188	0.144935
1.22457	0.010284					1.22354	0.081303					1.22305	0.144611
1.22574	0.010492					1.2247	0.081789					1.22421	0.144232
1.2269	0.010725					1.22587	0.081745					1.22538	0.144196
1.22807	0.011159					1.22703	0.081257					1.22654	0.143865
1.22923	0.010477					1.2282	0.07992					1.22771	0.143263
1.2304	0.010316					1.22936	0.079034					1.22887	0.142815
1.23156	0.00993					1.23053	0.078743					1.23004	0.142661
1.23273	0.010274					1.23169	0.078595					1.2312	0.142841
1.23389	0.010693					1.23286	0.077844					1.23237	0.14281
1.23506	0.011276					1.23402	0.077895					1.23353	0.143013
1.23622	0.011604					1.23518	0.078271					1.2347	0.142955
1.23739	0.010858					1.23635	0.078571					1.23586	0.143278
1.23855	0.010233					1.23751	0.079235					1.23703	0.143122
1.23971	0.010182					1.23868	0.079335					1.23819	0.142392
1.24088	0.010341					1.23984	0.079027					1.23935	0.141104
1.24205	0.010829					1.24101	0.078857					1.24052	0.140434
1.24321	0.010963					1.24217	0.078506					1.24168	0.13991
1.24437	0.011506					1.24334	0.078195					1.24285	0.138858
1.24554	0.011516					1.2445	0.078731					1.24402	0.138883
1.2467	0.01086					1.24567	0.079566					1.24518	0.138541
1.24787	0.009906					1.24683	0.079848					1.24635	0.138369
1.24903	0.008717					1.248	0.079504					1.24751	0.137855
1.2502	0.008003					1.24916	0.079025					1.24867	0.138398
1.25136	0.008199					1.25033	0.079463					1.24984	0.137985
1.25253	0.008146					1.25149	0.079914					1.251	0.137191
1.25369	0.007624					1.25266	0.080083					1.25217	0.137045
1.25486	0.007513					1.25382	0.079042					1.25333	0.136447
1.25602	0.007655					1.25499	0.078424					1.2545	0.136327
1.25719	0.008726					1.25615	0.079395					1.25566	0.136821
1.25835	0.008717					1.25732	0.07993					1.25683	0.136081
1.25952	0.009791					1.25848	0.078877					1.25799	0.136026
1.26068	0.010431					1.25965	0.077649					1.25916	0.135927
1.26185	0.011074					1.26081	0.077751					1.26032	0.136191
1.26301	0.012411					1.26198	0.077687					1.26149	0.13673
1.26418	0.012892					1.26314	0.077973					1.26265	0.137985
1.26534	0.012279					1.26431	0.077268					1.26382	0.13767
1.2665	0.010688					1.26547	0.075727					1.26498	0.137618
1.26767	0.010492					1.26663	0.075988					1.26615	0.136899
1.26883	0.010945					1.2678	0.076374					1.26731	0.136723
1.27	0.011011					1.26896	0.076682					1.26848	0.136777
1.27116	0.011876					1.27013	0.076428					1.26964	0.136657
1.27233	0.012204					1.27129	0.076295					1.27081	0.136716
1.27349	0.012271					1.27246	0.076632					1.27197	0.136833
1.27466	0.011945					1.27362	0.077005					1.27314	0.13724
1.27582	0.011781					1.27479	0.078503					1.2743	0.138289
1.27699	0.011298					1.27595	0.078502					1.27547	0.139265
1.27815	0.010687					1.27712	0.078196					1.27663	0.139829
1.27932	0.011442					1.27828	0.077656					1.2778	0.140033
1.28048	0.01196					1.27945	0.078561					1.27896	0.140677
1.28165	0.011399					1.28061	0.079192					1.28012	0.141028
1.28281	0.010625					1.28178	0.078953					1.28129	0.14094
1.28398	0.010284					1.28294	0.07895					1.28245	0.140971
1.28514	0.010751					1.28411	0.079208					1.28362	0.141332
1.28631	0.010933					1.28527	0.078675					1.28479	0.14144
1.28747	0.011107					1.28644	0.078833					1.28595	0.141331
1.28864	0.011218					1.2876	0.079049					1.28711	0.141393
1.2898	0.011462					1.28877	0.078651					1.28828	0.141459
1.29096	0.011966					1.28993	0.078503					1.28944	0.141704
1.29213	0.011673					1.2911	0.079581					1.29061	0.141536
1.2933	0.01039					1.29226	0.080204					1.29177	0.14095
1.29446	0.009191					1.29343	0.080409					1.29294	0.140514
1.29562	0.009922					1.29459	0.080613					1.2941	0.140261
1.29679	0.010989					1.29576	0.079889					1.29527	0.140296
1.29795	0.011575					1.29692	0.07964					1.29643	0.140366
1.29912	0.01196					1.29808	0.079724					1.2976	0.140831
1.30028	0.011062					1.29925	0.079562					1.29876	0.141016
1.30145	0.010414					1.30042	0.079276					1.29993	0.141044
1.30261	0.010006					1.30158	0.079307					1.30109	0.141679
1.30378	0.009892					1.30275	0.078826					1.30226	0.142453
1.30494	0.00989					1.30391	0.077873					1.30342	0.143056
1.30611	0.009967					1.30507	0.077339					1.30459	0.143038
1.30727	0.010489					1.30624	0.077161					1.30575	0.143228
1.30844	0.010398					1.3074	0.077397					1.30692	0.144134
1.3096	0.010289					1.30857	0.076423					1.30808	0.143857
1.31077	0.010728					1.30973	0.076264					1.30925	0.145271
1.31193	0.011021					1.3109	0.076506					1.31041	0.145246
1.3131	0.010765					1.31206	0.07644					1.31158	0.145005
1.31426	0.011346					1.31323	0.07655					1.31274	0.144745
1.31543	0.010774					1.31439	0.075813					1.31391	0.144442
1.31659	0.011273					1.31556	0.073729					1.31507	0.145034
1.31776	0.009727					1.31672	0.073837					1.31624	0.145818
1.31892	0.007328					1.31789	0.073629					1.3174	0.145628
1.32008	0.006336					1.31905	0.073726					1.31856	0.145611
1.32125	0.004977					1.32022	0.073362					1.31973	0.14586
1.32241	0.003954					1.32138	0.073233					1.32089	0.145212
1.32358	0.004378					1.32255	0.072789					1.32206	0.145365
1.32474	0.004908					1.32371	0.0724					1.32323	0.144961
1.32591	0.005793					1.32488	0.072083					1.32439	0.144592
1.32707	0.006006					1.32604	0.073034					1.32555	0.144075
1.32824	0.006551					1.32721	0.072448					1.32672	0.143138
1.3294	0.006512					1.32837	0.071529					1.32788	0.143372
1.33057	0.005853					1.32953	0.071641					1.32905	0.143274
1.33173	0.006337					1.3307	0.07113					1.33021	0.143138
1.3329	0.005728					1.33187	0.070147					1.33138	0.143272
1.33406	0.005208					1.33303	0.07058					1.33254	0.143286
1.33523	0.005659					1.3342	0.071468					1.33371	0.142837
1.33639	0.00541					1.33536	0.071644					1.33487	0.142554
1.33756	0.005219					1.33652	0.071488					1.33604	0.14295
1.33872	0.004809					1.33769	0.070686					1.3372	0.143124
1.33989	0.00464					1.33885	0.070983					1.33837	0.143085
1.34105	0.005255					1.34002	0.071365					1.33953	0.142415
1.34221	0.005866					1.34118	0.070743					1.3407	0.141867
1.34338	0.006529					1.34235	0.070322					1.34186	0.141366
1.34455	0.006585					1.34351	0.070964					1.34303	0.141652
1.34571	0.006843					1.34468	0.070842					1.34419	0.141563
1.34687	0.007332					1.34584	0.070792					1.34536	0.141214
1.34804	0.007023					1.34701	0.070963					1.34652	0.140662
1.3492	0.006373					1.34817	0.071823					1.34769	0.140232
1.35037	0.006268					1.34934	0.071861					1.34885	0.140005
1.35153	0.006348					1.3505	0.070738					1.35002	0.139786
1.3527	0.006078					1.35167	0.0698					1.35118	0.1399
1.35386	0.005052					1.35283	0.069415					1.35235	0.140135
1.35503	0.00434					1.354	0.069216					1.35351	0.140236
1.35619	0.004305					1.35516	0.069036					1.35468	0.140253
1.35736	0.003953					1.35633	0.068902					1.35584	0.140398
1.35852	0.004291					1.35749	0.069577					1.35701	0.14029
1.35969	0.005539					1.35866	0.070788					1.35817	0.1403
1.36085	0.006477					1.35982	0.071252					1.35933	0.13999
1.36202	0.007141					1.36099	0.071376					1.3605	0.139822
1.36318	0.007529					1.36215	0.071834					1.36166	0.139618
1.36435	0.007838					1.36332	0.072578					1.36283	0.138797
1.36551	0.007497					1.36448	0.072537					1.364	0.138203
1.36668	0.00815					1.36564	0.072802					1.36516	0.137754
1.36784	0.008608					1.36681	0.074206					1.36632	0.137528
1.36901	0.008456					1.36797	0.073353					1.36749	0.13635
1.37017	0.008973					1.36914	0.07249					1.36865	0.135632
1.37133	0.008584					1.3703	0.071926					1.36982	0.135888
1.3725	0.007462					1.37147	0.07287					1.37098	0.13625
1.37366	0.006902					1.37263	0.073927					1.37215	0.136368
1.37483	0.007297					1.3738	0.075433					1.37331	0.136106
1.37599	0.008256					1.37496	0.075425					1.37448	0.135482
1.37716	0.008983					1.37613	0.076312					1.37564	0.135784
1.37832	0.009037					1.37729	0.076203					1.37681	0.136185
1.37949	0.01005					1.37846	0.076855					1.37797	0.135552
1.38065	0.01023					1.37962	0.077362					1.37914	0.134938
1.38182	0.009588					1.38079	0.077544					1.3803	0.135242
1.38298	0.008757					1.38195	0.078287					1.38147	0.135668
1.38415	0.007682					1.38312	0.078827					1.38263	0.136494
1.38531	0.007886					1.38428	0.078822					1.3838	0.136995
1.38648	0.007327					1.38545	0.079719					1.38496	0.13736
1.38764	0.006572					1.38661	0.080006					1.38613	0.137182
1.38881	0.006731					1.38778	0.079753					1.38729	0.137433
1.38997	0.006563					1.38894	0.080533					1.38846	0.137625
1.39114	0.006176					1.39011	0.080896					1.38962	0.137227
1.3923	0.006103					1.39127	0.079431					1.39079	0.136758
1.39346	0.006987					1.39244	0.078066					1.39195	0.13705
1.39463	0.006791					1.3936	0.077751					1.39312	0.136798
1.39579	0.006975					1.39477	0.078155					1.39428	0.136541
1.39696	0.006871					1.39593	0.078412					1.39545	0.136288
1.39812	0.006608					1.39709	0.0781					1.39661	0.136243
1.39929	0.006212					1.39826	0.077622					1.39777	0.136697
1.40045	0.005612					1.39942	0.077375					1.39894	0.137056
1.40162	0.004724					1.40059	0.077635					1.4001	0.137008
1.40278	0.004089					1.40175	0.07716					1.40127	0.136453
1.40395	0.004127					1.40292	0.076455					1.40244	0.136168
1.40511	0.004258					1.40408	0.076688					1.4036	0.136354
1.40628	0.004231					1.40525	0.076831					1.40477	0.136428
1.40744	0.003961					1.40641	0.076936					1.40593	0.136649
1.40861	0.003667					1.40758	0.077494					1.40709	0.137366
1.40977	0.003882					1.40874	0.077897					1.40826	0.137134
1.41094	0.00439					1.40991	0.078124					1.40942	0.137296
1.4121	0.004666					1.41107	0.078113					1.41059	0.13742
1.41327	0.004929					1.41224	0.078467					1.41175	0.137127
1.41443	0.004102					1.4134	0.078981					1.41292	0.137166
1.4156	0.003607					1.41457	0.078653					1.41408	0.137715
1.41676	0.003731					1.41573	0.078333					1.41525	0.137981
1.41793	0.003259					1.4169	0.078111					1.41641	0.137912
1.41909	0.002814					1.41806	0.0785					1.41758	0.137977
1.42026	0.0027					1.41923	0.078891					1.41874	0.137617
1.42142	0.001895					1.42039	0.078706					1.41991	0.137314
1.42258	0.001609					1.42156	0.078732					1.42107	0.136653
1.42375	0.001938					1.42272	0.079038					1.42224	0.137251
1.42491	0.001179					1.42389	0.079293					1.4234	0.137092
1.42608	0.000349					1.42505	0.07868					1.42457	0.136914
1.42724	-0.000214					1.42622	0.079908					1.42573	0.136776
1.42841	-0.001497					1.42738	0.080804					1.4269	0.138144
1.42957	-0.001438					1.42854	0.081019					1.42806	0.137793
1.43074	-0.00072					1.42971	0.080724					1.42923	0.137602
1.4319	-0.000388					1.43087	0.080088					1.43039	0.137275
1.43307	-0.000799					1.43204	0.079112					1.43156	0.137476
1.43423	-0.000585					1.43321	0.080548					1.43272	0.13723
1.4354	0.000312					1.43437	0.080663					1.43389	0.137068
1.43656	0.001113					1.43553	0.08031					1.43505	0.136267
1.43773	0.000842					1.4367	0.080193					1.43622	0.136018
1.43889	0.00084					1.43786	0.07914					1.43738	0.136326
1.44006	0.001786					1.43903	0.078657					1.43854	0.135162
1.44122	0.002635					1.44019	0.077746					1.43971	0.134223
1.44239	0.003112					1.44136	0.076705					1.44087	0.13312
1.44355	0.003156					1.44252	0.075922					1.44204	0.132988
1.44471	0.003178					1.44369	0.074986					1.44321	0.132618
1.44588	0.003957					1.44485	0.075044					1.44437	0.131501
1.44704	0.004962					1.44602	0.075054					1.44553	0.130497
1.44821	0.004947					1.44718	0.074033					1.4467	0.129996
1.44938	0.005926					1.44835	0.07351					1.44786	0.130208
1.45054	0.007354					1.44951	0.073895					1.44903	0.130372
1.4517	0.00689					1.45068	0.074578					1.45019	0.129984
1.45287	0.007001					1.45184	0.074697					1.45136	0.129665
1.45403	0.007802					1.45301	0.074645					1.45252	0.129256
1.4552	0.008434					1.45417	0.074667					1.45369	0.129271
1.45636	0.009206					1.45534	0.075099					1.45485	0.12919
1.45753	0.009887					1.4565	0.075426					1.45602	0.128783
1.45869	0.010623					1.45767	0.075568					1.45718	0.128423
1.45986	0.010731					1.45883	0.075908					1.45835	0.128288
1.46102	0.010917					1.46	0.076152					1.45951	0.129202
1.46219	0.011107					1.46116	0.076213					1.46068	0.128303
1.46335	0.010853					1.46233	0.075242					1.46184	0.128737
1.46452	0.011031					1.46349	0.075305					1.46301	0.128083
1.46568	0.011656					1.46466	0.075419					1.46417	0.128484
1.46685	0.011613					1.46582	0.075209					1.46534	0.12776
1.46801	0.011706					1.46698	0.075279					1.4665	0.127682
1.46918	0.012056					1.46815	0.076116					1.46767	0.127168
1.47034	0.012882					1.46931	0.076157					1.46883	0.126633
1.47151	0.013487					1.47048	0.075755					1.47	0.125545
1.47267	0.014211					1.47164	0.075222					1.47116	0.12514
1.47384	0.014778					1.47281	0.075045					1.47233	0.124145
1.475	0.01494					1.47397	0.0736					1.47349	0.123552
1.47616	0.014424					1.47514	0.072072					1.47466	0.123619
1.47733	0.014126					1.4763	0.071852					1.47582	0.122749
1.47849	0.013849					1.47747	0.071335					1.47698	0.122254
1.47966	0.014552					1.47863	0.071068					1.47815	0.122435
1.48082	0.014682					1.4798	0.071028					1.47931	0.122687
1.48199	0.014346					1.48096	0.071325					1.48048	0.122485
1.48315	0.013846					1.48213	0.070607					1.48165	0.122644
1.48432	0.01364					1.48329	0.071057					1.48281	0.122432
1.48548	0.014095					1.48446	0.070465					1.48397	0.123198
1.48665	0.01499					1.48562	0.070328					1.48514	0.122223
1.48781	0.01396					1.48679	0.070905					1.4863	0.122632
1.48898	0.013927					1.48795	0.069639					1.48747	0.122742
1.49014	0.014004					1.48912	0.069566					1.48863	0.122612
1.49131	0.014307					1.49028	0.069308					1.4898	0.122189
1.49247	0.013432					1.49145	0.067727					1.49096	0.121198
1.49364	0.01313					1.49261	0.067012					1.49213	0.121285
1.4948	0.013165					1.49378	0.066848					1.49329	0.121544
1.49596	0.013214					1.49494	0.066996					1.49446	0.121856
1.49713	0.013775					1.49611	0.067571					1.49562	0.121194
1.49829	0.013804					1.49727	0.06799					1.49679	0.121038
1.49946	0.013318					1.49843	0.068593					1.49795	0.120807
1.50063	0.013028					1.4996	0.068901					1.49912	0.120703
1.50179	0.013055					1.50076	0.06859					1.50028	0.120127
1.50295	0.013105					1.50193	0.068645					1.50145	0.120484
1.50412	0.013038					1.50309	0.06854					1.50261	0.121612
1.50528	0.012872					1.50426	0.068347					1.50378	0.122172
1.50645	0.013574					1.50542	0.068244					1.50494	0.122143
1.50761	0.013507					1.50659	0.068024					1.50611	0.121693
1.50878	0.013134					1.50775	0.067062					1.50727	0.121186
1.50994	0.013046					1.50892	0.065908					1.50844	0.120835
1.51111	0.012985					1.51008	0.065135					1.5096	0.120511
1.51227	0.013225					1.51125	0.064645					1.51077	0.1199
1.51344	0.013128					1.51241	0.064172					1.51193	0.119651
1.5146	0.01239					1.51358	0.063016					1.5131	0.118797
1.51577	0.0124					1.51474	0.062601					1.51426	0.118787
1.51693	0.012238					1.51591	0.062766					1.51543	0.119354
1.5181	0.012357					1.51707	0.062215					1.51659	0.119502
1.51926	0.012434					1.51824	0.061402					1.51775	0.118238
1.52043	0.012302					1.5194	0.061298					1.51892	0.117926
1.52159	0.012908					1.52057	0.061941					1.52008	0.117819
1.52276	0.013033					1.52173	0.061443					1.52125	0.118195
1.52392	0.012589					1.5229	0.061045					1.52242	0.118264
1.52509	0.013018					1.52406	0.061001					1.52358	0.118624
1.52625	0.014092					1.52523	0.060831					1.52474	0.118056
1.52741	0.014717					1.52639	0.060069					1.52591	0.118618
1.52858	0.014164					1.52755	0.059994					1.52707	0.118715
1.52974	0.013415					1.52872	0.060071					1.52824	0.119289
1.53091	0.012825					1.52988	0.060086					1.5294	0.119379
1.53207	0.011895					1.53105	0.059819					1.53057	0.119485
1.53324	0.011119					1.53221	0.060598					1.53173	0.119753
1.5344	0.010777					1.53338	0.060567					1.5329	0.119348
1.53557	0.010331					1.53454	0.059845					1.53406	0.120026
1.53673	0.010838					1.53571	0.059647					1.53523	0.120434
1.5379	0.011215					1.53687	0.059305					1.53639	0.119583
1.53906	0.011389					1.53804	0.058511					1.53756	0.11988
1.54023	0.011477					1.5392	0.058125					1.53872	0.120367
1.54139	0.012494					1.54037	0.057841					1.53989	0.120173
1.54256	0.012644					1.54153	0.056609					1.54105	0.120083
1.54372	0.012929					1.5427	0.056163					1.54222	0.119281
1.54489	0.012924					1.54386	0.056341					1.54338	0.118578
1.54605	0.013129					1.54503	0.056075					1.54455	0.118593
1.54722	0.013594					1.54619	0.05728					1.54571	0.11812
1.54838	0.013193					1.54736	0.057623					1.54688	0.117858
1.54954	0.013244					1.54852	0.058931					1.54804	0.118816
1.55071	0.012084					1.54969	0.05951					1.54921	0.119187
1.55187	0.012244					1.55085	0.058769					1.55037	0.118437
1.55304	0.011505					1.55202	0.058649					1.55154	0.118332
1.5542	0.011166					1.55318	0.05861					1.5527	0.117956
1.55537	0.010616					1.55435	0.057853					1.55387	0.118441
1.55653	0.010035					1.55551	0.058379					1.55503	0.118622
1.5577	0.010326					1.55668	0.058671					1.55619	0.118416
1.55886	0.010621					1.55784	0.05888					1.55736	0.118681
1.56003	0.010882					1.559	0.059142					1.55852	0.118569
1.56119	0.010773					1.56017	0.059232					1.55969	0.118294
1.56236	0.010882					1.56133	0.059329					1.56086	0.118209
1.56352	0.010669					1.5625	0.059682					1.56202	0.118079
1.56469	0.010096					1.56367	0.059865					1.56318	0.117409
1.56585	0.009541					1.56483	0.060989					1.56435	0.117059
1.56702	0.009338					1.56599	0.062447					1.56551	0.11702
1.56818	0.009773					1.56716	0.06317					1.56668	0.117568
1.56935	0.009554					1.56832	0.063486					1.56784	0.117777
1.57051	0.008268					1.56949	0.063917					1.56901	0.118597
1.57168	0.007971					1.57065	0.064195					1.57017	0.119354
1.57284	0.008525					1.57182	0.06437					1.57134	0.119967
1.57401	0.00859					1.57298	0.064233					1.5725	0.120295
1.57517	0.009028					1.57415	0.064631					1.57367	0.120577
1.57634	0.008979					1.57531	0.065137					1.57483	0.12049
1.5775	0.008866					1.57648	0.066135					1.576	0.121037
1.57866	0.008748					1.57764	0.066645					1.57716	0.121683
1.57983	0.008394					1.57881	0.06691					1.57833	0.120716
1.58099	0.008856					1.57997	0.067199					1.57949	0.120044
1.58216	0.009322					1.58114	0.066818					1.58066	0.120369
1.58332	0.009494					1.5823	0.066555					1.58182	0.119404
1.58449	0.008928					1.58347	0.06647					1.58299	0.119314
1.58565	0.008177					1.58463	0.066377					1.58415	0.118738
1.58682	0.008361					1.5858	0.066114					1.58532	0.119912
1.58798	0.007614					1.58696	0.065726					1.58648	0.119591
1.58915	0.006727					1.58813	0.066437					1.58765	0.120148
1.59031	0.006526					1.58929	0.067056					1.58881	0.119464
1.59148	0.006203					1.59045	0.06675					1.58998	0.118627
1.59264	0.006858					1.59162	0.067001					1.59114	0.118473
1.59381	0.008151					1.59278	0.067927					1.59231	0.118264
1.59497	0.007911					1.59395	0.067555					1.59347	0.118596
1.59614	0.007044					1.59512	0.067947					1.59464	0.119484
1.5973	0.006339					1.59628	0.067741					1.5958	0.119234
1.59847	0.005875					1.59744	0.066581					1.59696	0.118443
1.59963	0.005714					1.59861	0.066827					1.59813	0.118561
1.60079	0.005286					1.59977	0.067386					1.59929	0.11871
1.60196	0.005705					1.60094	0.067777					1.60046	0.118665
1.60312	0.004169					1.6021	0.067765					1.60163	0.118624
1.60429	0.004295					1.60327	0.067826					1.60279	0.117755
1.60545	0.004945					1.60443	0.066981					1.60395	0.117635
1.60662	0.004577					1.6056	0.066812					1.60512	0.118478
1.60778	0.004448					1.60676	0.066318					1.60628	0.118069
1.60895	0.005643					1.60793	0.06574					1.60745	0.118326
1.61011	0.00577					1.60909	0.065728					1.60861	0.118607
1.61128	0.005644					1.61026	0.066304					1.60978	0.118138
1.61244	0.004657					1.61142	0.066628					1.61094	0.118009
1.61361	0.004938					1.61259	0.066486					1.61211	0.118215
1.61477	0.005575					1.61375	0.066322					1.61327	0.11839
1.61594	0.005262					1.61492	0.066064					1.61444	0.119101
1.6171	0.004755					1.61608	0.066385					1.6156	0.11845
1.61827	0.004807					1.61725	0.065596					1.61677	0.117999
1.61943	0.004794					1.61841	0.065595					1.61793	0.117913
1.6206	0.004327					1.61958	0.06585					1.6191	0.117717
1.62176	0.003616					1.62074	0.06555					1.62026	0.117623
1.62293	0.002732					1.62191	0.065497					1.62143	0.11821
1.62409	0.002633					1.62307	0.065036					1.62259	0.118092
1.62525	0.002179					1.62424	0.064073					1.62376	0.118248
1.62642	0.001908					1.6254	0.064019					1.62492	0.118144
1.62759	0.002141					1.62657	0.064472					1.62609	0.118116
1.62875	0.002345					1.62773	0.06396					1.62725	0.117461
1.62992	0.002097					1.62889	0.063486					1.62842	0.116725
1.63108	0.001697					1.63006	0.063862					1.62958	0.116078
1.63224	0.000763					1.63122	0.0635					1.63075	0.11556
1.63341	-0.000114					1.63239	0.062299					1.63191	0.115166
1.63457	0.0003					1.63355	0.061664					1.63308	0.11499
1.63574	0.000469					1.63472	0.061498					1.63424	0.115209
1.6369	-8.1e-05					1.63588	0.06187					1.6354	0.115213
1.63807	-0.000514					1.63705	0.061277					1.63657	0.11564
1.63923	-0.001301					1.63821	0.06094					1.63773	0.115706
1.6404	-0.001123					1.63938	0.06142					1.6389	0.115623
1.64156	-0.001338					1.64054	0.061115					1.64007	0.11587
1.64273	-0.002161					1.64171	0.061288					1.64123	0.116792
1.64389	-0.00233					1.64287	0.061312					1.64239	0.116899
1.64506	-0.002133					1.64404	0.061302					1.64356	0.115845
1.64622	-0.001372					1.6452	0.06065					1.64472	0.115957
1.64739	-0.000202					1.64637	0.060458					1.64589	0.11594
1.64855	0.000407					1.64753	0.060775					1.64705	0.116811
1.64972	0.001067					1.6487	0.061504					1.64822	0.117668
1.65088	0.001997					1.64986	0.061716					1.64938	0.118669
1.65204	0.002236					1.65103	0.061139					1.65055	0.118779
1.65321	0.001366					1.65219	0.06172					1.65171	0.117968
1.65437	0.001492					1.65336	0.061084					1.65288	0.117766
1.65554	0.001903					1.65452	0.060828					1.65404	0.117607
1.6567	0.002533					1.65569	0.061398					1.65521	0.1175
1.65787	0.002568					1.65685	0.061036					1.65637	0.117677
1.65903	0.003015					1.65802	0.06123					1.65754	0.117926
1.6602	0.003362					1.65918	0.061053					1.6587	0.118405
1.66136	0.004536					1.66034	0.060965					1.65987	0.118327
1.66253	0.004293					1.66151	0.060862					1.66103	0.118398
1.66369	0.003742					1.66267	0.060896					1.6622	0.119982
1.66486	0.004262					1.66384	0.061804					1.66336	0.120234
1.66602	0.004334					1.665	0.061835					1.66453	0.119675
1.66719	0.003908					1.66617	0.062235					1.66569	0.119276
1.66835	0.004591					1.66733	0.063061					1.66686	0.118859
1.66952	0.005413					1.6685	0.063498					1.66802	0.119165
1.67068	0.006004					1.66966	0.063398					1.66919	0.119729
1.67185	0.006016					1.67083	0.06382					1.67035	0.119762
1.67301	0.00629					1.67199	0.064816					1.67152	0.119825
1.67418	0.006558					1.67316	0.06432					1.67268	0.119735
1.67534	0.006734					1.67432	0.063761					1.67385	0.120402
1.6765	0.006184					1.67549	0.064391					1.67501	0.121188
1.67767	0.006207					1.67665	0.063897					1.67617	0.12209
1.67884	0.006321					1.67782	0.063075					1.67734	0.122779
1.68	0.006689					1.67898	0.062936					1.6785	0.122986
1.68117	0.007134					1.68015	0.062879					1.67967	0.123865
1.68233	0.007193					1.68131	0.062517					1.68084	0.124269
1.68349	0.006652					1.68248	0.062892					1.682	0.122934
1.68466	0.005858					1.68364	0.063037					1.68316	0.122849
1.68582	0.005087					1.68481	0.063163					1.68433	0.122749
1.68699	0.004834					1.68597	0.063534					1.68549	0.122668
1.68815	0.004924					1.68714	0.063625					1.68666	0.122666
1.68932	0.004741					1.6883	0.063329					1.68782	0.123173
1.69048	0.005114					1.68946	0.063499					1.68899	0.123184
1.69165	0.00579					1.69063	0.063529					1.69015	0.122858
1.69281	0.005762					1.69179	0.064213					1.69132	0.12334
1.69398	0.006136					1.69296	0.063803					1.69248	0.123619
1.69514	0.006603					1.69412	0.06376					1.69365	0.124067
1.69631	0.006984					1.69529	0.064592					1.69481	0.123999
1.69747	0.007126					1.69645	0.06478					1.69598	0.124724
1.69864	0.006246					1.69762	0.064288					1.69714	0.124014
1.6998	0.005732					1.69878	0.064522					1.69831	0.124386
1.70097	0.005836					1.69995	0.064648					1.69947	0.12325
1.70213	0.006202					1.70111	0.064499					1.70064	0.123361
1.7033	0.006754					1.70228	0.064797					1.7018	0.122904
1.70446	0.006098					1.70344	0.066175					1.70297	0.123365
1.70562	0.005213					1.70461	0.066596					1.70413	0.123248
1.70679	0.006053					1.70577	0.067207					1.7053	0.122415
1.70795	0.006437					1.70694	0.067642					1.70646	0.122935
1.70912	0.006135					1.7081	0.067085					1.70763	0.122277
1.71028	0.005528					1.70927	0.066954					1.70879	0.122299
1.71145	0.005751					1.71043	0.066671					1.70996	0.12271
1.71261	0.005996					1.7116	0.066995					1.71112	0.122429
1.71378	0.006607					1.71276	0.06782					1.71229	0.122486
1.71494	0.005566					1.71393	0.06886					1.71345	0.12215
1.71611	0.005785					1.71509	0.069051					1.71462	0.12213
1.71727	0.005208					1.71626	0.070106					1.71578	0.122093
1.71844	0.005028					1.71742	0.069214					1.71694	0.122179
1.7196	0.00489					1.71859	0.069165					1.71811	0.122603
1.72077	0.00481					1.71975	0.068071					1.71928	0.123366
1.72193	0.005499					1.72091	0.067898					1.72044	0.122865
1.7231	0.00626					1.72208	0.066981					1.7216	0.12164
1.72426	0.006189					1.72324	0.066918					1.72277	0.12144
1.72543	0.005736					1.72441	0.066582					1.72393	0.122012
1.72659	0.005281					1.72558	0.06555					1.7251	0.122485
1.72776	0.004325					1.72674	0.065053					1.72626	0.122672
1.72892	0.00377					1.7279	0.065517					1.72743	0.122872
1.73009	0.00286					1.72907	0.065253					1.72859	0.122843
1.73125	0.001829					1.73023	0.064824					1.72976	0.12186
1.73242	0.001319					1.7314	0.06528					1.73092	0.121766
1.73358	0.001125					1.73256	0.065741					1.73209	0.122019
1.73474	0.000851					1.73373	0.065545					1.73325	0.12202
1.73591	0.000783					1.73489	0.066351					1.73442	0.121404
1.73707	0.000525					1.73606	0.067289					1.73558	0.121307
1.73824	0.00031					1.73722	0.067157					1.73675	0.120538
1.7394	0.000797					1.73839	0.066804					1.73791	0.119127
1.74057	0.000807					1.73955	0.066849					1.73908	0.119222
1.74173	0.001609					1.74072	0.066996					1.74024	0.119965
1.7429	0.00199					1.74188	0.066844					1.74141	0.119685
1.74406	0.002176					1.74305	0.06629					1.74257	0.12033
1.74523	0.002204					1.74421	0.066768					1.74374	0.120637
1.74639	0.001649					1.74538	0.067585					1.7449	0.12099
1.74756	0.001554					1.74654	0.068818					1.74607	0.120023
1.74872	0.001759					1.74771	0.070318					1.74723	0.120176
1.74989	0.001616					1.74887	0.071435					1.7484	0.119587
1.75105	0.001318					1.75004	0.071629					1.74956	0.118175
1.75222	0.000866					1.7512	0.07195					1.75073	0.117414
1.75338	0.000523					1.75236	0.071324					1.75189	0.116537
1.75455	0.000588					1.75353	0.070614					1.75306	0.116453
1.75571	7.6e-05					1.75469	0.070834					1.75422	0.116475
1.75687	0.000206					1.75586	0.07144					1.75538	0.116553
1.75804	0.000482					1.75703	0.071292					1.75655	0.11642
1.7592	0.000802					1.75819	0.070548					1.75771	0.116796
1.76037	0.000667					1.75935	0.070641					1.75888	0.116246
1.76153	-6.9e-05					1.76052	0.070635					1.76005	0.116347
1.7627	0.000123					1.76168	0.070762					1.76121	0.11615
1.76386	0.000799					1.76285	0.070378					1.76237	0.11542
1.76503	-0.000628					1.76401	0.069837					1.76354	0.115859
1.76619	-0.001244					1.76518	0.069173					1.7647	0.115273
1.76736	-0.001738					1.76634	0.068378					1.76587	0.115476
1.76852	-0.002342					1.76751	0.06869					1.76703	0.11597
1.76969	-0.003324					1.76867	0.06848					1.7682	0.115566
1.77085	-0.004831					1.76984	0.068704					1.76936	0.115168
1.77202	-0.005738					1.771	0.067916					1.77053	0.114912
1.77318	-0.005472					1.77217	0.067275					1.77169	0.115198
1.77435	-0.00535					1.77333	0.067377					1.77286	0.115308
1.77551	-0.005061					1.7745	0.066551					1.77402	0.115033
1.77668	-0.00549					1.77566	0.068173					1.77519	0.114681
1.77784	-0.006126					1.77683	0.069009					1.77635	0.114172
1.77901	-0.006146					1.77799	0.070877					1.77752	0.114437
1.78017	-0.006673					1.77916	0.071363					1.77868	0.114954
1.78133	-0.007621					1.78032	0.071831					1.77985	0.114927
1.7825	-0.007751					1.78149	0.071829					1.78101	0.114665
1.78367	-0.006453					1.78265	0.072072					1.78218	0.114993
1.78483	-0.005713					1.78382	0.072686					1.78334	0.114602
1.78599	-0.005173					1.78498	0.073007					1.78451	0.113357
1.78716	-0.005135					1.78615	0.073038					1.78567	0.112423
1.78832	-0.004409					1.78731	0.072583					1.78684	0.112245
1.78949	-0.003642					1.78848	0.072194					1.788	0.112835
1.79065	-0.002622					1.78964	0.072123					1.78917	0.112805
1.79182	-0.002056					1.7908	0.072657					1.79033	0.112166
1.79298	-0.002291					1.79197	0.073198					1.7915	0.112287
1.79415	-0.003129					1.79313	0.073117					1.79266	0.111958
1.79531	-0.00288					1.7943	0.072403					1.79383	0.111498
1.79648	-0.002856					1.79546	0.072702					1.79499	0.112144
1.79764	-0.00338					1.79663	0.073474					1.79615	0.112519
1.79881	-0.00365					1.79779	0.073887					1.79732	0.112836
1.79997	-0.003666					1.79896	0.073812					1.79848	0.113266
1.80114	-0.003503					1.80012	0.073757					1.79965	0.11339
1.8023	-0.003275					1.80129	0.074014					1.80081	0.112402
1.80347	-0.002626					1.80245	0.074455					1.80198	0.111599
1.80463	-0.001825					1.80362	0.074208					1.80314	0.111727
1.8058	-0.001272					1.80478	0.072988					1.80431	0.113149
1.80696	-0.001155					1.80595	0.071366					1.80547	0.112649
1.80812	-0.001676					1.80711	0.070879					1.80664	0.113211
1.80929	-0.001644					1.80828	0.070695					1.8078	0.114251
1.81045	-0.001591					1.80944	0.070162					1.80897	0.115374
1.81162	-0.001299					1.81061	0.069852					1.81013	0.116334
1.81278	-0.001118					1.81177	0.069685					1.8113	0.116688
1.81395	-0.000496					1.81294	0.070429					1.81246	0.115808
1.81511	-0.000531					1.8141	0.070102					1.81363	0.115525
1.81628	-0.000302					1.81527	0.070773					1.81479	0.115271
1.81744	-0.000301					1.81643	0.071683					1.81596	0.11427
1.81861	0.000542					1.8176	0.072351					1.81712	0.115038
1.81977	0.001045					1.81876	0.072182					1.81829	0.114837
1.82094	0.000728					1.81993	0.072168					1.81945	0.114577
1.8221	0.000399					1.82109	0.070493					1.82062	0.11487
1.82327	0.001468					1.82225	0.07028					1.82178	0.115161
1.82443	0.001685					1.82342	0.071352					1.82295	0.115398
1.8256	0.001793					1.82458	0.072091					1.82411	0.115077
1.82676	0.003295					1.82575	0.072903					1.82528	0.114381
1.82793	0.004116					1.82691	0.073935					1.82644	0.114317
1.82909	0.005132					1.82808	0.074531					1.82761	0.114997
1.83026	0.004712					1.82924	0.0748					1.82877	0.115687
1.83142	0.00502					1.83041	0.074678					1.82994	0.115524
1.83258	0.00484					1.83157	0.074759					1.8311	0.115633
1.83375	0.004276					1.83274	0.07564					1.83227	0.116093
1.83492	0.004366					1.8339	0.075666					1.83343	0.116513
1.83608	0.00459					1.83507	0.074439					1.83459	0.11642
1.83724	0.004615					1.83623	0.07351					1.83576	0.115548
1.83841	0.00499					1.8374	0.073691					1.83692	0.114751
1.83957	0.004267					1.83856	0.073133					1.83809	0.11445
1.84074	0.003536					1.83973	0.072774					1.83926	0.113778
1.8419	0.001954					1.84089	0.072564					1.84042	0.113179
1.84307	0.001292					1.84206	0.072245					1.84158	0.113295
1.84423	0.001312					1.84322	0.07165					1.84275	0.114224
1.8454	0.001288					1.84439	0.071511					1.84391	0.115298
1.84656	0.000784					1.84555	0.071962					1.84508	0.115864
1.84773	0.000294					1.84672	0.072206					1.84624	0.116013
1.84889	-0.00034					1.84788	0.071913					1.84741	0.115974
1.85006	-0.000951					1.84905	0.071255					1.84857	0.116526
1.85122	-0.000724					1.85021	0.071063					1.84974	0.116345
1.85239	-0.000245					1.85137	0.071027					1.8509	0.117177
1.85355	0.000233					1.85254	0.071875					1.85207	0.116711
1.85472	0.000496					1.8537	0.072127					1.85323	0.116226
1.85588	0.000578					1.85487	0.072238					1.8544	0.115587
1.85705	0.000786					1.85604	0.073408					1.85556	0.115079
1.85821	0.000748					1.8572	0.074399					1.85673	0.114943
1.85938	0.00043					1.85836	0.075387					1.85789	0.114643
1.86054	0.00059					1.85953	0.07505					1.85906	0.115263
1.8617	0.000574					1.86069	0.073516					1.86022	0.116471
1.86287	0.000148					1.86186	0.07321					1.86139	0.115629
1.86403	-0.001208					1.86302	0.073141					1.86255	0.113936
1.8652	-0.001905					1.86419	0.073466					1.86372	0.11406
1.86636	-0.00173					1.86535	0.073768					1.86488	0.114134
1.86753	-0.002275					1.86652	0.073602					1.86605	0.114327
1.86869	-0.002093					1.86768	0.073429					1.86721	0.112333
1.86986	-0.002502					1.86885	0.073455					1.86838	0.112046
1.87102	-0.002897					1.87001	0.073889					1.86954	0.111834
1.87219	-0.00357					1.87118	0.074284					1.87071	0.112038
1.87335	-0.003846					1.87234	0.073079					1.87187	0.11305
1.87452	-0.003676					1.87351	0.071953					1.87304	0.114423
1.87568	-0.003827					1.87467	0.070555					1.8742	0.11597
1.87685	-0.004587					1.87584	0.070209					1.87536	0.11681
1.87801	-0.005329					1.877	0.070865					1.87653	0.117076
1.87918	-0.005519					1.87817	0.070243					1.87769	0.116948
1.88034	-0.004922					1.87933	0.070239					1.87886	0.116786
1.88151	-0.005969					1.8805	0.069336					1.88002	0.116822
1.88267	-0.005968					1.88166	0.06729					1.88119	0.116828
1.88383	-0.005609					1.88282	0.066521					1.88235	0.117006
1.885	-0.006496					1.88399	0.065969					1.88352	0.117322
1.88617	-0.00648					1.88515	0.065524					1.88468	0.116426
1.88733	-0.006654					1.88632	0.064705					1.88585	0.115274
1.88849	-0.005985					1.88749	0.064665					1.88701	0.114599
1.88966	-0.006004					1.88865	0.064173					1.88818	0.114114
1.89082	-0.005825					1.88981	0.063965					1.88934	0.113987
1.89199	-0.004848					1.89098	0.062685					1.89051	0.113786
1.89315	-0.005525					1.89214	0.062081					1.89167	0.112937
1.89432	-0.005831					1.89331	0.063372					1.89284	0.113158
1.89548	-0.005912					1.89447	0.063403					1.894	0.1145
1.89665	-0.006572					1.89564	0.063322					1.89517	0.115465
1.89781	-0.006063					1.8968	0.063452					1.89633	0.115599
1.89898	-0.005882					1.89797	0.06379					1.8975	0.116061
1.90014	-0.005164					1.89913	0.063811					1.89866	0.11574
1.90131	-0.005139					1.9003	0.063804					1.89983	0.11533
1.90247	-0.004791					1.90146	0.06336					1.90099	0.114874
1.90364	-0.004696					1.90263	0.062509					1.90216	0.114382
1.9048	-0.004543					1.90379	0.062497					1.90332	0.114155
1.90597	-0.004481					1.90496	0.062957					1.90449	0.113698
1.90713	-0.004679					1.90612	0.06284					1.90565	0.113266
1.9083	-0.004655					1.90729	0.062469					1.90682	0.112327
1.90946	-0.004901					1.90845	0.062565					1.90798	0.11208
1.91063	-0.004471					1.90962	0.062911					1.90915	0.111896
1.91179	-0.004849					1.91078	0.0629					1.91031	0.112584
1.91295	-0.00584					1.91195	0.062835					1.91148	0.11243
1.91412	-0.00621					1.91311	0.062241					1.91264	0.112405
1.91528	-0.006373					1.91428	0.061469					1.9138	0.112888
1.91645	-0.006795					1.91544	0.06089					1.91497	0.112631
1.91761	-0.007283					1.9166	0.060141					1.91613	0.112217
1.91878	-0.007851					1.91777	0.060072					1.9173	0.111769
1.91994	-0.008268					1.91894	0.060233					1.91847	0.111638
1.92111	-0.008043					1.9201	0.060355					1.91963	0.111338
1.92227	-0.006691					1.92127	0.060495					1.92079	0.112132
1.92344	-0.006195					1.92243	0.060348					1.92196	0.112347
1.9246	-0.006047					1.92359	0.060314					1.92312	0.112397
1.92577	-0.005969					1.92476	0.059032					1.92429	0.111941
1.92693	-0.006408					1.92592	0.058854					1.92545	0.113158
1.9281	-0.006527					1.92709	0.059445					1.92662	0.11314
1.92926	-0.007208					1.92825	0.059851					1.92778	0.112943
1.93043	-0.0071					1.92942	0.05945					1.92895	0.112698
1.93159	-0.006462					1.93058	0.059463					1.93011	0.111832
1.93276	-0.007063					1.93175	0.06011					1.93128	0.11065
1.93392	-0.007831					1.93291	0.059795					1.93244	0.109319
1.93508	-0.008568					1.93408	0.05959					1.93361	0.10876
1.93625	-0.008303					1.93524	0.059185					1.93477	0.108156
1.93742	-0.007789					1.93641	0.059029					1.93594	0.108785
1.93858	-0.008145					1.93757	0.060388					1.9371	0.109075
1.93974	-0.007704					1.93874	0.061319					1.93827	0.109469
1.94091	-0.007697					1.9399	0.061987					1.93943	0.109175
1.94207	-0.008023					1.94107	0.063057					1.9406	0.108901
1.94324	-0.009153					1.94223	0.063576					1.94176	0.108894
1.9444	-0.009266					1.9434	0.063					1.94293	0.108493
1.94557	-0.00997					1.94456	0.063341					1.94409	0.108743
1.94673	-0.009965					1.94573	0.063317					1.94526	0.109172
1.9479	-0.009911					1.94689	0.063811					1.94642	0.109712
1.94906	-0.010257					1.94806	0.063708					1.94759	0.109116
1.95023	-0.010974					1.94922	0.064065					1.94875	0.108838
1.95139	-0.009719					1.95039	0.06334					1.94992	0.108719
1.95256	-0.009759					1.95155	0.062143					1.95108	0.108228
1.95372	-0.009287					1.95271	0.061826					1.95225	0.107333
1.95489	-0.009458					1.95388	0.061109					1.95341	0.107053
1.95605	-0.009298					1.95504	0.060571					1.95457	0.107545
1.95722	-0.008858					1.95621	0.060055					1.95574	0.106989
1.95838	-0.009254					1.95737	0.060098					1.9569	0.106892
1.95955	-0.009688					1.95854	0.059983					1.95807	0.107441
1.96071	-0.01021					1.9597	0.060107					1.95923	0.107193
1.96188	-0.010154					1.96087	0.060564					1.9604	0.106621
1.96304	-0.00963					1.96203	0.060119					1.96156	0.105985
1.9642	-0.009903					1.9632	0.058981					1.96273	0.106186
1.96537	-0.010501					1.96436	0.058861					1.96389	0.107467
1.96653	-0.010612					1.96553	0.05964					1.96506	0.108185
1.9677	-0.010186					1.96669	0.059225					1.96622	0.108323
1.96886	-0.009746					1.96786	0.058544					1.96739	0.107628
1.97003	-0.009724					1.96902	0.058166					1.96855	0.107571
1.97119	-0.009327					1.97019	0.058138					1.96972	0.108862
1.97236	-0.009209					1.97135	0.058199					1.97088	0.109535
1.97352	-0.009027					1.97252	0.058046					1.97205	0.108877
1.97469	-0.008996					1.97368	0.057485					1.97321	0.108909
1.97585	-0.008811					1.97485	0.057811					1.97438	0.108506
1.97702	-0.008879					1.97601	0.05805					1.97554	0.109601
1.97818	-0.008942					1.97718	0.058493					1.97671	0.109297
1.97935	-0.009026					1.97834	0.058987					1.97787	0.109305
1.98051	-0.009819					1.97951	0.059138					1.97904	0.109705
1.98168	-0.010234					1.98067	0.05917					1.9802	0.109964
1.98284	-0.010182					1.98184	0.058822					1.98137	0.109551
1.98401	-0.010325					1.983	0.059383					1.98253	0.109344
1.98517	-0.010555					1.98416	0.060468					1.9837	0.108827
1.98633	-0.009919					1.98533	0.061081					1.98486	0.108085
1.9875	-0.009759					1.98649	0.061014					1.98603	0.108197
1.98866	-0.009601					1.98766	0.061788					1.98719	0.108624
1.98983	-0.009386					1.98882	0.061989					1.98836	0.109978
1.991	-0.008992					1.98999	0.062388					1.98952	0.109988
1.99216	-0.00813					1.99115	0.062865					1.99069	0.10963
1.99332	-0.007073					1.99232	0.062613					1.99185	0.109269
1.99449	-0.0076					1.99348	0.061532					1.99301	0.109053
1.99565	-0.007385					1.99465	0.061846					1.99418	0.108512
1.99682	-0.007569					1.99581	0.060905					1.99534	0.108364
1.99798	-0.006211					1.99698	0.060612					1.99651	0.107667
1.99915	-0.006303					1.99814	0.06124					1.99768	0.107465
2.00031	-0.006346					1.99931	0.060673					1.99884	0.107871
2.00148	-0.005724					2.00047	0.061106					2	0.108518
2.00264	-0.006069					2.00164	0.06152					2.00117	0.10962
2.00381	-0.005786					2.0028	0.061585					2.00233	0.110007
2.00497	-0.006215					2.00397	0.061398					2.0035	0.110001
2.00614	-0.005393					2.00513	0.061335					2.00466	0.110375
2.0073	-0.005237					2.0063	0.061759					2.00583	0.110713
2.00847	-0.004562					2.00746	0.061943					2.00699	0.111232
2.00963	-0.005004					2.00863	0.061935					2.00816	0.112518
2.0108	-0.004863					2.00979	0.062038					2.00932	0.113585
2.01196	-0.005349					2.01096	0.061606					2.01049	0.113642
2.01313	-0.005078					2.01212	0.061897					2.01165	0.113565
2.01429	-0.004731					2.01329	0.062884					2.01282	0.113556
2.01546	-0.004513					2.01445	0.062681					2.01398	0.114545
2.01662	-0.003933					2.01561	0.062342					2.01515	0.11461
2.01778	-0.003536					2.01678	0.062656					2.01631	0.114478
2.01895	-0.00377					2.01795	0.063248					2.01748	0.114868
2.02011	-0.003497					2.01911	0.06316					2.01864	0.115434
2.02128	-0.003833					2.02027	0.063297					2.01981	0.115796
2.02244	-0.004003					2.02144	0.064249					2.02097	0.116062
2.02361	-0.003148					2.0226	0.065009					2.02214	0.115102
2.02477	-0.002286					2.02377	0.064885					2.0233	0.11445
2.02594	-0.002207					2.02493	0.064132					2.02447	0.113709
2.0271	-0.002777					2.0261	0.064109					2.02563	0.114433
2.02827	-0.002781					2.02726	0.063999					2.0268	0.114209
2.02943	-0.00194					2.02843	0.063242					2.02796	0.113993
2.0306	-0.001106					2.02959	0.062622					2.02913	0.114773
2.03176	-0.001444					2.03076	0.062474					2.03029	0.115297
2.03293	-0.000672					2.03192	0.062383					2.03145	0.115877
2.03409	-0.000289					2.03309	0.061752					2.03262	0.11653
2.03526	0.000372					2.03425	0.061134					2.03378	0.116584
2.03642	0.000541					2.03542	0.060954					2.03495	0.115175
2.03759	0.000569					2.03658	0.060557					2.03612	0.114577
2.03875	0.001219					2.03775	0.060135					2.03728	0.115706
2.03992	0.001322					2.03891	0.060454					2.03844	0.115655
2.04108	0.001273					2.04008	0.061793					2.03961	0.115636
2.04224	0.002032					2.04124	0.061084					2.04077	0.11576
2.04341	0.002419					2.04241	0.059964					2.04194	0.116464
2.04457	0.001953					2.04357	0.059501					2.0431	0.116182
2.04574	0.001818					2.04474	0.058754					2.04427	0.116429
2.0469	0.001626					2.0459	0.058509					2.04543	0.116365
2.04807	0.000502					2.04706	0.058503					2.0466	0.116138
2.04923	0.00031					2.04823	0.058722					2.04776	0.115747
2.0504	2.7e-05					2.0494	0.058939					2.04893	0.11605
2.05156	9.7e-05					2.05056	0.059372					2.05009	0.116085
2.05273	0.00073					2.05172	0.060653					2.05126	0.116187
2.05389	0.00033					2.05289	0.061149					2.05242	0.116046
2.05506	0.000486					2.05405	0.061649					2.05359	0.115731
2.05622	-0.001044					2.05522	0.061443					2.05475	0.116261
2.05739	-0.000794					2.05638	0.060716					2.05592	0.116606
2.05855	2.1e-05					2.05755	0.059973					2.05708	0.116019
2.05972	0.000474					2.05871	0.058544					2.05825	0.11599
2.06088	0.000731					2.05988	0.058376					2.05941	0.115908
2.06205	0.001307					2.06104	0.057616					2.06058	0.115995
2.06321	0.001582					2.06221	0.057621					2.06174	0.116701
2.06438	0.000558					2.06337	0.057585					2.06291	0.116713
2.06554	0.000166					2.06454	0.057611					2.06407	0.116685
2.0667	6.5e-05					2.0657	0.057837					2.06524	0.11612
2.06787	-0.000109					2.06687	0.058843					2.0664	0.115208
2.06903	-0.000327					2.06803	0.059187					2.06757	0.114675
2.0702	-0.00058					2.0692	0.059901					2.06873	0.115113
2.07136	-0.000846					2.07036	0.059718					2.0699	0.115558
2.07253	-0.000897					2.07153	0.059245					2.07106	0.114543
2.07369	-0.001597					2.07269	0.059666					2.07222	0.113664
2.07486	-0.002681					2.07386	0.060001					2.07339	0.114095
2.07602	-0.002792					2.07502	0.060362					2.07456	0.115086
2.07719	-0.002167					2.07619	0.060367					2.07572	0.115401
2.07835	-0.002592					2.07735	0.060114					2.07688	0.115399
2.07952	-0.003035					2.07851	0.060455					2.07805	0.116028
2.08068	-0.002824					2.07968	0.061102					2.07921	0.115878
2.08185	-0.002893					2.08085	0.061132					2.08038	0.115491
2.08301	-0.003098					2.08201	0.060769					2.08154	0.115718
2.08418	-0.002608					2.08317	0.061054					2.08271	0.115922
2.08534	-0.002402					2.08434	0.061613					2.08387	0.116
2.08651	-0.003035					2.0855	0.062005					2.08504	0.116042
2.08767	-0.003819					2.08667	0.062645					2.0862	0.115792
2.08884	-0.004709					2.08783	0.062643					2.08737	0.114774
2.09	-0.004902					2.089	0.062805					2.08853	0.113997
2.09117	-0.005603					2.09016	0.063075					2.0897	0.113811
2.09233	-0.005986					2.09133	0.06352					2.09086	0.11271
2.09349	-0.005423					2.09249	0.064365					2.09203	0.112724
2.09466	-0.004981					2.09366	0.064498					2.09319	0.113194
2.09582	-0.005215					2.09482	0.064818					2.09436	0.113457
2.09699	-0.006031					2.09599	0.065492					2.09552	0.112725
2.09815	-0.007111					2.09715	0.06567					2.09669	0.112025
2.09932	-0.007761					2.09832	0.065381					2.09785	0.112215
2.10048	-0.007595					2.09948	0.066195					2.09902	0.112441
2.10165	-0.007663					2.10065	0.067034					2.10018	0.111999
2.10281	-0.008631					2.10181	0.067273					2.10135	0.112776
2.10398	-0.007918					2.10298	0.067881					2.10251	0.113577
2.10514	-0.008218					2.10414	0.068224					2.10368	0.113734
2.10631	-0.007205					2.10531	0.068054					2.10484	0.113806
2.10747	-0.007086					2.10647	0.06743					2.10601	0.114435
2.10864	-0.006879					2.10764	0.067464					2.10717	0.114397
2.1098	-0.00742					2.1088	0.067502					2.10834	0.114341
2.11097	-0.007358					2.10996	0.067241					2.1095	0.1149
2.11213	-0.006627					2.11113	0.067376					2.11067	0.115173
2.1133	-0.005899					2.1123	0.067368					2.11183	0.114854
2.11446	-0.005434					2.11346	0.06741					2.113	0.114904
2.11563	-0.006303					2.11463	0.067303					2.11416	0.114741
2.11679	-0.007163					2.11579	0.067685					2.11532	0.114722
2.11795	-0.006778					2.11695	0.068699					2.11649	0.11453
2.11912	-0.006767					2.11812	0.069358					2.11766	0.114619
2.12028	-0.006882					2.11928	0.070052					2.11882	0.114095
2.12145	-0.00677					2.12045	0.070645					2.11998	0.11328
2.12261	-0.006444					2.12161	0.070498					2.12115	0.113618
2.12378	-0.005864					2.12278	0.069919					2.12231	0.113396
2.12494	-0.005584					2.12394	0.069559					2.12348	0.11338
2.12611	-0.00577					2.12511	0.069431					2.12464	0.113306
2.12727	-0.00554					2.12627	0.069414					2.12581	0.112502
2.12844	-0.005126					2.12744	0.069193					2.12697	0.11176
2.1296	-0.004921					2.1286	0.069242					2.12814	0.111534
2.13077	-0.005017					2.12977	0.069842					2.1293	0.111907
2.13193	-0.004749					2.13093	0.070509					2.13047	0.112062
2.1331	-0.004322					2.1321	0.070564					2.13163	0.111361
2.13426	-0.004098					2.13326	0.070434					2.1328	0.110343
2.13543	-0.004191					2.13443	0.070136					2.13396	0.110015
2.13659	-0.003826					2.13559	0.070682					2.13513	0.109998
2.13776	-0.003163					2.13676	0.070985					2.13629	0.109939
2.13892	-0.003143					2.13792	0.070563					2.13746	0.109575
2.14009	-0.004022					2.13909	0.069787					2.13862	0.109497
2.14125	-0.004973					2.14025	0.069718					2.13979	0.111117
2.14242	-0.005703					2.14142	0.0699					2.14095	0.111425
2.14358	-0.00563					2.14258	0.070406					2.14212	0.112534
2.14474	-0.004952					2.14375	0.070135					2.14328	0.111439
2.14591	-0.005251					2.14491	0.069841					2.14445	0.112113
2.14707	-0.005363					2.14608	0.069561					2.14561	0.112659
2.14824	-0.005089					2.14724	0.069025					2.14678	0.112132
2.1494	-0.004648					2.1484	0.068901					2.14794	0.112906
2.15057	-0.003787					2.14957	0.068842					2.14911	0.113938
2.15173	-0.004024					2.15073	0.067961					2.15027	0.114877
2.1529	-0.004732					2.1519	0.067882					2.15144	0.115347
2.15406	-0.003921					2.15306	0.067911					2.1526	0.115262
2.15523	-0.003313					2.15423	0.067442					2.15376	0.114953
2.15639	-0.002152					2.15539	0.067442					2.15493	0.114901
2.15756	-0.001038					2.15656	0.066253					2.1561	0.114649
2.15872	-0.001503					2.15772	0.06584					2.15726	0.115208
2.15989	-0.000227					2.15889	0.065201					2.15842	0.115281
2.16105	0.000571					2.16005	0.065221					2.15959	0.114768
2.16222	0.001316					2.16122	0.065195					2.16075	0.113825
2.16338	0.000993					2.16238	0.06419					2.16192	0.113508
2.16455	-6e-06					2.16355	0.064183					2.16308	0.112965
2.16571	-0.00097					2.16471	0.064844					2.16425	0.112612
2.16688	-0.000377					2.16588	0.064797					2.16541	0.112713
2.16804	-0.000333					2.16704	0.063952					2.16658	0.112685
2.1692	-0.000473					2.16821	0.063972					2.16774	0.11226
2.17037	-0.000614					2.16937	0.063481					2.16891	0.112023
2.17153	-0.001145					2.17054	0.063564					2.17007	0.112696
2.1727	-0.002191					2.1717	0.063991					2.17124	0.11262
2.17386	-0.002822					2.17287	0.064421					2.1724	0.112888
2.17503	-0.002068					2.17403	0.064607					2.17357	0.113743
2.17619	-0.002119					2.17519	0.064268					2.17473	0.113587
2.17736	-0.002239					2.17636	0.063825					2.1759	0.112758
2.17852	-0.001826					2.17753	0.06386					2.17706	0.112656
2.17969	-0.001919					2.17869	0.063862					2.17823	0.112035
2.18085	-0.002132					2.17985	0.064125					2.17939	0.111476
2.18202	-0.002196					2.18102	0.063654					2.18056	0.111989
2.18318	-0.002137					2.18218	0.063885					2.18172	0.112443
2.18435	-0.002883					2.18335	0.063726					2.18289	0.113018
2.18551	-0.003557					2.18451	0.063794					2.18405	0.114021
2.18668	-0.004081					2.18568	0.064068					2.18522	0.114554
2.18784	-0.003979					2.18684	0.06424					2.18638	0.114471
2.18901	-0.003778					2.18801	0.064037					2.18755	0.114296
2.19017	-0.004228					2.18917	0.063387					2.18871	0.115308
2.19134	-0.004491					2.19034	0.063532					2.18987	0.115506
2.1925	-0.004814					2.1915	0.064034					2.19104	0.116251
2.19367	-0.00492					2.19267	0.064053					2.1922	0.116547
2.19483	-0.005112					2.19383	0.063279					2.19337	0.11625
2.19599	-0.005016					2.195	0.062737					2.19454	0.115859
2.19716	-0.004647					2.19616	0.062661					2.1957	0.115178
2.19832	-0.004052					2.19733	0.06282					2.19686	0.114417
2.19949	-0.004071					2.19849	0.062891					2.19803	0.113153
2.20065	-0.003372					2.19966	0.062667					2.19919	0.113048
2.20182	-0.002711					2.20082	0.061968					2.20036	0.112542
2.20298	-0.002547					2.20199	0.062024					2.20152	0.112661
2.20415	-0.002269					2.20315	0.062459					2.20269	0.112655
2.20531	-0.001821					2.20432	0.06378					2.20385	0.112019
2.20648	-0.001464					2.20548	0.063969					2.20502	0.112249
2.20764	-0.001778					2.20664	0.064277					2.20618	0.110699
2.20881	-0.002642					2.20781	0.063793					2.20735	0.109348
2.20997	-0.00307					2.20898	0.063804					2.20851	0.108547
2.21114	-0.002893					2.21014	0.06377					2.20968	0.108278
2.2123	-0.003427					2.2113	0.063252					2.21084	0.109082
2.21347	-0.003011					2.21247	0.062763					2.21201	0.109605
2.21463	-0.003148					2.21363	0.06215					2.21317	0.110151
2.2158	-0.00325					2.2148	0.063063					2.21434	0.110651
2.21696	-0.00344					2.21596	0.06393					2.2155	0.110009
2.21813	-0.003797					2.21713	0.063853					2.21667	0.110474
2.21929	-0.003556					2.21829	0.063503					2.21783	0.11125
2.22045	-0.004306					2.21946	0.063586					2.219	0.11093
2.22162	-0.003564					2.22062	0.064099					2.22016	0.110077
2.22279	-0.003277					2.22179	0.064324					2.22133	0.110355
2.22395	-0.003114					2.22295	0.063867					2.22249	0.111019
2.22511	-0.002462					2.22412	0.063821					2.22366	0.110703
2.22628	-0.003556					2.22528	0.064866					2.22482	0.109866
2.22744	-0.003456					2.22645	0.065177					2.22599	0.109472
2.22861	-0.003498					2.22761	0.065479					2.22715	0.110099
2.22977	-0.002708					2.22878	0.06488					2.22832	0.11017
2.23094	-0.001643					2.22994	0.064711					2.22948	0.11034
2.2321	-0.000544					2.23111	0.06527					2.23064	0.110127
2.23327	-0.001029					2.23227	0.065499					2.23181	0.109245
2.23443	-0.001002					2.23344	0.066246					2.23298	0.109346
2.2356	-0.001047					2.2346	0.066468					2.23414	0.110563
2.23676	-0.000946					2.23577	0.066334					2.2353	0.111211
2.23793	-0.001275					2.23693	0.066578					2.23647	0.111388
2.23909	-0.001923					2.2381	0.066217					2.23763	0.111643
2.24026	-0.002809					2.23926	0.066212					2.2388	0.111809
2.24142	-0.00359					2.24043	0.066929					2.23996	0.111825
2.24259	-0.003165					2.24159	0.067232					2.24113	0.112083
2.24375	-0.002762					2.24275	0.0669					2.24229	0.111998
2.24492	-0.002887					2.24392	0.066456					2.24346	0.111172
2.24608	-0.003025					2.24508	0.066626					2.24462	0.110731
2.24724	-0.002988					2.24625	0.066628					2.24579	0.110729
2.24841	-0.003082					2.24741	0.066442					2.24695	0.110075
2.24958	-0.002934					2.24858	0.06684					2.24812	0.1102
2.25074	-0.00278					2.24974	0.066758					2.24928	0.109708
2.2519	-0.002666					2.25091	0.066347					2.25045	0.109204
2.25307	-0.002903					2.25207	0.066931					2.25161	0.109697
2.25423	-0.004136					2.25324	0.067651					2.25278	0.109775
2.2554	-0.00528					2.2544	0.067699					2.25394	0.110547
2.25656	-0.005764					2.25557	0.068143					2.25511	0.111681
2.25773	-0.005505					2.25673	0.067874					2.25627	0.111109
2.25889	-0.006153					2.2579	0.067895					2.25744	0.111019
2.26006	-0.006346					2.25906	0.068121					2.2586	0.110591
2.26122	-0.007275					2.26023	0.068578					2.25977	0.110675
2.26239	-0.007658					2.26139	0.069026					2.26093	0.109704
2.26355	-0.007874					2.26256	0.068519					2.2621	0.109585
2.26472	-0.008757					2.26372	0.069135					2.26326	0.109817
2.26588	-0.009239					2.26489	0.068989					2.26443	0.110972
2.26705	-0.009673					2.26605	0.069721					2.26559	0.111804
2.26821	-0.009764					2.26722	0.070091					2.26676	0.11259
2.26938	-0.009449					2.26838	0.070441					2.26792	0.112631
2.27054	-0.010514					2.26955	0.070993					2.26909	0.112599
2.2717	-0.010529					2.27071	0.071709					2.27025	0.112575
2.27287	-0.010016					2.27188	0.073264					2.27142	0.112437
2.27404	-0.010068					2.27304	0.073272					2.27258	0.112187
2.2752	-0.010128					2.2742	0.071877					2.27374	0.112425
2.27636	-0.010104					2.27537	0.072205					2.27491	0.112503
2.27753	-0.011521					2.27653	0.072654					2.27607	0.112757
2.27869	-0.011971					2.2777	0.073014					2.27724	0.113178
2.27986	-0.011343					2.27886	0.073263					2.2784	0.113963
2.28102	-0.012138					2.28003	0.072394					2.27957	0.113682
2.28219	-0.012359					2.28119	0.072364					2.28073	0.113219
2.28335	-0.01294					2.28236	0.072654					2.2819	0.113492
2.28452	-0.012761					2.28352	0.072063					2.28306	0.114307
2.28568	-0.013365					2.28469	0.071714					2.28423	0.114313
2.28685	-0.013336					2.28585	0.071908					2.28539	0.113856
2.28801	-0.014237					2.28702	0.072201					2.28656	0.114077
2.28918	-0.014732					2.28818	0.072405					2.28772	0.11428
2.29034	-0.01598					2.28935	0.072311					2.28889	0.114586
2.29151	-0.01678					2.29051	0.071604					2.29005	0.114997
2.29267	-0.017172					2.29168	0.070706					2.29122	0.114927
2.29384	-0.017306					2.29284	0.070056					2.29238	0.114494
2.295	-0.016563					2.29401	0.069708					2.29355	0.113588
2.29616	-0.015817					2.29517	0.069328					2.29471	0.11323
2.29733	-0.015489					2.29634	0.069705					2.29588	0.113428
2.29849	-0.014859					2.2975	0.069904					2.29704	0.113048
2.29966	-0.01527					2.29867	0.069619					2.29821	0.112801
2.30083	-0.016555					2.29983	0.070038					2.29937	0.112598
2.30199	-0.017014					2.301	0.070256					2.30054	0.112936
2.30315	-0.016921					2.30216	0.070444					2.3017	0.114196
2.30432	-0.017536					2.30333	0.070182					2.30287	0.115064
2.30548	-0.0185					2.30449	0.071013					2.30403	0.11581
2.30665	-0.018647					2.30565	0.071291					2.3052	0.115981
2.30781	-0.01903					2.30682	0.070111					2.30636	0.115544
2.30898	-0.019419					2.30798	0.069563					2.30753	0.116271
2.31014	-0.019995					2.30915	0.069544					2.30869	0.116002
[truncated: 24,156 more rows]

## Sheet: SI Fig. 2b-c, gels
												Fig. 2b SDS-PAGE anti-FLAG western blot visible light
																					Fig. 2b Native PAGE anti-FLAG western blot visible light
	Fig. 2b SDS-PAGE coomassie blue stain from scanner
												Fig. 2b SDS-PAGE anti-FLAG western blot chemiluminescence
																					Fig. 2b Native PAGE anti-FLAG western blot chemiluminescence
	Fig. 2b SDS-PAGE coomassie blue stain with color enhanced from scanner
